# Supplementary material for: Mapping the O-Mannose Glycoproteome in Saccharomyces cerevisiae
Source: Mol Cell Proteomics. 2016 Jan 13;15(4):1323–37. doi: 10.1074/mcp.M115.057505 (PMC4824858; doi:10.1074/mcp.M115.057505)
Supplement: Supplemental Data [file 10.1074_M115.057505_mcp.M115.057505-2.xlsx]

## Sheet: Tabelle1
Legend:	(1) according to SGD and UniportKB/Compartments database (May 2015)
	(2) according to UniprotKB (May 2015)
	(3) according to Pittet and Conzelmann: Biosynthesis and function of GPI proteins in the yeast Saccharomyces cerevisiae. (2007) Biochimica et Biophysica Acta 1771, 405–420
	(4) according to Ast T, Cohen G, Schuldiner M.: A network of cytosolic factors targets SRP-independent proteins to the endoplasmic reticulum. (2013) Cell. 152, 1134-1145
	(5) according to Zielinska DF, Gnad F, Schropp K, Wiśniewski JR, Mann M.: Mapping N-glycosylation sites across seven evolutionarily distant species reveals a divergent substrate proteome despite a common core machinery. (2012) Mol Cell. 46, 542-548
	(6) indicates if proteins were also or exclusively been identified in processed spectra accounting for neutral loss of Hex. For these glycopeptides the glycosylation site could not be unambiguously clarified. Information about the positions were omitted from further analysis.
	(7) according to González M, Brito N. and González C.: High abundance of Serine/Threonine-rich regions predicted to be hyper-O-glycosylated in the secretory proteins coded by eight fungal genomes. (2012) BMC Microbiol. 12, 213
UniProt ID	SGD-ID	Systematic Name	Standard Name	Nucleocytoplasmic protein subject of Halim A. et al	Cell wall (1)	Cytosol (1)	Endosomes (1)	ER (1)	Golgi (1)	Mitochondria (1)	Nucleus (1)	Plasma Membrane (1)	Vacuole (1)	GPI Anchored (3)	SignalP?	Phobius?	Essential?	Secretome? (4)	SRP dependent (4)	SRP Independent (4)	unpredicted (4)	N-Glycoproteome? (5)	Number (5)	Positions (5)	predicted O-glycosylation (7)	O-Man-Glycoproteome?	Identified in Hex substraction routine? (6)	O-Man:ETD/HCD Number (ALL SITES)	O-Man:ETD/HCD Positions	O-Man:ETD Number (unambigous)	O-Man:ETD Positions	O-Man:HCD Number (ambigous)	O-Man:HCD Positions
P32478	S000003695	YJL159W	HSP150,CCW7,ORE1,PIR2		SGD/CompDB										YES	YES		YES		YES					YES	YES	YES	76	101;111;112;114;115;120;130;131;133;134;135;138;139;144;147;154;155;156;157;162;163;168;178;179;180;181;186;187;192;202;203;205;206;211;221;222;224;225;230;240;241;243;244;249;259;260;262;263;268;278;279;281;282;286;289;296;297;299;300;302;306;307;308;318;319;321;401;75;86;87;88;90;92;93;95;96	64	75;86;87;88;90;92;93;95;96;101;111;112;114;115;120;130;131;133;134;135;138;139;144;147;154;155;156;157;162;163;168;178;179;180;181;186;187;192;202;203;205;206;221;222;224;225;240;241;243;244;259;260;262;263;278;279;281;282;286;289;318;319;321;401	63	86;87;88;90;92;93;95;96;101;111;112;114;115;120;130;131;133;134;138;139;144;147;154;155;156;157;162;163;168;178;179;180;181;186;187;192;202;203;205;206;211;224;225;230;243;244;249;262;263;268;278;279;281;282;286;296;297;299;300;302;306;307;308
Q04433	S000002942	YDR534C	FIT1		SGD/CompDB									YES	YES	YES		YES		YES					YES	YES	YES	68	101;102;103;105;107;114;116;118;122;126;135;136;139;169;171;172;173;175;177;184;186;188;192;196;20;205;206;209;22;23;234;236;237;238;24;240;242;249;251;253;257;26;261;28;35;37;39;43;432;433;435;438;440;447;449;450;451;456;459;462;484;485;486;491;54;55;58;99	68	20;22;23;24;26;28;35;37;39;43;54;55;58;99;101;102;103;105;107;114;116;118;122;126;135;136;139;169;171;172;173;175;177;184;186;188;192;196;205;206;209;234;236;237;238;240;242;249;251;253;257;261;432;433;435;438;440;447;449;450;451;456;459;462;484;485;486;491	8	116;118;186;188;251;253;484;485
P12630	S000001277	YIL015W	BAR1,SST1		SGD/CompDB										YES	YES		YES		YES		YES	9	268;366;551;396;398;308;82;84;90	YES	YES	YES	59	164;165;288;391;400;403;411;414;416;422;427;428;433;435;436;440;441;442;446;452;453;454;456;457;462;466;476;478;479;480;483;486;489;494;511;516;518;520;523;524;526;534;536;538;539;540;543;548;549;553;558;563;566;569;571;573;576;577;586	57	164;165;288;400;403;411;414;416;422;427;428;435;436;440;441;442;446;452;453;454;456;457;462;466;476;478;479;480;483;486;489;494;511;516;518;520;523;524;526;534;536;538;539;540;543;548;549;553;558;563;566;569;571;573;576;577;586	31	164;391;411;414;416;422;427;428;433;435;436;440;441;442;446;452;453;454;456;457;462;466;536;538;539;566;569;571;573;576;577
P25365	S000000663	YCR067C	SED4					SGD/CompDB																		YES	YES	55	389;390;395;396;397;400;409;496;501;503;512;517;545;546;552;554;557;621;622;627;631;632;638;642;646;656;658;682;683;804;806;807;813;814;820;821;827;898;901;906;912;914;944;946;947;951;964;965;968;969;979;984;987;991;992	50	389;390;396;397;400;409;496;501;503;512;517;545;546;552;554;557;621;622;627;631;632;638;642;646;804;806;807;813;814;820;821;827;898;901;906;912;914;944;946;947;951;964;965;968;969;979;984;987;991;992	18	389;390;395;396;397;552;554;557;656;658;682;683;814;944;946;947;979;984
P47033	S000003614	YJL078C	PRY3		SGD/CompDB									YES	YES	YES		YES		YES		YES	1	101	YES	YES	YES	54	352;355;361;362;379;388;389;390;394;395;396;398;401;402;405;408;575;578;582;586;591;593;599;600;601;604;605;606;607;610;613;735;739;742;748;760;764;765;772;773;801;802;803;804;825;831;832;833;836;842;843;844;845;849	43	352;355;361;362;379;388;389;390;586;591;593;599;600;601;604;605;606;607;610;613;735;739;742;748;760;764;765;772;773;801;802;803;804;825;831;832;833;836;842;843;844;845;849	18	394;395;396;398;401;402;405;408;575;578;582;586;599;600;601;604;605;606
P22146	S000004924	YMR307W	GAS1,GGP1		SGD/CompDB				SGD/CompDB		CompDB	SGD/CompDB		YES	YES	YES		YES		YES		YES	11	108;409;39;40;253;57;85;95;149;164;165	YES	YES	YES	52	123;142;146;199;200;211;237;241;242;248;274;300;307;315;323;324;330;332;333;336;338;340;342;343;344;351;356;359;364;38;404;407;411;419;422;428;438;441;443;446;448;450;452;455;457;458;461;463;464;471;73;96	41	38;73;96;123;142;199;200;211;237;241;242;248;274;300;307;315;323;324;330;332;333;336;338;340;342;343;344;351;356;359;407;411;419;422;428;441;443;446;448;450;452	36	146;199;300;307;315;323;324;330;332;333;336;338;340;342;343;344;351;356;359;364;404;407;438;441;443;446;448;450;452;455;457;458;461;463;464;471
P38248	S000000282	YBR078W	ECM33		SGD/CompDB							SGD/CompDB		YES	YES	YES		YES		YES		YES	11	267;279;280;328;82;56;208;209;193;196;304	YES	YES	YES	49	211;217;219;22;23;24;246;25;251;253;256;261;266;269;270;28;281;29;294;302;307;31;312;315;324;325;326;330;339;34;347;35;355;356;357;358;362;363;364;365;366;368;369;37;39;404;415;416;98	44	25;28;29;31;34;37;39;98;211;217;219;246;251;253;256;261;266;269;270;281;294;307;312;315;324;325;326;330;339;347;355;356;357;358;362;363;364;365;366;368;369;404;415;416	29	22;23;24;25;28;29;31;34;35;246;251;253;256;266;269;270;294;302;307;339;347;355;356;357;358;362;363;365;369
P40442	S000001431	YIL169C			SGD										YES	YES		YES		YES					YES	YES	YES	49	311;312;313;319;321;327;728;730;732;741;763;764;766;768;777;813;815;817;818;824;825;826;829;832;834;835;837;870;871;873;875;884;886;888;889;895;896;897;900;903;905;906;908;930;931;933;934;936;937	41	311;312;313;319;321;327;728;730;732;741;763;764;766;768;777;813;815;817;818;824;825;826;829;870;871;873;875;884;886;888;889;895;896;897;900;930;931;933;934;936;937	8	832;834;835;837;903;905;906;908
P53753	S000005350	YNR067C	DSE4,ENG1		SGD/CompDB										YES	YES		YES		YES		YES	1	886	YES	YES	YES	49	100;104;107;111;114;120;122;134;135;140;141;143;159;160;163;165;191;192;194;197;218;219;221;222;225;228;230;37;39;395;396;42;44;53;57;60;63;65;68;70;76;78;82;85;87;89;91;96;98	43	42;44;53;57;60;63;65;68;70;76;78;82;85;87;91;96;98;100;104;107;111;120;122;134;135;140;141;143;159;160;163;165;191;192;194;197;218;219;221;222;225;228;230	24	37;39;42;44;68;70;76;78;82;85;87;89;91;96;98;100;104;107;111;114;120;122;395;396
Q01589	S000002484	YDR077W	SED1		SGD/CompDB					SGD				YES	YES	YES		YES		YES					YES	YES	YES	49	170;173;176;177;183;184;186;187;191;193;195;198;199;201;203;208;213;214;215;216;217;218;221;224;227;228;234;235;237;238;242;244;246;249;250;252;254;259;263;268;269;273;275;278;279;280;283;286;287	47	173;176;177;183;184;186;187;191;193;195;198;199;201;203;208;213;214;215;216;217;218;224;227;228;234;235;237;238;242;244;246;249;250;252;254;259;263;268;269;273;275;278;279;280;283;286;287	31	170;173;176;177;183;184;186;187;191;193;195;198;199;201;221;224;227;228;234;235;237;238;242;244;246;249;250;252;268;269;273
Q03178	S000001647	YKL164C	PIR1,CCW6		SGD/CompDB										YES	YES		YES		YES					YES	YES	YES	49	10;100;106;116;117;119;120;121;124;125;130;140;141;143;149;15;159;160;162;163;168;178;179;181;182;247;249;27;28;30;32;34;40;43;44;45;55;56;58;59;6;68;78;79;81;82;87;97;98	46	27;28;30;32;34;40;43;44;45;55;56;58;59;68;78;79;81;82;87;97;98;100;106;116;117;119;120;121;124;125;130;140;141;143;149;159;160;162;163;168;178;179;181;182;247;249	37	6;10;15;28;30;32;40;43;44;45;55;56;58;59;78;79;81;82;87;97;98;100;116;117;124;125;130;140;141;143;159;160;162;163;168;178;179
P42835	S000005271	YNL327W	EGT2		SGD/CompDB									YES	YES	YES		YES		YES		YES	6	65;89;161;103;175;176	YES	YES	YES	48	1009;1014;1016;1017;705;714;716;763;764;765;768;771;773;833;838;839;843;847;849;852;858;859;860;870;871;876;877;896;897;898;908;909;914;915;928;934;935;936;946;953;956;957;958;963;965;970;972;976	48	705;714;716;763;764;765;768;771;773;833;838;839;843;847;849;852;858;859;860;870;871;876;877;896;897;898;908;909;914;915;928;934;935;936;946;953;956;957;958;963;965;970;972;976;1009;1014;1016;1017	7	771;956;957;958;963;965;970
Q05164	S000005515	YOL155C	HPF1		SGD/CompDB									YES	YES	YES		YES		YES					YES	YES	YES	43	345;347;353;750;751;753;755;764;766;768;786;787;789;791;800;819;821;822;824;826;835;846;847;849;850;852;853;858;860;861;863;865;885;886;887;889;891;892;909;910;912;913;916	34	345;347;353;750;751;753;755;764;786;787;789;791;800;819;822;824;826;835;846;847;849;850;852;853;858;860;861;863;865;909;910;912;913;916	17	764;766;768;819;821;822;824;858;860;861;863;885;886;887;889;891;892
P53301	S000003421	YGR189C	CRH1		SGD/CompDB									YES	YES	YES		YES		YES		YES	2	177;201	YES	YES	YES	42	24;25;255;27;30;31;32;35;36;368;371;372;373;375;376;377;39;420;421;425;426;429;430;432;433;445;446;447;45;46;473;474;475;49;52;56;57;66;70;82;86;88	23	24;27;35;36;45;46;52;56;57;66;70;82;86;88;255;426;429;430;432;433;445;446;447	33	24;25;27;30;31;32;35;36;39;45;46;49;52;56;57;368;371;372;373;375;376;377;420;421;425;426;429;430;432;433;473;474;475
Q08906	S000005909	YOR382W	FIT2		SGD/CompDB									YES	YES	YES		YES		YES					YES	YES	YES	38	102;104;106;22;23;26;27;29;31;33;4;40;44;46;5;52;54;55;56;58;62;64;67;69;73;78;79;80;83;84;85;87;89;91;94;96;97;98	38	4;5;22;23;26;27;29;31;33;40;44;46;52;54;55;56;58;62;64;67;69;73;78;79;80;83;84;85;87;89;91;94;96;97;98;102;104;106	17	22;23;26;27;29;31;52;54;55;56;87;89;91;94;96;97;98
Q12254	S000006084	YPL163C	SVS1		SGD/CompDB								CompDB		YES	YES		YES		YES		YES	1	256	YES	YES	YES	37	122;124;125;127;137;138;140;168;171;173;176;177;178;184;194;199;204;205;206;216;220;222;227;231;232;233;242;244;248;25;251;253;258;26;27;29;32	32	25;26;27;29;32;122;124;125;127;137;138;140;171;176;177;178;184;194;199;216;220;222;227;231;232;233;242;244;248;251;253;258	29	25;26;27;122;124;125;168;171;173;176;177;178;184;194;199;204;205;206;220;222;227;231;232;233;242;244;248;251;253
P36081	S000001560	YKL077W											CompDB		YES	YES		YES		YES					YES	YES	YES	31	107;108;112;114;115;117;119;148;156;171;176;181;188;192;195;199;203;215;34;35;36;380;45;49;55;57;63;65;71;80;89	31	34;35;36;45;49;55;57;63;65;71;80;89;107;108;112;114;115;117;119;148;156;171;176;181;188;192;195;199;203;215;380	2	80;112
P38844	S000001186	YHR143W	DSE2		SGD/CompDB									YES	YES	YES		YES		YES					YES	YES	YES	31	155;156;157;158;162;163;164;207;210;214;215;216;218;224;27;312;314;315;316;318;32;33;39;44;46;56;58;60;61;62;68	26	27;32;33;39;44;46;56;58;60;61;62;68;155;156;157;158;162;163;164;207;210;214;215;216;218;224	8	32;33;39;312;314;315;316;318
P47001	S000003694	YJL158C	CIS3,CCW11,CCW5,PIR4,SCW8		SGD/CompDB			CompDB				CompDB			YES	YES		YES		YES					YES	YES	YES	29	105;106;107;109;111;112;113;116;117;118;119;122;124;133;135;139;146;215;25;32;47;48;49;58;59;60;68;78;79	20	25;32;47;48;49;58;59;60;68;112;116;117;118;119;122;124;133;135;139;146	15	47;48;49;78;79;105;106;107;109;111;112;113;116;135;215
P53334	S000003511	YGR279C	SCW4		SGD/CompDB								SGD/CompDB		YES	YES		YES		YES					YES	YES	YES	29	11;119;120;17;311;324;332;34;348;35;351;352;353;358;36;4;41;42;50;51;64;70;71;72;73;74;75;78;9	20	4;9;11;17;34;35;36;41;42;64;70;71;119;120;311;324;332;348;351;353	18	34;35;36;41;42;50;51;70;71;72;73;74;75;78;351;352;353;358
Q06325	S000002757	YDR349C	YPS7					CompDB							YES	YES		YES		YES		YES	2	59;106	YES	YES	YES	29	189;24;27;28;29;30;33;35;36;37;38;39;451;454;457;458;460;461;468;498;504;508;513;518;569;60;61;64;94	27	24;27;28;29;33;35;36;37;38;39;61;64;94;189;451;454;457;458;460;461;468;498;504;508;513;518;569	15	27;28;29;30;33;35;36;37;38;60;454;457;458;460;461
P41809	S000002828	YDR420W	HKR1									SGD/CompDB			YES	YES		YES		YES					YES	YES	YES	27	136;138;140;145;181;182;184;187;863;870;871;888;890;893;976;981;983;984;987;991;996;997;998;1325;1327;1328;1330	27	136;138;140;145;181;182;184;187;863;870;871;888;890;893;976;981;983;984;987;991;996;997;998;1325;1327;1328;1330
P27654	S000000271	YBR067C	TIP1		SGD/CompDB									YES	YES	YES		YES		YES					YES	YES	YES	25	101;102;110;112;115;116;120;121;122;126;128;183;41;48;57;61;68;70;75;76;79;87;89;97;98	23	41;48;57;61;75;76;79;87;89;97;98;101;102;110;112;115;116;120;121;122;126;128;183	5	61;68;70;75;76
P40476	S000001379	YIL117C	PRM5															YES			YES					YES	YES	24	149;159;168;176;184;187;189;193;197;199;279;282;288;297;302;304;305;46;47;48;49;50;54;59	24	46;47;48;49;50;54;59;149;159;168;176;184;187;189;193;197;199;279;282;288;297;302;304;305	2	193;197
Q08673	S000005773	YOR247W	SRL1		SGD/CompDB								CompDB		YES	YES		YES		YES					YES	YES	YES	24	101;102;103;105;106;107;111;115;116;117;119;121;122;123;126;132;141;146;147;148;155;159;161;99	24	99;101;102;103;105;106;107;111;115;116;117;119;121;122;123;126;132;141;146;147;148;155;159;161	15	101;102;103;111;115;116;117;119;121;122;123;141;146;147;148
Q12127	S000004100	YLR110C	CCW12		SGD/CompDB									YES	YES	YES		YES		YES		YES	2	81;97	YES	YES	YES	24	100;104;108;111;31;32;33;36;48;50;55;56;58;60;66;69;70;75;76;83;84;85;91;99	20	48;50;55;56;58;60;66;69;70;75;76;83;84;85;91;99;100;104;108;111	13	31;32;33;36;48;50;55;56;58;60;66;69;70
P53872	S000005134	YNL190W			SGD/CompDB									YES	YES	YES		YES		YES					YES	YES	YES	23	10;157;161;162;163;180;184;28;29;30;32;34;35;38;4;42;43;44;45;47;48;5;7	23	4;5;7;10;28;29;30;32;34;35;38;42;43;44;45;47;48;157;161;162;163;180;184	4	4;5;7;10
Q12232	S000005680	YOR154W	SLP1					SGD/CompDB							YES			YES	YES			YES	3	486;381;408		YES	YES	21	104;105;107;110;131;38;39;42;43;45;46;47;54;55;58;59;61;64;71;93;97	18	38;39;42;43;45;46;47;54;55;58;59;61;64;71;93;97;110;131	9	42;43;45;46;47;97;104;105;107
O13547	S000006429	YLR390W-A	CCW14,ICWP,SSR1		SGD/CompDB									YES	YES	YES		YES		YES					YES	YES	YES	20	170;174;199;202;206;207;208;212;213;215;227;38;39;41;49;65;77;81;82;84	16	41;49;77;81;82;84;170;174;199;202;207;208;212;213;215;227	11	38;39;65;77;81;82;206;207;208;212;213
P17260	S000005266	YNL322C	KRE1		SGD/CompDB										YES	YES		YES		YES					YES	YES	YES	20	227;228;232;239;241;244;245;269;271;273;29;30;33;36;44;72;73;74;79;80	15	29;30;33;36;44;227;228;232;239;241;244;245;269;271;273	9	72;73;74;79;80;239;241;244;245
Q03180	S000001646	YKL163W	PIR3,CCW8		SGD/CompDB										YES	YES		YES		YES					YES	YES	YES	19	126;127;132;135;27;28;30;32;34;40;70;81;82;83;87;90;91;96;99	19	27;28;30;32;34;40;70;81;82;83;87;90;91;96;99;126;127;132;135	3	28;30;32
P29029	S000004276	YLR286C	CTS1,SCW2		SGD/CompDB			CompDB							YES	YES		YES		YES					YES	YES	YES	18	309;310;312;314;316;317;318;321;322;358;360;362;364;365;396;399;403;404	15	314;316;317;318;321;322;358;360;362;364;365;396;399;403;404	7	309;310;312;314;316;317;318
Q08907	S000005910	YOR383C	FIT3		SGD/CompDB									YES	YES	YES		YES		YES					YES	YES	YES	18	119;121;123;127;20;22;23;24;26;28;35;37;39;43;54;55;56;57	18	20;22;23;24;26;28;35;37;39;43;54;55;56;57;119;121;123;127	8	22;23;24;26;28;55;56;57
P10863	S000000813	YER011W	TIR1,SRP1		SGD/CompDB									YES	YES	YES		YES		YES					YES	YES	YES	17	100;108;210;211;214;217;224;228;43;72;75;77;78;81;89;93;99	14	43;75;81;89;93;99;100;108;210;211;214;217;224;228	6	72;77;78;210;211;214
Q03655	S000004828	YMR215W	GAS3		SGD/CompDB							SGD/CompDB		YES	YES	YES		YES		YES		YES	6	422;269;384;385;350;404	YES	YES	YES	17	355;363;379;406;408;413;419;420;424;432;434;436;438;444;451;453;454	16	355;363;406;408;413;419;420;424;432;434;436;438;444;451;453;454	9	379;419;420;434;436;438;444;451;453
P36110	S000001721	YKR013W	PRY2		CompDB								CompDB		YES	YES		YES		YES					YES	YES	YES	16	24;26;277;282;289;290;298;310;34;48;50;51;54;57;59;61	16	24;26;34;48;50;51;54;57;59;61;277;282;289;290;298;310	3	48;50;51
P53832	S000005227	YNL283C	WSC2												YES	YES		YES		YES					YES	YES	YES	16	270;272;275;282;283;286;287;290;294;296;297;298;299;300;301;302	14	270;272;275;282;283;286;290;294;296;297;298;300;301;302	10	282;283;286;287;294;296;297;298;299;300
P11655	S000005309	YNR026C	SEC12,SED2					SGD/CompDB	SGD/CompDB								YES	YES			YES	YES	1	462		YES	YES	15	395;397;398;409;410;417;419;420;423;426;435;436;437;441;448	13	395;409;410;417;419;420;423;426;435;436;437;441;448	3	395;397;398
P32781	S000003000	YGL032C	AGA2		SGD/CompDB										YES	YES		YES		YES					YES	YES	YES	15	39;41;42;43;44;61;63;66;70;73;74;75;76;79;83	15	39;41;42;43;44;61;63;66;70;73;74;75;76;79;83	4	39;41;42;43
P36016	S000001556	YKL073W	LHS1					SGD/CompDB							YES	YES		YES		YES		YES	10	527;842;843;844;458;128;481;488;489;474		YES	YES	15	299;756;81;846;848;849;85;853;858;859;865;868;871;872;88	14	81;85;88;299;756;846;848;849;853;858;859;868;871;872	8	85;846;848;849;853;858;859;865
P47032	S000003615	YJL079C	PRY1		CompDB			CompDB					CompDB		YES	YES		YES		YES					YES	YES	YES	15	149;151;157;164;165;49;51;52;79;80;82;83;85;90;97	13	49;51;52;79;80;82;83;85;90;97;149;164;165	7	79;80;82;83;149;151;157
P36027	S000004324	YLR332W	MID2,KAI1,SMS1									SGD/CompDB			YES	YES		YES		YES					YES	YES	YES	14	180;181;183;184;190;193;197;198;200;202;204;206;209;210	12	180;181;183;184;190;193;197;198;200;202;204;206	10	190;193;197;198;200;202;204;206;209;210
P39005	S000003710	YJL174W	KRE9		CompDB										YES	YES	YES	YES		YES					YES	YES	YES	14	82;87;90;126;130;142;175;177;181;198;201;249;252;261	14	82;87;90;126;130;142;175;177;181;198;201;249;252;261
P43497	S000001956	YKL096W-A	CWP2,LPR1		SGD/CompDB									YES	YES	YES		YES		YES					YES	YES	YES	14	22;27;30;37;38;39;41;42;56;58;60;61;62;64	5	22;27;30;38;39	11	37;38;39;41;42;56;58;60;61;62;64
P31382	S000000021	YAL023C	PMT2,FUN25															YES	YES			YES	1	403		YES	YES	13	333;346;347;350;363;429;437;476;478;479;480;522;528	13	333;346;347;350;363;429;437;476;478;479;480;522;528	1	437
Q03691	S000004813	YMR200W	ROT1					SGD/CompDB						YES	YES	YES	YES	YES		YES		YES	3	103;139;107	YES	YES	YES	13	136;141;143;159;185;187;191;192;193;195;30;36;37	7	30;36;37;136;141;143;159	7	143;185;187;191;192;193;195
P15703	S000003514	YGR282C	BGL2,SCW9		SGD/CompDB										YES	YES		YES		YES					YES	YES	YES	12	106;114;115;123;132;134;299;39;42;43;44;92	11	39;42;43;44;92;106;114;115;123;134;299	4	42;43;44;132
P32323	S000005327	YNR044W	AGA1		SGD/CompDB									YES	YES	YES		YES		YES					YES	YES	YES	12	238;240;250;251;260;262;511;512;514;515;516;525	6	511;512;514;515;516;525	6	238;240;250;251;260;262
P32329	S000004110	YLR120C	YPS1,YAP3		CompDB							SGD		YES	YES	YES		YES		YES		YES	6	480;232;242;358;245;95	YES	YES	YES	12	136;141;153;155;157;481;482;483;490;491;492;495	9	136;141;481;482;483;490;491;492;495	10	153;155;157;481;482;483;490;491;492;495
P39685	S000004736	YMR129W	POM152	YES				SGD/CompDB										YES			YES	YES	4	569;280;9;298		YES	YES	12	233;329;384;610;616;700;739;740;823;841;843;856	12	233;329;384;610;616;700;739;740;823;841;843;856
P47069	S000003556	YJL019W	MPS3,NEP98	YES		CompDB		SGD			SGD/CompDB						YES	YES			YES	YES	3	278;303;304		YES	YES	12	188;223;229;241;252;254;261;634;640;643;670;674	8	188;223;229;252;254;261;640;643	4	241;634;670;674
Q3E842	S000007524	YMR122W-A						CompDB										YES			YES					YES	YES	12	17;19;23;30;31;33;35;36;37;39;40;41	6	17;19;23;30;31;35	10	17;30;31;33;35;36;37;39;40;41
P0CX18	S000002144	YAR066W													YES	YES		YES		YES					YES	YES	YES	11	73;75;81;103;104;162;166;168;170;189;201	11	73;75;81;103;104;162;166;168;170;189;201
P14907	S000003577	YJL041W	NSP1	YES							CompDB						YES									YES	YES	11	298;299;304;393;394;399;548;551;554;581;589	11	298;299;304;393;394;399;548;551;554;581;589
P25653	S000000685	YCR089W	FIG2		SGD/CompDB									YES	YES	YES		YES		YES					YES	YES	YES	11	1109;1112;1113;612;616;618;621;915;920;924;926	11	612;616;618;621;915;920;924;926;1109;1112;1113	2	1109;1112
P33775	S000002253	YDL095W	PMT1															YES	YES			YES	3	743;513;514		YES	YES	11	410;418;428;475;481;733;736;737;745;747;786	10	410;418;475;481;733;736;737;745;747;786	3	428;733;736
P48560	S000005244	YNL300W	TOS6		SGD/CompDB									YES	YES	YES		YES		YES					YES	YES	YES	11	5;7;8;63;65;66;70;71;72;76;77	11	5;7;8;63;65;66;70;71;72;76;77
Q03103	S000004599	YML130C	ERO1					SGD/CompDB							YES	YES	YES	YES		YES		YES	6	130;491;468;469;53;458		YES	YES	11	152;19;20;27;453;459;460;470;472;552;557	9	27;152;453;459;460;470;472;552;557	3	19;20;27
Q07988	S000004030	YLR040C			SGD/CompDB									YES	YES	YES		YES		YES					YES	YES	YES	11	107;114;127;129;130;139;28;30;31;33;41	10	28;31;33;41;107;114;127;129;130;139	2	28;30
Q99220	S000002464	YDR057W	YOS9					SGD/CompDB							YES	YES		YES		YES		YES	1	74	YES	YES	YES	11	394;403;404;410;412;419;424;521;524;526;529	8	394;403;404;410;412;419;424;529	6	404;410;521;524;526;529
P53075	S000003197	YGL228W	SHE10												YES	YES						YES	1	379	YES	YES	YES	10	196;202;204;208;209;290;351;360;362;363	9	196;202;204;208;209;351;360;362;363	1	290
P40552	S000001273	YIL011W	TIR3,YIB1		SGD/CompDB									YES	YES	YES		YES		YES					YES	YES	YES	10	100;101;113;117;119;120;124;126;90;91	10	90;91;100;101;113;117;119;120;124;126	4	119;120;124;126
P39966	S000000891	YER089C	PTC2																							YES	YES	10	121;123;124;128;156;162;165;411;416;424	10	121;123;124;128;156;162;165;411;416;424
Q04893	S000004936	YMR317W																								YES	YES	10	843;844;848;1074;1077;1078;1081;1082;1083;1084	10	843;844;848;1074;1077;1078;1081;1082;1083;1084
Q08193	S000005390	YOL030W	GAS5		SGD/CompDB									YES	YES	YES		YES		YES		YES	4	336;343;344;60	YES	YES	YES	10	21;29;315;318;328;432;437;439;441;442	10	21;29;315;318;328;432;437;439;441;442	1	318
Q12160	S000006267	YPR063C						CompDB										YES			YES					YES	YES	10	117;119;123;125;126;129;130;131;135;137	7	125;126;129;130;131;135;137	9	117;119;123;125;126;129;130;131;135
Q12303	S000004111	YLR121C	YPS3									SGD/CompDB		YES	YES	YES		YES		YES		YES	2	75;163	YES	YES	YES	10	410;414;420;424;426;430;432;433;439;440	6	410;414;432;433;439;440	8	420;424;426;430;432;433;439;440
P00359	S000003424	YGR192C	TDH3,GPD3	YES	SGD/CompDB	SGD				SGD		CompDB			YES							YES	2	38;7		YES	YES	9	74;139;140;178;180;182;185;190;251	9	74;139;140;178;180;182;185;190;251
P32474	S000002926	YDR518W	EUG1					CompDB							YES	YES		YES		YES		YES	2	159;174		YES	YES	9	30;366;375;384;485;505;508;509;512	9	30;366;375;384;485;505;508;509;512	3	505;508;509
P36135	S000001750	YKR042W	UTH1							CompDB					YES	YES		YES		YES					YES	YES	YES	9	235;24;37;39;54;55;57;58;67	9	24;37;39;54;55;57;58;67;235	4	54;55;57;58
P38288	S000000366	YBR162C	TOS1		SGD/CompDB								CompDB		YES	YES		YES		YES					YES	YES	YES	9	115;118;127;164;172;173;175;178;179	9	115;118;127;164;172;173;175;178;179
P40472	S000001385	YIL123W	SIM1,PBP3		SGD/CompDB										YES	YES		YES		YES					YES	YES	YES	9	45;50;54;56;60;90;94;95;105	9	45;50;54;56;60;90;94;95;105
Q07990	S000004032	YLR042C			SGD/CompDB									YES	YES	YES		YES		YES					YES	YES	YES	9	112;116;117;118;122;28;30;37;46	9	28;30;37;46;112;116;117;118;122	1	46
Q12355	S000002462	YDR055W	PST1,HPF2		SGD/CompDB							SGD/CompDB		YES	YES	YES		YES		YES		YES	4	57;329;196;305	YES	YES	YES	9	34;35;38;40;348;356;357;358;359	9	34;35;38;40;348;356;357;358;359
P16474	S000003571	YJL034W	KAR2,GRP78,SSD1					SGD/CompDB							YES		YES	YES	YES						YES	YES	YES	8	112;186;191;385;386;505;543;651	8	112;186;191;385;386;505;543;651
P22023	S000005863	YOR336W	KRE5					SGD/CompDB							YES	YES	YES	YES		YES		YES	10	293;869;870;519;523;115;1150;228;644;645		YES	YES	8	1018;1026;1336;1347;1349;1350;297;306	5	306;1018;1026;1349;1350	3	297;1336;1347
P28319	S000001579	YKL096W	CWP1		SGD/CompDB									YES	YES	YES		YES		YES					YES	YES	YES	8	126;137;138;193;195;198;201;210	8	126;137;138;193;195;198;201;210	2	126;138
P38631	S000004334	YLR342W	FKS1,CND1,CWH53,ETG1,GLS1,GSC1,PBR1	YES		CompDB						SGD/CompDB						YES			YES					YES		8	1856;1857;1860;1864;1866;1868;1871;1873	8	1856;1857;1860;1864;1866;1868;1871;1873
P39106	S000000803	YER001W	MNN1						SGD/CompDB						YES			YES	YES			YES	7	379;380;383;386;253;254;225		YES	YES	8	618;669;712;713;719;733;736;747	8	618;669;712;713;719;733;736;747	2	712;713
P43555	S000001846	YFL048C	EMP47					SGD/CompDB	SGD/CompDB				CompDB		YES	YES		YES		YES						YES	YES	8	281;290;300;325;342;360;361;362	7	281;290;300;325;342;361;362	2	360;361
P47178	S000003911	YJR150C	DAN1,CCW13		SGD/CompDB									YES	YES	YES		YES		YES					YES	YES	YES	8	61;63;79;83;91;95;101;102	8	61;63;79;83;91;95;101;102
P50112	S000002207	YDL049C	KNH1		SGD/CompDB										YES	YES		YES		YES					YES	YES	YES	8	141;144;151;154;155;166;168;175	6	141;144;151;166;168;175	2	154;155
P53616	S000005010	YNL066W	SUN4,SCW3		SGD/CompDB					SGD/CompDB					YES	YES		YES		YES					YES	YES	YES	8	31;34;35;36;40;50;55;57	8	31;34;35;36;40;50;55;57	5	34;35;36;55;57
Q03104	S000004597	YML128C	MSC1	YES				CompDB		SGD		CompDB			YES	YES		YES		YES						YES	YES	8	300;308;420;46;52;54;60;63	7	46;52;54;60;63;300;420	3	52;54;308
Q12215	S000005465	YOL105C	WSC3												YES	YES		YES		YES					YES	YES	YES	8	334;335;342;346;348;349;354;355	6	334;335;342;346;348;349	2	354;355
Q12498	S000006077	YPL156C	PRM4												YES			YES	YES						YES	YES	YES	8	100;110;111;132;133;134;135;75	4	75;100;110;111	6	110;111;132;133;134;135
P24813	S000002831	YDR423C	CAD1,YAP2	YES		SGD					SGD															YES	YES	7	269;312;313;320;323;330;332	7	269;312;313;320;323;330;332
P25641	S000000664	YCR068W	ATG15,AUT5,CVT17										CompDB		YES			YES	YES			YES	2	202;208	YES	YES	YES	7	279;471;476;477;478;482;516	6	471;476;477;478;482;516	1	279
P32334	S000003246	YGR014W	MSB2									SGD/CompDB			YES	YES		YES		YES					YES	YES	YES	7	65;70;73;75;78;988;997	7	65;70;73;75;78;988;997
P32486	S000006363	YPR159W	KRE6,CWH48	YES				SGD/CompDB				SGD/CompDB						YES			YES	YES	4	140;374;461;5		YES	YES	7	116;117;122;304;477;480;603	6	116;117;122;304;477;603	1	480
P36170	S000001810	YKR102W	FLO10		SGD/CompDB									YES	YES	YES		YES		YES					YES	YES		7	1057;1060;1065;1110;1112;1118;1120	7	1057;1060;1065;1110;1112;1118;1120
P38069	S000000219	YBR015C	MNN2,CRV4,LDB8,TTP1						SGD/CompDB						YES	YES		YES		YES		YES	2	363;450		YES	YES	7	160;332;52;56;57;58;67	4	56;67;160;332	5	52;56;57;58;67
P38739	S000001020	YHL028W	WSC4					SGD/CompDB							YES	YES		YES		YES					YES	YES	YES	7	356;360;361;362;366;368;369			7	356;360;361;362;366;368;369
P38928	S000001402	YIL140W	AXL2,BUD10,SRO4			CompDB						SGD/CompDB			YES	YES		YES		YES		YES	8	41;403;389;163;359;304;324;50	YES	YES	YES	7	453;454;455;477;478;479;480	3	453;454;455	4	477;478;479;480
P38993	S000004662	YMR058W	FET3									SGD/CompDB			YES	YES		YES	YES			YES	10	292;300;244;265;358;359;381;194;195;198	YES	YES	YES	7	361;363;369;372;441;554;58	7	58;361;363;369;372;441;554	1	361
P40989	S000003264	YGR032W	GSC2,FKS2,GLS2			CompDB						CompDB						YES			YES					YES	YES	7	1853;1879;1883;1885;1887;1890;1892	7	1853;1879;1883;1885;1887;1890;1892
P41543	S000003539	YJL002C	OST1,NLT1					CompDB							YES	YES	YES	YES		YES		YES	4	93;99;217;400		YES	YES	7	30;54;60;64;72;76;79	7	30;54;60;64;72;76;79
P43561	S000001853	YFL041W	FET5										SGD/CompDB		YES	YES		YES		YES		YES	6	115;24;295;455;246;364		YES	YES	7	161;163;26;31;374;376;377	6	26;31;161;163;376;377	3	26;374;377
P52911	S000002669	YDR261C	EXG2		SGD/CompDB										YES	YES		YES		YES		YES	8	285;480;50;220;157;86;90;106		YES	YES	7	25;360;489;495;496;497;499	7	25;360;489;495;496;497;499	4	495;496;497;499
Q08199	S000005391	YOL031C	SIL1,PER100,SLS1					SGD/CompDB							YES	YES		YES		YES						YES	YES	7	20;24;25;28;31;37;113	7	20;24;25;28;31;37;113
Q3E6R4	S000028739	YDR524C-B													YES	YES		YES		YES					YES	YES	YES	7	23;34;35;36;37;41;46	6	23;34;35;36;37;41	1	46
P21306	S000006192	YPL271W	ATP15							CompDB												YES	1	50		YES	YES	6	39;41;46;52;58;61	6	39;41;46;52;58;61	2	39;41
P0C2I8		YLR256W-A	TY1A-LR4,YLRWTy1-4,GAG	YES																						YES		6	28;36;38;40;47;48	6	28;36;38;40;47;48
P17967	S000000548	YCL043C	PDI1,MFP1,TRG1					SGD/CompDB							YES	YES	YES	YES		YES		YES	7	82;174;182;186;155;117;425		YES	YES	6	114;119;127;39;452;462	5	114;119;127;452;462	1	39
P14540	S000001543	YKL060C	FBA1	YES		SGD/CompDB				SGD							YES					YES	1	64		YES	YES	6	11;24;63;347;349;352	6	11;24;63;347;349;352
P25303	S000004827	YMR214W	SCJ1					SGD/CompDB							YES	YES		YES		YES						YES	YES	6	295;299;311;324;332;368	4	311;324;332;368	2	295;299
P25361	S000000639	YCR043C							CompDB									YES			YES					YES	YES	6	19;23;24;27;30;9	5	9;19;23;24;30	1	27
P32338	S000003276	YGR044C	RME1	YES							SGD															YES	YES	6	143;153;166;167;169;224	6	143;153;166;167;169;224
P32623	S000000766	YEL040W	UTR2,CRH2		SGD/CompDB	CompDB								YES	YES	YES		YES		YES		YES	10	233;261;264;310;237;96;190;193;196;297	YES	YES	YES	6	318;352;353;354;355;356	6	318;352;353;354;355;356
P32768	S000000084	YAR050W	FLO1,FLO2,FLO4,FLO8		SGD/CompDB									YES	YES	YES		YES		YES					YES	YES	YES	6	1249;1251;1256;1257;1259;1263	6	1249;1251;1256;1257;1259;1263
P32790	S000000103	YBL007C	SLA1			CompDB					SGD				YES							YES	1	322		YES	YES	6	773;778;783;785;1113;1117	6	773;778;783;785;1113;1117
P33767	S000000728	YEL002C	WBP1					SGD/CompDB							YES	YES		YES		YES		YES	2	60;332	YES	YES	YES	6	197;198;340;354;367;368	6	197;198;340;354;367;368
P37302	S000000490	YBR286W	APE3										SGD/CompDB		YES	YES		YES		YES		YES	7	427;150;371;85;96;115;162		YES	YES	6	106;246;251;429;499;98	5	106;246;251;429;499	1	98
P38215	S000000217	YBR013C													YES	YES		YES		YES						YES	YES	6	34;36;39;45;86;89	6	34;36;39;45;86;89	3	34;36;39
P38968	S000002354	YDL195W	SEC31,WEB1	YES					CompDB								YES									YES	YES	6	814;815;816;822;900;908	6	814;815;816;822;900;908
P46992	S000003707	YJL171C			SGD/CompDB							CompDB			YES	YES		YES		YES		YES	13	146;328;51;247;249;219;235;300;99;346;122;267;174		YES	YES	6	116;31;36;38;53;55	4	31;36;53;116	4	31;36;38;55
P53189	S000002996	YGL028C	SCW11		SGD/CompDB										YES	YES		YES		YES					YES	YES		6	31;35;37;38;39;43	6	31;35;37;38;39;43
P53379	S000002551	YDR144C	MKC7,YPS2		SGD/CompDB									YES	YES	YES		YES		YES		YES	9	180;188;190;191;346;219;229;286;232	YES	YES	YES	6	166;167;168;25;294;32	3	25;32;294	3	166;167;168
P53882	S000005120	YNL176C	TDA7										SGD/CompDB					YES			YES					YES	YES	6	403;407;408;414;417;418	6	403;407;408;414;417;418
Q02795	S000004757	YMR149W	SWP1					CompDB							YES	YES		YES		YES					YES	YES	YES	6	28;31;32;74;75;82	6	28;31;32;74;75;82	1	74
Q07793		YDR261C-D	TY1B-DR4,YDRCTy1-3,POL	YES																						YES	YES	6	28;36;38;40;47;48	6	28;36;38;40;47;48
Q04958	S000004524	YML059C	NTE1	YES				SGD/CompDB										YES		YES		YES	2	27;30		YES	YES	6	21;24;25;28;32;33	3	21;32;33	3	24;25;28
Q7LHD1		YDR134C	CCW22											YES												YES		6	48;50;55;56;58;60	6	48;50;55;56;58;60
Q12025	S000002463	YDR056C						CompDB							YES	YES		YES		YES					YES	YES	YES	6	108;112;117;119;128;132	4	117;119;128;132	6	108;112;117;119;128;132
Q12438	S000002168	YDL010W	GRX6					SGD/CompDB	SGD/CompDB				SGD/CompDB		YES	YES		YES	YES						YES	YES	YES	6	55;56;64;66;93;97	6	55;56;64;66;93;97
Q04007	S000002594	YDR186C																								YES		6	3;12;21;23;27;30			6	3;12;21;23;27;30
D6VTK4	S000001868	YFL026W	STE2	YES								SGD/CompDB						YES		YES						YES		5	354;355;356;360;366	5	354;355;356;360;366
P07267	S000006075	YPL154C	PEP4,PHO9,PRA1										SGD/CompDB		YES	YES		YES		YES		YES	2	144;120		YES	YES	5	131;182;42;56;68	4	42;56;68;131	1	182
P29509	S000002761	YDR353W	TRR1	YES		SGD/CompDB				SGD/CompDB							YES									YES	YES	5	211;80;84;86;88	4	80;84;86;88	1	211
P28791	S000002906	YDR498C	SEC20					SGD/CompDB									YES	YES			YES					YES	YES	5	359;361;364;365;379	5	359;361;364;365;379
Q04399	S000002914	YDR506C	GMC1												YES	YES						YES	1	437	YES	YES	YES	5	559;560;567;574;578	5	559;560;567;574;578	3	559;560;574
P32361	S000001121	YHR079C	IRE1,ERN1					SGD/CompDB			SGD				YES	YES		YES		YES					YES	YES	YES	5	44;45;103;105;465	5	44;45;103;105;465
P40557	S000001267	YIL005W	EPS1					SGD/CompDB							YES	YES		YES		YES		YES	2	299;85		YES	YES	5	117;122;124;132;465	5	117;122;124;132;465
P43575	S000001874	YFL020C	PAU5			SGD									YES	YES		YES		YES					YES	YES	YES	5	83;91;95;101;102	5	83;91;95;101;102
P47179	S000003912	YJR151C	DAN4		SGD/CompDB									YES	YES	YES		YES		YES					YES	YES	YES	5	95;101;102;123;129	5	95;101;102;123;129
Q03707	S000004497	YML034W	SRC1,HEH1	YES				SGD										YES			YES					YES	YES	5	631;642;644;652;658	4	631;644;652;658	2	642;644
P08153	S000002553	YDR146C	SWI5	YES		SGD					SGD															YES	YES	5	488;490;492;505;510	5	488;490;492;505;510
Q08054	S000005367	YOL007C	CSI2										SGD/CompDB		YES	YES		YES		YES					YES	YES	YES	5	33;35;36;37;38	5	33;35;36;37;38
Q08110	S000005374	YOL014W																								YES	YES	5	38;42;44;50;51	5	38;42;44;50;51
P25639	S000000657	YCR061W													YES	YES									YES	YES	YES	4	45;50;51;53	4	45;50;51;53	3	45;50;51
P04840	S000005000	YNL055C	POR1,OMP2,VDAC1							SGD/CompDB																YES	YES	4	25;33;34;35	4	25;33;34;35	2	33;34
P11710	S000000532	YCL027W	FUS1									SGD/CompDB			YES	YES		YES		YES					YES	YES	YES	4	50;51;53;58	4	50;51;53;58	2	50;51
P25353	S000000621	YCR026C	NPP1															YES			YES	YES	4	296;161;204;263		YES	YES	4	677;678;686;695	4	677;678;686;695
P0C2I5		YLR157C-B	TY1B-LR2,YLRCTy1-2,POL	YES																						YES		4	28;36;38;40	4	28;36;38;40
P27614	S000003708	YJL172W	CPS1,CPS										SGD/CompDB		YES			YES	YES			YES	4	228;175;176;88		YES	YES	4	76;79;391;392	4	76;79;391;392
P27825	S000000054	YAL058W	CNE1					SGD/CompDB							YES	YES		YES		YES		YES	4	416;425;296;104		YES	YES	4	449;456;457;464	4	449;456;457;464
P32319	S000000113	YBL017C	PEP1,VPS10,VPT1						SGD/CompDB						YES	YES		YES		YES		YES	7	96;104;1008;1010;1300;1303;170	YES	YES	YES	4	1269;1277;1352;1353	4	1269;1277;1352;1353	1	1352
P32803	S000003168	YGL200C	EMP24					SGD/CompDB	SGD/CompDB						YES	YES		YES		YES						YES	YES	4	129;131;143;87	4	87;129;131;143	1	129
P33336	S000003375	YGR143W	SKN1	YES														YES			YES	YES	2	426;337		YES	YES	4	180;192;356;357	4	180;192;356;357
P35842	S000000094	YAR071W	PHO11		CompDB										YES	YES		YES		YES		YES	13	355;356;390;439;445;192;461;456;246;250;162;172;315		YES	YES	4	33;35;457;463	4	33;35;457;463
P36093	S000001526	YKL043W	PHD1	YES							SGD															YES	YES	4	304;305;314;322	4	304;305;314;322
P38068	S000000218	YBR014C	GRX7,GRX6					CompDB	SGD/CompDB				CompDB		YES	YES		YES	YES						YES	YES	YES	4	150;154;163;169	4	150;154;163;169
P38166	S000000198	YBL102W	SFT2	YES					SGD/CompDB									YES			YES	YES	3	32;18;21		YES	YES	4	37;40;41;45	3	40;41;45	3	37;40;41
P38692	S000001144	YHR102W	KIC1,NRK1														YES									YES		4	951;954;957;958	4	951;954;957;958
P38797	S000001118	YHR076W	PTC7	YES				SGD		SGD												YES	1	43		YES	YES	4	63;122;173;174	4	63;122;173;174
P40520	S000001321	YIL059C													YES	YES										YES	YES	4	69;70;73;74	4	69;70;73;74
P42838	S000005267	YNL323W	LEM3,BRE3,ROS3					SGD/CompDB				SGD/CompDB						YES			YES	YES	7	240;332;298;255;256;279;3		YES	YES	4	204;207;212;281	3	207;212;281	1	204
P46985	S000003719	YJL183W	MNN11						CompDB									YES	YES							YES	YES	4	105;410;80;81	3	80;105;410	1	81
P47014	S000003668	YJL132W													YES	YES		YES		YES						YES		4	29;30;36;330	4	29;30;36;330
P47143	S000003866	YJR105W	ADO1	YES																						YES		4	254;258;264;269	4	254;258;264;269
P49573	S000006328	YPR124W	CTR1									SGD/CompDB				YES		YES			YES					YES		4	47;54;55;57	4	47;54;55;57
P53214	S000003255	YGR023W	MTL1									SGD/CompDB			YES	YES		YES		YES					YES	YES	YES	4	313;318;320;321	4	313;318;320;321
P53947	S000005003	YNL058C											CompDB					YES			YES					YES	YES	4	11;190;195;9	4	9;11;190;195	2	9;11
Q05777	S000004184	YLR194C			SGD/CompDB							SGD/CompDB		YES	YES	YES		YES		YES					YES	YES	YES	4	54;57;60;61	4	54;57;60;61
Q06011	S000004382	YLR390W	ECM19	YES											YES											YES	YES	4	90;92;94;95	4	90;92;94;95
Q06689	S000004405	YLR413W										SGD/CompDB			YES	YES		YES	YES			YES	11	318;322;142;429;358;215;299;193;194;228;286		YES	YES	4	36;212;213;245	4	36;212;213;245
Q07541	S000002279	YDL121C						SGD/CompDB							YES			YES	YES							YES		4	80;82;83;85	4	80;82;83;85
Q12121	S000002370	YDL211C											CompDB					YES			YES					YES	YES	4	160;163;164;165	4	160;163;164;165
Q12273		YOL103W-B	TY1B-OL,YOLWTy1-1,POL																							YES		4	28;36;38;40	4	28;36;38;40
P10591	S000000004	YAL005C	SSA1		SGD/CompDB	SGD					SGD	CompDB	SGD/CompDB													YES		3	175;564;566	2	564;566	1	175
P00431	S000001774	YKR066C	CCP1,CCP,CPO	YES						SGD/CompDB					YES											YES	YES	3	67;68;69	3	67;68;69	1	67
P05030	S000002976	YGL008C	PMA1	YES								SGD/CompDB					YES	YES			YES					YES	YES	3	459;558;568	3	459;558;568
Q12199	S000006244	YPR040W	TIP41	YES																						YES	YES	3	44;46;50	3	44;46;50	1	50
P00358	S000003769	YJR009C	TDH2,GPD2	YES	SGD/CompDB	SGD				SGD		CompDB			YES							YES	1	7		YES	YES	3	139;140;251	3	139;140;251
P0CE91	S000003987	YLL064C	PAU18												YES	YES		YES		YES					YES	YES	YES	3	93;99;100	3	93;99;100
P06169	S000004034	YLR044C	PDC1	YES		SGD/CompDB					SGD											YES	1	119		YES		3	514;515;522	3	514;515;522
P08678	S000003542	YJL005W	CYR1,CDC35,HSR1,SRA4					SGD/CompDB		SGD		SGD/CompDB					YES									YES		3	1497;1505;1507	3	1497;1505;1507
P11491	S000002889	YDR481C	PHO8										SGD/CompDB					YES	YES			YES	2	268;401		YES	YES	3	121;123;181	2	121;181	1	123
P24031	S000000296	YBR092C	PHO3		SGD/CompDB										YES	YES		YES		YES		YES	12	390;439;445;250;355;356;456;246;257;162;192;315		YES	YES	3	19;317;457	3	19;317;457
P25580	S000000557	YCL052C	PBN1					SGD/CompDB									YES	YES			YES	YES	3	365;212;24		YES	YES	3	217;219;307	3	217;219;307
P27895	S000000787	YEL061C	CIN8,KSL2	YES		CompDB					SGD/CompDB															YES		3	984;985;993	3	984;985;993
P31755	S000003006	YGL038C	OCH1,NGD29						SGD/CompDB						YES			YES	YES			YES	2	203;281		YES	YES	3	364;383;55	2	55;383	1	364
P32612	S000000775	YEL049W	PAU2												YES	YES		YES		YES					YES	YES	YES	3	93;99;100	3	93;99;100
P32621	S000000768	YEL042W	GDA1						SGD/CompDB						YES	YES		YES	YES			YES	2	280;335	YES	YES	YES	3	250;342;68	2	68;342	1	250
P32802	S000004073	YLR083C	EMP70,TMN1				SGD/CompDB						SGD/CompDB		YES	YES		YES		YES		YES	1	282	YES	YES	YES	3	31;32;180	3	31;32;180
P32906	S000003892	YJR131W	MNS1					SGD/CompDB							YES			YES	YES			YES	1	224		YES	YES	3	315;480;483	3	315;480;483
P34248	S000001583	YKL100C																YES			YES	YES	3	22;23;28		YES	YES	3	16;17;7	2	16;17	1	7
P35176	S000002712	YDR304C	CPR5,CYP5,CYPD					SGD/CompDB							YES	YES		YES		YES		YES	1	139		YES	YES	3	99;108;218	3	99;108;218
P36091	S000001529	YKL046C	DCW1					CompDB				SGD/CompDB		YES	YES	YES		YES		YES		YES	5	281;337;34;203;240		YES	YES	3	384;394;414	3	384;394;414
P38340	S000000465	YBR261C	TAE1,NTM1			SGD/CompDB																				YES		3	166;174;176	3	166;174;176
P43594	S000001907	YFR011C	MIC19,AIM13,MCS19	YES						SGD/CompDB																YES	YES	3	61;67;108	3	61;67;108
P39107	S000005971	YPL050C	MNN9						SGD/CompDB						YES			YES	YES							YES	YES	3	59;65;107	3	59;65;107
P39931	S000004240	YLR250W	SSP120												YES	YES		YES		YES						YES	YES	3	209;212;218	2	209;218	1	212
P42934	S000003431	YGR199W	PMT6															YES			YES	YES	4	404;408;479;481		YES		3	433;438;441	3	433;438;441
P46949	S000003428	YGR196C	FYV8																							YES	YES	3	436;440;441	3	436;440;441
P47171	S000003901	YJR140C	HIR3,HPC1								SGD															YES		3	1245;1254;1264	3	1245;1254;1264
P46982	S000003722	YJL186W	MNN5						SGD/CompDB						YES	YES		YES	YES			YES	2	113;136		YES	YES	3	301;308;57	2	57;308	1	301
P53297	S000003410	YGR178C	PBP1,MRS16	YES																						YES	YES	3	231;238;239	3	231;238;239
Q12177	S000003979	YLL056C														YES										YES		3	22;23;33	3	22;23;33
P10664	S000000235	YBR031W	RPL4A,RPL2,RPL2A			SGD/CompDB																YES	1	291		YES		3	297;306;310			3	297;306;310
P53835	S000005223	YNL279W	PRM1												YES			YES	YES			YES	1	145		YES		3	592;596;600	3	592;596;600
Q03281	S000002866	YDR458C	HEH2	YES				SGD										YES			YES	YES	1	520		YES	YES	3	407;411;607	1	411	3	407;411;607
Q03674	S000004608	YMR006C	PLB2		SGD/CompDB									YES	YES	YES		YES		YES		YES	17	125;80;94;584;390;279;515;524;47;491;567;217;181;193;309;312;317	YES	YES	YES	3	56;72;75	3	56;72;75
Q05031	S000004851	YMR238W	DFG5					CompDB				SGD/CompDB		YES	YES	YES		YES		YES		YES	6	107;114;417;245;231;235		YES		3	418;419;420	3	418;419;420
Q06644	S000002715	YDR307W	PMT7					CompDB										YES	YES			YES	1	347		YES	YES	3	389;398;400	2	398;400	1	389
Q08001	S000004062	YLR072W		YES														YES			YES					YES	YES	3	591;593;594	3	591;593;594	1	593
P38889	S000001249	YHR206W	SKN7,BRY1,POS9			SGD/CompDB					SGD															YES		3	508;509;530			3	508;509;530
P49626	S000002419	YDR012W	RPL4B,RPL2B			SGD/CompDB																YES	1	291		YES		3	297;306;310			3	297;306;310
Q12205	S000004047	YLR057W	MNL2					SGD/CompDB							YES	YES		YES		YES						YES		3	678;680;693	3	678;680;693
Q12331	S000002670	YDR262W											CompDB		YES	YES		YES		YES					YES	YES	YES	3	22;34;58	3	22;34;58
Q12443	S000002363	YDL204W	RTN2	YES				SGD/CompDB										YES	YES							YES		3	318;362;370	3	318;362;370
P43611	S000001935	YFR039C	OSW7												YES	YES						YES	4	284;315;297;145		YES	YES	2	216;220	1	220	2	216;220
P39977	S000000794	YEL068C													YES	YES										YES	YES	2	22;34	1	34	1	22
Q12446	S000005707	YOR181W	LAS17			CompDB											YES									YES	YES	2	374;380	1	380	1	374
P36112	S000001724	YKR016W	MIC60,AIM28,FCJ1,FMP13							SGD/CompDB					YES							YES	2	241;475		YES	YES	2	273;275	2	273;275	2	273;275
Q04406	S000002920	YDR512C	EMI1																							YES	YES	2	173;174	2	173;174	2	173;174
O14467	S000007253	YOR298C-A	MBF1,SUF13	YES							SGD															YES		2	63;69	2	63;69
P05453	S000002579	YDR172W	SUP35,GST1,PNM2,SAL3,SUF12,SUP2														YES									YES		2	202;210	2	202;210
P23585	S000004613	YMR011W	HXT2	YES								SGD/CompDB						YES	YES							YES	YES	2	29;32	2	29;32
P06738	S000006364	YPR160W	GPH1	YES		SGD																				YES	YES	2	77;78	2	77;78
P06774	S000003206	YGL237C	HAP2	YES							CompDB															YES		2	255;256	2	255;256
P08417	S000006183	YPL262W	FUM1			SGD/CompDB				SGD/CompDB																YES		2	190;200	2	190;200
P25297	S000004592	YML123C	PHO84	YES								SGD/CompDB						YES			YES					YES	YES	2	500;577	2	500;577
P18496	S000004385	YLR393W	ATP10							SGD/CompDB																YES		2	61;68	2	61;68
P25334	S000000665	YCR069W	CPR4,CYP4,SCC3												YES	YES		YES		YES		YES	1	166		YES	YES	2	105;135	1	105	1	135
P20459	S000003767	YJR007W	SUI2,TIF211														YES									YES		2	252;256	2	252;256
P25358	S000000630	YCR034W	ELO2,FEN1,GNS1,VBM2	YES				SGD/CompDB										YES			YES					YES	YES	2	334;338	2	334;338
P27809	S000002891	YDR483W	KRE2,MNT1						SGD/CompDB						YES	YES		YES		YES		YES	1	197		YES		2	105;113	2	105;113
P32472	S000002927	YDR519W	FPR2,FKB2					SGD/CompDB							YES	YES		YES		YES						YES	YES	2	103;104	2	103;104
P32618	S000000769	YEL043W						CompDB							YES	YES		YES		YES					YES	YES	YES	2	681;682			2	681;682
P23644	S000004816	YMR203W	TOM40,ISP42,MOM38	YES																						YES		2	15;23	2	15;23
P32857	S000001522	YKL039W	PTM1												YES	YES		YES		YES		YES	2	132;137	YES	YES	YES	2	141;159	2	141;159
P33890	S000005536	YOR010C	TIR2,SRP2		SGD/CompDB									YES	YES	YES		YES		YES					YES	YES	YES	2	99;100	2	99;100
P35994	S000001707	YKL224C	PAU16												YES	YES		YES		YES					YES	YES	YES	2	84;92	2	84;92
P25046	S000000189	YBL093C	ROX3,MED19,NUT3,SSN7								SGD/CompDB															YES		2	76;77	2	76;77
P36051	S000001648	YKL165C	MCD4,FSR2,SSU21,ZRG16		SGD/CompDB			SGD/CompDB					SGD/CompDB		YES		YES	YES	YES			YES	5	198;202;138;90;312	YES	YES	YES	2	85;96	2	85;96
P25357	S000000629	YCR033W	SNT1	YES		SGD/CompDB					SGD/CompDB															YES	YES	2	64;69	2	64;69
P36024	S000001780	YKR072C	SIS2,HAL3	YES		SGD					SGD															YES		2	76;82	2	76;82
P38616	S000005104	YNL160W	YGP1		CompDB										YES	YES		YES		YES		YES	8	169;170;172;100;106;112;118;239	YES	YES	YES	2	225;351	2	225;351
P38843	S000001184	YHR142W	CHS7					SGD/CompDB										YES			YES					YES	YES	2	4;11	2	4;11
P38236	S000000261	YBR057C	MUM2	YES																						YES	YES	2	162;170	2	162;170
P38875	S000001231	YHR188C	GPI16					CompDB							YES	YES	YES	YES		YES		YES	1	184	YES	YES	YES	2	287;388	2	287;388
P38881	S000001238	YHR195W	NVJ1,VAB36					SGD							YES			YES		YES					YES	YES	YES	2	49;65	2	49;65
P38845	S000001189	YHR146W	CRP1								SGD															YES	YES	2	188;366	2	188;366
P39007	S000002990	YGL022W	STT3					CompDB							YES		YES	YES	YES			YES	4	535;536;539;540		YES	YES	2	647;699	2	647;699
P39105	S000004610	YMR008C	PLB1					SGD				SGD/CompDB		YES	YES	YES		YES		YES		YES	10	123;388;489;52;78;92;215;277;513;307	YES	YES	YES	2	54;245	2	54;245
P38913	S000002203	YDL045C	FAD1			SGD											YES					YES	2	228;229		YES	YES	2	265;270	2	265;270
P39726	S000000042	YAL044C	GCV3	YES						SGD																YES	YES	2	61;67	2	61;67
P39952	S000000956	YER154W	OXA1,PET1402	YES						SGD/CompDB					YES	YES										YES	YES	2	33;36	2	33;36
P40005	S000000729	YEL003W	GIM4,PFD2	YES		SGD/CompDB																				YES		2	89;93	2	89;93
P53185	S000003004	YGL036W																								YES	YES	2	361;363	2	361;363
P40533	S000001301	YIL039W	TED1					CompDB							YES			YES	YES			YES	3	229;266;307		YES	YES	2	97;162	2	97;162
P40578	S000001472	YIR033W	MGA2					SGD/CompDB			SGD							YES			YES					YES	YES	2	1103;1104	2	1103;1104
P42839	S000005265	YNL321W	VNX1	YES				SGD/CompDB					SGD/CompDB					YES			YES					YES		2	26;30	2	26;30
P53304	S000003444	YGR212W	SLI1					SGD				SGD														YES		2	431;434	2	431;434
P47124	S000003836	YJR075W	HOC1						CompDB						YES	YES		YES		YES						YES	YES	2	121;64	1	121	1	64
P50276	S000003287	YGR055W	MUP1	YES								SGD/CompDB						YES			YES					YES	YES	2	6;9	2	6;9
P53008	S000002995	YGL027C	CWH41,GLS1					SGD/CompDB							YES	YES		YES		YES		YES	3	42;787;122		YES	YES	2	510;593	2	510;593
P53159	S000003043	YGL075C	MPS2,MMC1			CompDB		SGD									YES	YES			YES					YES	YES	2	373;382	1	382	1	373
P53319	S000003488	YGR256W	GND2	YES		SGD/CompDB						CompDB														YES		2	486;487	2	486;487
P53858	S000005177	YNL233W	BNI4			CompDB																				YES	YES	2	312;314	2	312;314
P53902	S000005094	YNL150W															YES									YES		2	90;95	2	90;95
Q03088	S000005953	YPL032C	SVL3	YES																						YES	YES	2	665;667	2	665;667
Q03231	S000004793	YMR181C																								YES	YES	2	83;85	2	83;85
P54003	S000004516	YML052W	SUR7									SGD/CompDB			YES			YES	YES			YES	1	47	YES	YES	YES	2	30;33	2	30;33
P54837	S000004473	YML012W	ERV25						SGD/CompDB						YES	YES		YES		YES						YES	YES	2	41;55	2	41;55
Q03327	S000002878	YDR470C	UGO1							SGD/CompDB												YES	1	5		YES	YES	2	58;59	2	58;59
Q04439	S000004715	YMR109W	MYO5			CompDB																				YES	YES	2	992;1005	2	992;1005
Q06681	S000002734	YDR326C	YSP2	YES						SGD												YES	3	1430;1435;1373		YES	YES	2	1333;1379	2	1333;1379
Q03579	S000004913	YMR298W	LIP1					SGD/CompDB							YES			YES	YES							YES	YES	2	83;100	2	83;100
Q03778	S000002644	YDR236C	FMN1							SGD/CompDB					YES	YES	YES	YES		YES		YES	1	184		YES	YES	2	201;204	2	201;204
P25294	S000004952	YNL007C	SIS1			CompDB					SGD						YES									YES		2	136;137			2	136;137
P25302	S000000913	YER111C	SWI4,ART1								CompDB															YES		2	667;668			2	667;668
Q04951	S000004921	YMR305C	SCW10		SGD/CompDB			CompDB							YES	YES		YES		YES					YES	YES		2	314;331	2	314;331
P32796	S000004506	YML042W	CAT2,CAT,YCAT				CompDB			SGD																YES		2	371;372			2	371;372
Q07987	S000004027	YLR037C	PAU23,DAN2		SGD/CompDB										YES	YES		YES		YES					YES	YES	YES	2	96;103	2	96;103
Q08322	S000005521	YOL161C	PAU20												YES	YES		YES		YES					YES	YES	YES	2	93;99	2	93;99
P40159	S000005152	YNL208W																								YES	YES	2	47;48			2	47;48
Q12403	S000002176	YDL018C	ERP3												YES	YES		YES		YES						YES	YES	2	145;155	1	145	1	155
Q12404	S000005814	YOR288C	MPD1										CompDB		YES	YES		YES		YES		YES	2	45;47		YES	YES	2	127;129	2	127;129
Q08649	S000005770	YOR244W	ESA1								CompDB						YES									YES		2	201;207			2	201;207
Q3E790	S000007521	YBR058C-A	TSC3					CompDB										YES	YES							YES	YES	2	6;14	2	6;14
P10592	S000003947	YLL024C	SSA2		SGD/CompDB	SGD/CompDB				SGD		CompDB	SGD/CompDB													YES	YES	1	175	1	175	1	175
O14455	S000006438	YPL249C-A	RPL36B,RPL39B	YES		SGD/CompDB																				YES		1	5	1	5
P00635	S000000297	YBR093C	PHO5		SGD/CompDB										YES	YES		YES		YES		YES	10	390;439;445;355;356;250;162;192;312;315		YES	YES	1	458	1	458
P00724	S000001424	YIL162W	SUC2		CompDB	SGD									YES	YES		YES		YES		YES	4	356;275;369;165	YES	YES		1	497	1	497
P00549	S000000036	YAL038W	CDC19,PYK1	YES		SGD						CompDB					YES									YES		1	494	1	494
P00924	S000003486	YGR254W	ENO1,ENOA,HSP48	YES		CompDB				SGD		CompDB	SGD/CompDB													YES		1	196	1	196
P00925	S000001217	YHR174W	ENO2,ENOB	YES		CompDB				SGD		CompDB	SGD/CompDB													YES		1	196	1	196
P02557	S000001857	YFL037W	TUB2	YES		SGD/CompDB											YES									YES		1	153	1	153
P06367	S000000627	YCR031C	RPS14A,CRY1,RPL59	YES		CompDB																YES	1	24		YES	YES	1	77	1	77
P09232	S000000786	YEL060C	PRB1										SGD/CompDB		YES	YES		YES		YES		YES	2	594;387		YES	YES	1	344	1	344
P06776	S000005887	YOR360C	PDE2,SRA5	YES																						YES		1	147	1	147
P18480	S000000493	YBR289W	SNF5,SWI10,TYE4			SGD/CompDB					SGD															YES		1	897	1	897
P19097	S000006152	YPL231W	FAS2	YES		SGD/CompDB											YES									YES	YES	1	31	1	31
P19658	S000003621	YJL085W	EXO70									SGD/CompDB					YES									YES		1	26	1	26
P20048	S000004615	YMR013C	SEC59	YES				SGD/CompDB										YES		YES						YES		1	315	1	315
P20081	S000005079	YNL135C	FPR1,FKB1,RBP1																							YES		1	25	1	25
P21147	S000003023	YGL055W	OLE1	YES				SGD/CompDB									YES	YES			YES					YES		1	506	1	506
P21375	S000003812	YJR051W	OSM1	YES				SGD		SGD					YES	YES						YES	1	355		YES		1	251	1	251
P23292	S000005098	YNL154C	YCK2,CKI1	YES								SGD/CompDB														YES		1	70	1	70
P23642	S000004583	YML115C	VAN1,VRG7						CompDB									YES	YES			YES	1	251		YES		1	534	1	534
P23776	S000004291	YLR300W	EXG1,BGL1,SCW6		SGD/CompDB										YES	YES		YES		YES		YES	1	325	YES	YES	YES	1	29	1	29
P25607	S000000698	YCR101C													YES	YES										YES	YES	1	29	1	29
P25574	S000000550	YCL045C	EMC1					CompDB							YES	YES		YES		YES		YES	9	192;143;100;106;110;97;574;443;202	YES	YES	YES	1	134	1	134
P25577	S000000554	YCL049C													YES	YES		YES		YES		YES	2	264;64		YES		1	137	1	137
P26263	S000003319	YGR087C	PDC6																			YES	1	119		YES		1	268	1	268
P25656	S000000690	YCR094W	CDC50				SGD/CompDB		SGD/CompDB									YES	YES			YES	2	288;237		YES	YES	1	87	1	87
P26364	S000000972	YER170W	ADK2,AKY3,PAK3							SGD/CompDB					YES											YES		1	88	1	88
P28272	S000001699	YKL216W	URA1	YES		SGD																				YES	YES	1	230	1	230
P32773	S000005720	YOR194C	TOA1								CompDB						YES									YES		1	78	1	78
P32839	S000002783	YDR375C	BCS1	YES						SGD/CompDB																YES		1	232	1	232
P32904	S000001190	YHR147C	MRPL6	YES						SGD/CompDB					YES	YES									YES	YES		1	57	1	57
P34250	S000001588	YKL105C	SEG2																							YES		1	862	1	862
P35997	S000001639	YKL156W	RPS27A	YES		CompDB																				YES	YES	1	11	1	11
P38073	S000000237	YBR033W	EDS1																							YES		1	180	1	180
P32915	S000004370	YLR378C	SEC61					CompDB									YES	YES	YES							YES	YES	1	15	1	15
P38708	S000001062	YHR020W																								YES		1	33	1	33
P33894	S000005745	YOR219C	STE13,YCI1	YES					SGD/CompDB									YES			YES	YES	1	377		YES		1	77	1	77
P38749	S000001001	YHL009C	YAP3	YES							SGD															YES		1	133	1	133
P38969	S000005792	YOR266W	PNT1	YES						SGD/CompDB																YES		1	408	1	408
P39523	S000004731	YMR124W		YES																						YES		1	370	1	370
P38109	S000000343	YBR139W											CompDB		YES	YES		YES		YES		YES	7	339;156;161;162;163;242;371		YES	YES	1	311	1	311
P38138	S000000433	YBR229C	ROT2,GLS2					SGD/CompDB							YES	YES		YES		YES		YES	8	782;783;867;868;907;791;114;880		YES		1	888	1	888
P39935	S000003394	YGR162W	TIF4631			SGD																				YES		1	9	1	9
P40469	S000001390	YIL128W	MET18,MMS19																							YES		1	851	1	851
P38836	S000001174	YHR132C	ECM14										CompDB		YES	YES		YES		YES		YES	2	295;41		YES		1	44	1	44
P42845	S000005253	YNL309W	STB1	YES							CompDB															YES		1	131	1	131
P43574	S000001873	YFL021W	GAT1	YES		SGD/CompDB					SGD				YES										YES	YES	YES	1	399	1	399
P39727	S000000040	YAL042W	ERV46					SGD/CompDB	SGD/CompDB						YES			YES	YES							YES	YES	1	171	1	171
P43638	S000003578	YJL042W	MHP1	YES		CompDB																				YES		1	218	1	218
P46943	S000004280	YLR289W	GUF1							SGD/CompDB																YES		1	70	1	70
P40006	S000000727	YEL001C	IRC22					CompDB							YES	YES		YES		YES		YES	5	78;81;86;93;121	YES	YES		1	63	1	63
P40046	S000000874	YER072W	VTC1,NRF1,PHM4					SGD/CompDB					CompDB					YES	YES							YES		1	19	1	19
P40049	S000000878	YER076C		YES											YES	YES		YES		YES						YES		1	59	1	59
P40071	S000000915	YER113C	TMN3						CompDB						YES	YES		YES	YES							YES		1	87	1	87
P40358	S000003609	YJL073W	JEM1,KAR8					SGD/CompDB							YES	YES		YES		YES		YES	1	148		YES	YES	1	631	1	631
P47116	S000003820	YJR059W	PTK2,STK2	YES		SGD					SGD	SGD/CompDB														YES	YES	1	737	1	737
P40583	S000001478	YIR039C	YPS6		SGD/CompDB									YES	YES	YES		YES		YES		YES	1	311	YES	YES	YES	1	43	1	43
P40970	S000002469	YDR062W	LCB2,SCS1,TSC1					CompDB									YES	YES	YES							YES		1	531	1	531
P40986	S000002590	YDR182W	CDC1,DSR1,ESP2					SGD/CompDB									YES	YES	YES			YES	1	215		YES	YES	1	291	1	291
P47912	S000004860	YMR246W	FAA4																							YES		1	511	1	511
P49095	S000004801	YMR189W	GCV2,GSD2												YES	YES										YES		1	318	1	318
P50896	S000002913	YDR505C	PSP1,GIN5	YES																						YES	YES	1	286	1	286
P53599	S000005314	YNR031C	SSK2	YES		SGD/CompDB																				YES		1	1254	1	1254
P46971	S000003904	YJR143C	PMT4															YES	YES							YES	YES	1	451	1	451
P47090	S000003776	YJR015W						CompDB										YES			YES	YES	1	222		YES	YES	1	153	1	153
P53946	S000005004	YNL059C	ARP5	YES							SGD/CompDB															YES		1	58	1	58
P47190	S000005848	YOR321W	PMT3															YES		YES		YES	1	398		YES		1	431	1	431
Q01519	S000004028	YLR038C	COX12							SGD/CompDB																YES		1	11	1	11
P48016	S000006230	YPR026W	ATH1		SGD/CompDB								SGD/CompDB		YES			YES	YES			YES	11	1147;207;325;1064;696;1049;370;972;989;990;910		YES		1	1162	1	1162
Q04410	S000002925	YDR517W	GRH1			SGD			SGD/CompDB																	YES		1	187	1	187
Q06179	S000004446	YLR454W	FMP27	YES											YES	YES									YES	YES		1	737	1	737
Q06315	S000004177	YLR187W	SKG3	YES																						YES		1	982	1	982
Q06616	S000006378	YPR174C		YES		CompDB		SGD			CompDB															YES	YES	1	169	1	169
Q07442	S000002228	YDL070W	BDF2								SGD					YES										YES		1	383	1	383
P53728	S000005311	YNR028W	CPR8										CompDB		YES	YES		YES		YES					YES	YES		1	143	1	143
P53746	S000005343	YNR060W	FRE4									SGD/CompDB			YES	YES		YES		YES		YES	4	127;51;101;113		YES		1	25	1	25
P53752	S000005349	YNR066C													YES	YES		YES		YES						YES	YES	1	184	1	184
P53868	S000005163	YNL219C	ALG9					SGD/CompDB							YES	YES		YES		YES		YES	2	397;479		YES	YES	1	466	1	466
Q07657	S000002384	YDL225W	SHS1,SEP7			CompDB																				YES		1	334	1	334
P53983	S000004953	YNL008C	ASI3					CompDB										YES			YES	YES	1	39		YES	YES	1	20	1	20
P54781	S000004617	YMR015C	ERG5,CYP61					CompDB										YES	YES			YES	1	15		YES	YES	1	13	1	13
Q12039	S000005455	YOL095C	HMI1							SGD/CompDB																YES		1	641	1	641
Q02203	S000001713	YKR005C													YES	YES		YES		YES					YES	YES	YES	1	363	1	363
Q12074	S000006273	YPR069C	SPE3																							YES	YES	1	286	1	286
Q04033	S000002823	YDR415C													YES	YES		YES		YES		YES	2	223;133	YES	YES		1	341	1	341
Q04201	S000004568	YML101C	CUE4					CompDB							YES			YES	YES						YES	YES	YES	1	84	1	84
Q04398	S000002912	YDR504C	SPG3												YES			YES	YES							YES		1	117	1	117
Q12204	S000005548	YOR022C																								YES		1	176	1	176
Q04947	S000002641	YDR233C	RTN1	YES				SGD/CompDB	SGD/CompDB									YES	YES							YES		1	206	1	206
Q05131	S000004637	YMR034C													YES			YES	YES							YES		1	339	1	339
Q05359	S000002129	YAR002C-A	ERP1						SGD/CompDB						YES	YES		YES		YES						YES	YES	1	144	1	144
Q05787	S000004197	YLR207W	HRD3					SGD/CompDB							YES	YES		YES		YES		YES	1	142	YES	YES	YES	1	588	1	588
Q12328	S000002376	YDL217C	TIM22	YES						SGD/CompDB							YES									YES		1	4	1	4
Q06116	S000006321	YPR117W													YES			YES	YES							YES		1	1281	1	1281
Q12515	S000002332	YDL173W	PAR32	YES																						YES	YES	1	85	1	85
Q2V2P4	S000028511	YIL156W-B													YES							YES	1	39		YES	YES	1	36	1	36
Q3E823	S000028527	YPL189C-A	COA2	YES						SGD/CompDB					YES											YES	YES	1	37	1	37
P25567	S000000542	YCL037C	SRO9																							YES	YES	1	38			1	38
P32047	S000005018	YNL074C	MLF3,YMK1	YES																						YES	YES	1	87			1	87
P32599	S000002536	YDR129C	SAC6	YES		CompDB						CompDB														YES	YES	1	94			1	94
Q07738	S000002400	YDL241W																YES			YES	YES	2	19;74		YES	YES	1	25	1	25	1	25
Q08045	S000004094	YLR104W	LCL2												YES	YES		YES	YES							YES		1	125	1	125
P33748	S000004640	YMR037C	MSN2			SGD/CompDB					SGD															YES		1	246			1	246
P39940	S000000927	YER125W	RSP5,MDP1,NPI1	YES		SGD	SGD/CompDB		SGD/CompDB		SGD	CompDB					YES									YES	YES	1	191			1	191
Q12117	S000002440	YDR033W	MRH1									SGD/CompDB			YES			YES	YES							YES	YES	1	22	1	22
P52891	S000002274	YDL116W	NUP84																							YES		1	639			1	639
Q12274	S000005623	YOR097C																YES	YES							YES		1	130	1	130
Q12325	S000004082	YLR092W	SUL2,SEL2									SGD/CompDB						YES			YES					YES		1	523	1	523
P53129	S000003092	YGL124C	MON1,AUT12			SGD/CompDB	SGD/CompDB						SGD/CompDB													YES	YES	1	97			1	97
Q03631	S000004541	YML076C	WAR1								SGD															YES		1	219			1	219
Q12465	S000004074	YLR084C	RAX2		CompDB										YES	YES		YES		YES		YES	22	677;333;956;980;983;890;432;436;378;379;1024;1031;640;200;187;942;613;626;630;1098;1101;69	YES	YES	YES	1	1114	1	1114
Q05948	S000004215	YLR225C																								YES		1	317			1	317
Q06608	S000006376	YPR172W		YES																						YES	YES	1	105			1	105
Q12344	S000006170	YPL249C	GYP5			SGD/CompDB			SGD/CompDB			SGD/CompDB														YES		1	887			1	887
A0A023PXA5	S000028729	YAL019W-A													YES
A0A023PXB0	S000028735	YAR019W-A
A0A023PXB5	S000002519	YDR112W	IRC2
A0A023PXB9	S000002607	YDR199W													YES
A0A023PXC2	S000028744	YEL053W-A													YES	YES
A0A023PXC7	S000028749	YER068C-A													YES
A0A023PXD3	S000028754	YER088C-A
A0A023PXD5	S000028759	YER147C-A													YES	YES
A0A023PXD9	S000028765	YFL015W-A													YES
A0A023PXE5	S000028771	YHL006W-A													YES
A0A023PXE8	S000028776	YHR028W-A
A0A023PXF2	S000028781	YHR071C-A
A0A023PXF5	S000028786	YHR218W-A
A0A023PXF8	S000028791	YIL066W-A
A0A023PXG3	S000028797	YIL156W-A													YES
A0A023PXG7	S000004220	YLR230W															YES
A0A023PXH2	S000028809	YML031C-A
A0A023PXH4	S000028730	YAL026C-A
A0A023PXH5	S000028738	YBR126W-B
A0A023PXH6	S000004782	YMR172C-A
A0A023PXH9	S000002556	YDR149C
A0A023PXI0	S000004922	YMR306C-A													YES
A0A023PXI4	S000002611	YDR203W													YES
A0A023PXI5	S000006401	YPR197C													YES
A0A023PXI8	S000028745	YER006C-A
A0A023PXJ3	S000028750	YER076W-A													YES
A0A023PXJ7	S000028755	YER107W-A													YES
A0A023PXK2	S000028760	YER148W-A														YES
A0A023PXK7	S000028766	YFL021C-A
A0A023PXL1	S000028772	YHL019W-A													YES
A0A023PXL7	S000028777	YHR056W-A													YES
A0A023PXM2	S000028782	YHR131W-A													YES
A0A023PXM7	S000028787	YIL020C-A													YES
A0A023PXN3	S000028792	YIL068W-A													YES
A0A023PXN9	S000028798	YIL171W-A													YES
A0A023PXP4	S000004225	YLR235C													YES
A0A023PXP7	S000004499	YML034C-A
A0A023PXQ4	S000004785	YMR173W-A													YES
A0A023PXQ9	S000004934	YMR316C-B													YES
A0A023PYC6	S000028728	YAL016C-A													YES	YES
A0A023PYD0	S000028734	YAL059C-A
A0A023PYD3	S000002501	YDR094W													YES
A0A023PYD7	S000002595	YDR187C															YES
A0A023PYD9	S000028742	YEL018C-A													YES	YES
A0A023PYE4	S000028748	YER067C-A
A0A023PYE9	S000028753	YER087C-A													YES	YES
A0A023PYF4	S000028758	YER145C-A													YES	YES
A0A023PYF7	S000028763	YER172C-A
A0A023PYG1	S000028770	YHL002C-A													YES
A0A023PYG5	S000028775	YHL046W-A
A0A023PYH0	S000028780	YHR070C-A													YES	YES
A0A023PYH5	S000028785	YHR193C-A														YES
A0A023PYH8	S000028790	YIL047C-A													YES
A0A023PYI2	S000028796	YIL142C-A
A0A023PYI5	S000028803	YIR036W-A
A0A023PYJ0	S000004469	YML009C-A													YES
A0A023PYJ4	S000004761	YMR153C-A													YES
A0A023PYJ7	S000004919	YMR304C-A
A0A023PYK2	S000006374	YPR170C
A0A023PZ94	S000028731	YAL031W-A													YES
A0A023PZ99	S000002415	YDR008C													YES
A0A023PZA4	S000002561	YDR154C
A0A023PZA9	S000002638	YDR230W
A0A023PZB3	S000028746	YER038W-A	FMP49												YES	YES
A0A023PZB8	S000028751	YER079C-A
A0A023PZC3	S000028756	YER133W-A
A0A023PZC7	S000028761	YER152W-A
A0A023PZD0	S000028767	YFR036W-A													YES
A0A023PZD5	S000028773	YHL030W-A
A0A023PZE1	S000028778	YHR063W-A													YES
A0A023PZE2	S000028733	YAL047W-A
A0A023PZE4	S000028783	YHR165W-A
A0A023PZE6	S000002455	YDR048C													YES	YES
A0A023PZE8	S000002564	YDR157W
A0A023PZE9	S000028788	YIL029W-A
A0A023PZF2	S000028741	YEL009C-A													YES
A0A023PZF3	S000028793	YIL071W-A													YES
A0A023PZF5	S000028747	YER046W-A
A0A023PZF9	S000028801	YIR023C-A													YES
A0A023PZG0	S000028752	YER084W-A													YES	YES
A0A023PZG4	S000004226	YLR236C
A0A023PZG5	S000028757	YER137W-A													YES	YES
A0A023PZG9	S000004512	YML047W-A													YES
A0A023PZH1	S000028762	YER165C-A													YES
A0A023PZH4	S000028768	YFR052C-A													YES
A0A023PZH5	S000004904	YMR290W-A															YES
A0A023PZH9	S000028774	YHL034W-A
A0A023PZI1	S000006248	YPR044C	OPI11
A0A023PZI4	S000028779	YHR069C-A													YES
A0A023PZI9	S000028784	YHR182C-A													YES
A0A023PZJ3	S000028789	YIL030W-A													YES	YES
A0A023PZJ9	S000028795	YIL115W-A
A0A023PZK4	S000028802	YIR030W-A
A0A023PZK9	S000004450	YLR458W													YES		YES
A0A023PZL2	S000004726	YMR119W-A													YES	YES
A0A023PZL7	S000004909	YMR294W-A
A0A023PZM3	S000006254	YPR050C
A2P2R3	S000004689	YMR084W
A5Z2X5	S000122558	YPR010C-A													YES			YES	YES
D6VPM8	S000000074	YAR023C													YES	YES		YES		YES
D6W196	S000005027	YNL083W	SAL1							SGD/CompDB
I2HB52	S000028736	YBR056W-A
I2HB70	S000004933	YMR316C-A													YES	YES
O13297	S000006149	YPL228W	CET1														YES
O13329	S000002517	YDR110W	FOB1,HRM1								SGD/CompDB
O13511	S000001817	YAL065C
O13512	S000002141	YAL064W-B																YES	YES
O13513	S000002139	YAL056C-A
O13514	S000002138	YAL042C-A
O13515	S000002137	YAL034C-B													YES	YES
O13516	S000006002	YPL081W	RPS9A,RPS13A,YS11A			CompDB
O13517	S000006023	YPL102C
O13518	S000006035	YPL114W
O13519	S000006057	YPL136W													YES	YES
O13520	S000005965	YPL044C															YES
O13521	S000005956	YPL035C
O13522	S000002804	YDR396W													YES	YES	YES
O13523	S000002809	YDR401W
O13525	S000002612	YDR204W	COQ4							SGD/CompDB
O13527		YAR009C	TY1B-A,YARCTy1-1,POL
O13529	S000003531	YHR021W-A	ECM12												YES			YES	YES
O13530	S000004188	YLR198C															YES
O13531	S000004192	YLR202C
O13532	S000004207	YLR217W													YES
O13533	S000003532	YHR049C-A													YES
O13534	S000003535	YHR214W-A													YES
O13535		YHR214C-B	TY1B-H,YHRCTy1-1,POL
O13536	S000003533	YHR139C-A
O13537	S000001188	YHR145C													YES
O13539	S000001210	YHR167W	THP2								CompDB
O13540	S000004269	YLR279W
O13541	S000004270	YLR280C
O13542	S000004272	YLR282C
O13543	S000004285	YLR294C
O13544	S000004293	YLR302C
O13545	S000004366	YLR374C													YES
O13546	S000004222	YLR232W
O13548	S000006303	YPR099C													YES
O13549	S000004251	YLR261C	VPS63													YES
O13550	S000004259	YLR269C													YES
O13553	S000004309	YLR317W															YES
O13554	S000004314	YLR322W	VPS65												YES
O13555	S000004323	YLR331C	JIP3
O13556	S000004454	YLR462W
O13557	S000004455	YLR463C
O13558	S000004457	YLR465C	BSC3
O13559	S000004458	YLR466W	YRF1-4								SGD
O13560	S000004436	YLR444C
O13561	S000004159	YLR169W
O13562	S000004161	YLR171W
O13563	S000004413	YLR421C	RPN13,DAQ1			CompDB
O13564	S000004420	YLR428C
O13565	S000004350	YLR358C
O13566	S000006327	YPR123C
O13567	S000006330	YPR126C													YES
O13568	S000006334	YPR130C													YES
O13569	S000006340	YPR136C													YES		YES
O13570	S000006346	YPR142C															YES
O13571	S000006350	YPR146C													YES	YES
O13572	S000006354	YPR150W													YES
O13573	S000004242	YLR252W
O13574	S000004245	YLR255C
O13575	S000006381	YPR177C														YES	YES
O13576	S000004426	YLR434C
O13577	S000004429	YLR437C	DIF1
O13578	S000004407	YLR415C													YES
O13579	S000004371	YLR379W															YES
O13582	S000006280	YPR076W
O13583	S000006281	YPR077C													YES	YES
O13584	S000006291	YPR087W	VPS69
O13585	S000006293	YPR089W
O13586	S000006296	YPR092W													YES
O13587	S000006300	YPR096C
O13588	S000002143	YAL069W
O14464	S000007224	YPL183W-A	RTC6,TAE4							SGD/CompDB					YES	YES
O14468	S000005830	YOR304C-A
O42831	S000002145	YAR075W													YES
O43137	S000007522	YBR085C-A
O60200	S000007243	YKL053C-A	MDM35							SGD/CompDB
O74302		YDR261C-C	TY1A-DR4,YDRCTy1-3,GAG
O74700	S000007256	YEL020W-A	TIM9							SGD/CompDB
O75012	S000006430	YDL045W-A	MRP10							SGD/CompDB
O94084	S000004330	YLR338W	OPI9
O94085	S000004331	YLR339C															YES
O94086	S000004341	YLR349W
O94143	S000003724	YJL188C	BUD19
O94742	S000007235	YDR363W-A	SEM1,DSH1			SGD/CompDB					SGD
P00044	S000003809	YJR048W	CYC1							SGD/CompDB
P00045	S000000765	YEL039C	CYC7,CYP3							SGD/CompDB
P00127	S000001929	YFR033C	QCR6,UCR6							SGD/CompDB
P00128	S000002937	YDR529C	QCR7,CRO1,UCR7							CompDB
P00163	S000007270	Q0105	COB,CYTB							CompDB					YES
P00175	S000004518	YML054C	CYB2							SGD/CompDB
P00330	S000005446	YOL086C	ADH1,ADC1	YES		SGD						CompDB														YES	YES
P00331	S000004918	YMR303C	ADH2,ADR2
P00360	S000003588	YJL052W	TDH1,GPD1,SSS2	YES	SGD/CompDB	SGD				SGD		CompDB			YES											YES	YES
P00401	S000007260	Q0045	COX1,OXI3							CompDB					YES
P00410	S000007281	Q0250	COX2,OXI1							CompDB					YES
P00420	S000007283	Q0275	COX3,OXI2							SGD/CompDB					YES
P00424	S000004997	YNL052W	COX5A							CompDB
P00425	S000001373	YIL111W	COX5B							CompDB
P00427	S000001093	YHR051W	COX6							CompDB
P00445	S000003865	YJR104C	SOD1			SGD/CompDB				SGD/CompDB	SGD
P00447	S000001050	YHR008C	SOD2							SGD/CompDB
P00498	S000000857	YER055C	HIS1
P00546	S000000364	YBR160W	CDC28,CDK1,HSL5,SRM5			SGD		SGD/CompDB			SGD						YES
P00560	S000000605	YCR012W	PGK1							SGD		CompDB					YES
P00572	S000003818	YJR057W	CDC8			SGD					SGD						YES
P00729	S000004912	YMR297W	PRC1					CompDB					SGD/CompDB		YES	YES		YES		YES		YES	4	479;124;277;279
P00812	S000006032	YPL111W	CAR1			SGD/CompDB
P00815	S000000535	YCL030C	HIS4
P00817	S000000215	YBR011C	IPP1,PPA,PPA1														YES
P00830	S000003882	YJR121W	ATP2							CompDB
P00854	S000007268	Q0085	ATP6,OLI2,OLI4,PHO1							CompDB
P00856	S000007267	Q0080	ATP8,AAP1							CompDB					YES
P00890	S000005284	YNR001C	CIT1,GLU3,LYS6							SGD
P00899	S000000892	YER090W	TRP2
P00912	S000002414	YDR007W	TRP1
P00927	S000000888	YER086W	ILV1
P00931	S000002994	YGL026C	TRP5
P00937	S000001694	YKL211C	TRP3
P00942	S000002457	YDR050C	TPI1							SGD		CompDB					YES
P00950	S000001635	YKL152C	GPM1,GPM			SGD/CompDB				SGD/CompDB							YES
P00958	S000003496	YGR264C	MES1			SGD											YES
P01094	S000004786	YMR174C	PAI3
P01097	S000002340	YDL181W	INH1							SGD
P01098	S000007232	YDL130W-A	STF1,AIS2							SGD
P01119	S000005627	YOR101W	RAS1									SGD/CompDB
P01120	S000005042	YNL098C	RAS2,ASC1,CTN5,GLC5					SGD/CompDB		SGD	SGD	SGD/CompDB										YES	1	261
P01123	S000001856	YFL038C	YPT1,YP2					SGD/CompDB	SGD/CompDB								YES
P01149	S000006108	YPL187W	MF(ALPHA)1,MF-ALPHA-1,MFAL1		CompDB										YES	YES		YES		YES					YES
P02293	S000002632	YDR224C	HTB1,H2B1,SPT12								SGD/CompDB						YES
P02294	S000000098	YBL002W	HTB2,H2B2								SGD/CompDB
P02309	S000000213	YBR009C	HHF1								SGD/CompDB
P02309	S000004975	YNL030W	HHF2								SGD/CompDB
P02381	S000007275	Q0140	VAR1							SGD/CompDB
P02400	S000002790	YDR382W	RPP2B,L12EIA,RPL45,RPLA4			SGD/CompDB									YES	YES									YES
P02406	S000003071	YGL103W	RPL28,CYH2			SGD/CompDB					SGD						YES
P02407	S000004486	YML024W	RPS17A,RP51A			CompDB
P02829	S000006161	YPL240C	HSP82,HSP90
P02992	S000005713	YOR187W	TUF1,TUFM							CompDB					YES
P02994	S000000322	YBR118W	TEF2			SGD																YES	2	195;198
P02994	S000006284	YPR080W	TEF1			SGD				SGD			SGD									YES	2	195;198
P03069	S000000735	YEL009C	GCN4,AAS3,ARG9								SGD
P03870	S000029654	R0010W	FLP1
P03871	S000029675	R0020C	REP1								SGD
P03872	S000029676	R0040C	REP2								SGD
P03873	S000007271	Q0110	bI2							SGD					YES
P03874	S000001030	YHL038C	CBP2							SGD
P03875	S000007261	Q0050	aI1							SGD					YES
P03876	S000007262	Q0055	aI2							SGD					YES
P03877	S000007263	Q0060	aI3,ENS3,I-SCEIII							SGD					YES
P03878	S000007264	Q0065	aI4,ENS2,I-SCEII							SGD					YES
P03879	S000007273	Q0120	bI4,SCBI4							SGD					YES
P03881	S000007282	Q0255								SGD					YES
P03882	S000007279	Q0160	SCEI,OMEGA,SECY							SGD
P03962	S000000747	YEL021W	URA3			SGD/CompDB
P03965	S000003870	YJR109C	CPA2
P04037	S000003155	YGL187C	COX4	YES						SGD/CompDB																YES	YES
P04039	S000004387	YLR395C	COX8							CompDB
P04046	S000004915	YMR300C	ADE4
P04050	S000002299	YDL140C	RPO21,RPB1,RPB220,SUA8								CompDB						YES
P04051	S000005642	YOR116C	RPO31,RPC1,RPC160								CompDB						YES
P04076	S000001060	YHR018C	ARG4			SGD/CompDB
P04147	S000000967	YER165W	PAB1			SGD					SGD						YES
P04161	S000002816	YDR408C	ADE8													YES
P04173	S000000523	YCL018W	LEU2			SGD/CompDB																				YES	YES
P04385	S000000224	YBR020W	GAL1			SGD
P04386	S000006169	YPL248C	GAL4								SGD
P04387	S000004515	YML051W	GAL80			SGD					SGD
P04397	S000000223	YBR019C	GAL10			SGD/CompDB
P04449	S000002999	YGL031C	RPL24A,RP29,RPL30A			SGD/CompDB
P04456	S000005487	YOL127W	RPL25			SGD/CompDB											YES					YES	1	117
P04650	S000003725	YJL189W	RPL39,RPL46,SPB2			SGD/CompDB
P04710	S000004660	YMR056C	AAC1							SGD/CompDB					YES
P04786	S000005366	YOL006C	TOP1,MAK1								SGD/CompDB
P04801	S000001340	YIL078W	THS1			SGD											YES
P04802	S000003941	YLL018C	DPS1,APS,APS1			SGD					SGD						YES
P04803	S000002676	YDR268W	MSW1,MSW							SGD
P04806	S000001949	YFR053C	HXK1,HKA			SGD/CompDB				SGD
P04807	S000003222	YGL253W	HXK2,HEX1,HKB			SGD/CompDB				SGD	SGD
P04817	S000000789	YEL063C	CAN1									SGD/CompDB						YES			YES
P04819	S000002323	YDL164C	CDC9							SGD	SGD					YES	YES
P04821	S000004301	YLR310C	CDC25,CTN1			SGD/CompDB		SGD/CompDB			SGD	SGD/CompDB					YES
P04911	S000002633	YDR225W	HTA1,H2A1,SPT11								SGD/CompDB
P04912	S000000099	YBL003C	HTA2,H2A2								SGD/CompDB
P05066	S000005913	YOR386W	PHR1
P05085	S000004565	YML099C	ARG81,ARGR2								SGD
P05150	S000003624	YJL088W	ARG3			SGD/CompDB
P05316	S000000225	YBR021W	FUR4									SGD/CompDB						YES			YES
P05317	S000004332	YLR340W	RPP0,L10E,RPA0,RPL10E,RPLA0			SGD/CompDB											YES
P05318	S000002239	YDL081C	RPP1A,L12EIIA,RPA1,RPLA1			SGD/CompDB
P05319	S000005399	YOL039W	RPP2A,L12EIB,RPA2,RPL44,RPLA2			SGD/CompDB										YES
P05373	S000003008	YGL040C	HEM2														YES
P05374	S000003389	YGR157W	CHO2,PEM1					CompDB										YES	YES
P05375	S000003834	YJR073C	OPI3,PEM2															YES		YES
P05626	S000005999	YPL078C	ATP4							CompDB
P05694	S000000893	YER091C	MET6									CompDB
P05737	S000003044	YGL076C	RPL7A,RPL6A,RPL8A,YL8A			SGD/CompDB
P05738	S000003115	YGL147C	RPL9A,RPL8A,RPL9			SGD/CompDB
P05739	S000004440	YLR448W	RPL6B,RPL16B,RPL17B,YL16B			SGD/CompDB
P05740	S000001663	YKL180W	RPL17A,RPL17,RPL20A			SGD/CompDB											YES
P05743	S000004336	YLR344W	RPL26A,RPL26,RPL33A			SGD/CompDB
P05744	S000006064	YPL143W	RPL33A,RPL37A			SGD/CompDB											YES
P05745	S000004807	YMR194W	RPL36A,RPL39A			SGD/CompDB
P05747	S000006437	YFR032C-A	RPL29,YL43			SGD/CompDB
P05748	S000004019	YLR029C	RPL15A,RPL10A,RPL13A,YL10A			SGD/CompDB											YES
P05749	S000004051	YLR061W	RPL22A			SGD/CompDB
P05750	S000005122	YNL178W	RPS3,SUF14			CompDB											YES
P05755	S000000393	YBR189W	RPS9B,RPS13B,SUP46			CompDB
P05756	S000002471	YDR064W	RPS13,RPS13C			CompDB											YES
P05759	S000004157	YLR167W	RPS31,RPS37,UBI3			CompDB											YES
P05986	S000001649	YKL166C	TPK3,PKA3			SGD					SGD
P06100	S000002324	YDL165W	CDC36,DNA19,NOT2			SGD					SGD						YES
P06101	S000002575	YDR168W	CDC37,SMO1														YES
P06102	S000001300	YIL038C	NOT3			SGD
P06103	S000005888	YOR361C	PRT1,CDC63			SGD											YES
P06104	S000003026	YGL058W	RAD6,UBC2			SGD					SGD
P06105	S000003616	YJL080C	SCP160,HX			SGD		SGD/CompDB
P06106	S000004294	YLR303W	MET17,MET25									CompDB
P06115	S000003320	YGR088W	CTT1
P06168	S000004347	YLR355C	ILV5							SGD/CompDB							YES
P06174	S000005804	YOR278W	HEM4,ORF1												YES		YES
P06182	S000000037	YAL039C	CYC3							SGD/CompDB
P06197	S000006317	YPR113W	PIS1,PIS						SGD/CompDB								YES
P06208	S000005048	YNL104C	LEU4			SGD				SGD
P06242	S000002266	YDL108W	KIN28			SGD/CompDB					SGD/CompDB						YES
P06243	S000002175	YDL017W	CDC7,OAF2								SGD						YES
P06244	S000003700	YJL164C	TPK1,PKA1,SRA3			SGD					SGD
P06245	S000006124	YPL203W	TPK2,PKA2,YKR1			SGD/CompDB					SGD
P06633	S000005728	YOR202W	HIS3
P06634	S000005730	YOR204W	DED1,SPP81			SGD					SGD						YES
P06700	S000002200	YDL042C	SIR2,MAR1								SGD/CompDB
P06701	S000004434	YLR442C	SIR3,CMT1,MAR2,STE8								SGD/CompDB
P06704	S000005783	YOR257W	CDC31,DSK1			CompDB											YES
P06773	S000001187	YHR144C	DCD1
P06775	S000003423	YGR191W	HIP1									SGD/CompDB					YES	YES			YES
P06777	S000005943	YPL022W	RAD1								SGD
P06778	S000004494	YML032C	RAD52								SGD/CompDB
P06779	S000003813	YJR052W	RAD7
P06780	S000006369	YPR165W	RHO1				CompDB		SGD/CompDB			CompDB					YES
P06781	S000005034	YNL090W	RHO2
P06782	S000002885	YDR477W	SNF1,CAT1,CCR1,GLC2,PAS14			SGD		SGD/CompDB			SGD		SGD/CompDB
P06783	S000001661	YKL178C	STE3									SGD/CompDB			YES	YES		YES		YES					YES
P06784	S000002318	YDL159W	STE7			SGD
P06785	S000005600	YOR074C	CDC21,CRT9,TMP1								SGD						YES
P06786	S000005032	YNL088W	TOP2,TOR3								SGD/CompDB						YES
P06787	S000000313	YBR109C	CMD1			CompDB											YES
P06838	S000004560	YML095C	RAD10								SGD
P06839	S000000973	YER171W	RAD3,REM1								CompDB						YES
P06843	S000000963	YER161C	SPT2,SIN1,SPM2			SGD/CompDB					SGD
P06844	S000002800	YDR392W	SPT3			SGD/CompDB					SGD/CompDB
P07143	S000005591	YOR065W	CYT1,CTC1							SGD/CompDB
P07149	S000001665	YKL182W	FAS1			SGD/CompDB											YES
P07170	S000002634	YDR226W	ADK1,AKY,AKY1,AKY2			SGD				SGD/CompDB
P07172	S000001378	YIL116W	HIS5
P07213	S000005065	YNL121C	TOM70,MAS70,OMP1							SGD/CompDB						YES
P07236	S000001677	YKL194C	MST1							SGD
P07244	S000003203	YGL234W	ADE5,7
P07245	S000003436	YGR204W	ADE3
P07246	S000004688	YMR083W	ADH3	YES						SGD/CompDB																YES	YES
P07248	S000002624	YDR216W	ADR1								SGD
P07249	S000004645	YMR042W	ARG80,ARGR1								SGD
P07250	S000002580	YDR173C	ARG82,ARGR3,IPK2								SGD
P07251	S000000195	YBL099W	ATP1							SGD/CompDB
P07252	S000003745	YJL209W	CBP1							SGD/CompDB
P07253	S000000324	YBR120C	CBP6							SGD/CompDB
P07255	S000002225	YDL067C	COX9							CompDB					YES			YES	YES
P07256	S000000141	YBL045C	COR1,QCR1							SGD/CompDB
P07257	S000006395	YPR191W	QCR2,COR2,UCR2							SGD/CompDB
P07258	S000005829	YOR303W	CPA1
P07259	S000003666	YJL130C	URA2			SGD
P07260	S000005499	YOL139C	CDC33,TIF45			SGD					SGD						YES
P07261	S000005996	YPL075W	GCR1,SIT3					SGD
P07262	S000005902	YOR375C	GDH1,URE1								SGD
P07263	S000006237	YPR033C	HTS1			SGD				SGD						YES	YES
P07264	S000002977	YGL009C	LEU1			SGD/CompDB
P07266	S000001460	YIR021W	MRS1,PET157
P07269	S000002264	YDL106C	PHO2,BAS2,GRF10			SGD/CompDB					SGD
P07270	S000001930	YFR034C	PHO4			SGD					SGD
P07271	S000004526	YML061C	PIF1,TST1							SGD	SGD				YES	YES
P07272	S000004004	YLR014C	PPR1								SGD
P07273	S000003011	YGL043W	DST1,PPR2								SGD
P07274	S000005648	YOR122C	PFY1,PFY,PRF1			SGD/CompDB						CompDB					YES
P07275	S000001079	YHR037W	PUT2							SGD/CompDB
P07276	S000003490	YGR258C	RAD2
P07277	S000004821	YMR208W	ERG12,RAR1
P07278	S000001295	YIL033C	BCY1,REG1,SRA1			SGD					SGD	SGD/CompDB
P07280	S000005481	YOL121C	RPS19A,RP55A,RPS16AA			CompDB
P07281	S000005246	YNL302C	RPS19B,RP55B,RPS16AB			CompDB
P07283	S000001849	YFL045C	SEC53,ALG4			SGD/CompDB											YES
P07284	S000002430	YDR023W	SES1,SERS														YES
P07285	S000002762	YDR354W	TRP4
P07286	S000000447	YBR243C	ALG7,TUR1					CompDB							YES	YES	YES	YES	YES
P07342	S000004714	YMR108W	ILV2,SMR1														YES
P07347	S000001055	YHR013C	ARD1			SGD
P07390	S000005328	YNR045W	PET494							SGD/CompDB
P07560	S000001889	YFL005W	SEC4,SRO6			CompDB						CompDB					YES
P07702	S000000319	YBR115C	LYS2			SGD
P07703	S000006314	YPR110C	RPC40,RPA5,RPC5								CompDB						YES					YES	1	14
P07806	S000003326	YGR094W	VAS1			SGD				SGD							YES
P07807	S000005762	YOR236W	DFR1			SGD/CompDB											YES
P07834	S000001885	YFL009W	CDC4								SGD/CompDB						YES
P07866	S000000022	YAL024C	LTE1,EIS4,MSI2
P07884	S000005800	YOR274W	MOD5			SGD/CompDB				SGD	SGD/CompDB
P07991	S000004430	YLR438W	CAR2,CARGB			SGD/CompDB
P08004	S000005136	YNL192W	CHS1									SGD/CompDB						YES			YES
P08018	S000003664	YJL128C	PBS2,HOG4,SFS4,SSK4	YES		SGD																				YES	YES
P08019	S000001361	YIL099W	SGA1,SGA										SGD/CompDB		YES	YES
P08067	S000000750	YEL024W	RIP1							SGD/CompDB
P08425	S000006251	YPR047W	MSF1							SGD
P08431	S000000222	YBR018C	GAL7			SGD
P08432	S000001667	YKL184W	SPE1,ORD1
P08456	S000000828	YER026C	CHO1,PSS,PSS1					SGD
P08458	S000002931	YDR523C	SPS1			SGD					SGD
P08459	S000002930	YDR522C	SPS2		SGD/CompDB							CompDB						YES			YES
P08465	S000005221	YNL277W	MET2
P08466	S000003744	YJL208C	NUC1							SGD/CompDB	SGD				YES	YES									YES	YES	YES
P08468	S000004870	YMR257C	PET111							SGD/CompDB
P08518	S000005677	YOR151C	RPB2,RPB150,RPO22								CompDB						YES
P08521	S000005828	YOR302W				SGD/CompDB
P08524	S000003703	YJL167W	ERG20,BOT3,FDS1,FPP1			SGD		SGD/CompDB									YES
P08525	S000003702	YJL166W	QCR8							CompDB
P08536	S000003771	YJR010W	MET3												YES
P08539	S000001047	YHR005C	GPA1,CDC70,DAC1,SCG1				SGD/CompDB					SGD/CompDB
P08566	S000002534	YDR127W	ARO1,AROM
P08593	S000006338	YPR134W	MSS18							SGD
P08638	S000004443	YLR451W	LEU3								SGD
P08640	S000001458	YIR019C	FLO11,MAL5,MUC1,S1,S2		CompDB							SGD/CompDB		YES	YES	YES		YES		YES					YES
P08679	S000000598	YCR005C	CIT2				CompDB
P08964	S000001065	YHR023W	MYO1			CompDB											YES
P09007	S000000611	YCR018C	SRD1
P09032	S000005786	YOR260W	GCD1,TIF223,TRA3								SGD						YES
P09064	S000006158	YPL237W	SUI3,TIF212														YES
P09119	S000003730	YJL194W	CDC6								CompDB						YES
P09201	S000004369	YLR377C	FBP1			SGD/CompDB
P09368	S000004132	YLR142W	PUT1							SGD
P09435	S000000171	YBL075C	SSA3			SGD/CompDB
P09436	S000000172	YBL076C	ILS1			SGD/CompDB											YES
P09440	S000000288	YBR084W	MIS1							SGD
P09457	S000002706	YDR298C	ATP5,OSCP							CompDB
P09547	S000005937	YPL016W	SWI1,ADR6,GAM3								SGD						YES
P09620	S000003171	YGL203C	KEX1						SGD/CompDB						YES	YES		YES		YES		YES	2	459;467
P09624	S000001876	YFL018C	LPD1,DHLP1							CompDB
P09733	S000004550	YML085C	TUB1			SGD/CompDB											YES
P09734	S000004593	YML124C	TUB3			SGD/CompDB
P09798	S000001505	YKL022C	CDC16			SGD/CompDB					SGD						YES
P09880	S000003623	YJL087C	TRL1,RLG1					CompDB									YES
P09932	S000002386	YDL227C	HO
P09937	S000005840	YOR313C	SPS4
P09938	S000003563	YJL026W	RNR2,CRT6			SGD					SGD						YES
P09950	S000002640	YDR232W	HEM1,CYD1							SGD/CompDB							YES
P09959	S000004172	YLR182W	SWI6			SGD					SGD/CompDB
P0C074	S000028509	YNL138W-A	YSF3,RCP10														YES
P0C0T4	S000004325	YLR333C	RPS25B,RPS31,RPS31B			CompDB
P0C0V2	S000028764	YER188C-A
P0C0V8	S000001765	YKR057W	RPS21A,RPS25,RPS25A,RPS26A			CompDB
P0C0W1	S000003726	YJL190C	RPS22A,RPS24,RPS24A			CompDB																YES	1	66
P0C0W9	S000006306	YPR102C	RPL11A,RP39A,RPL16A			SGD/CompDB
P0C0X0	S000004254	YLR264W	RPS28B,RPS33B			CompDB
P0C155		YOL153C
P0C1V3	S000028528	YAL016C-B
P0C1Z1	S000028740	YDR524W-C
P0C261	S000004522	YML057C-A													YES
P0C268	S000028517	YBL039W-B													YES
P0C269	S000028598	YBL100W-C													YES	YES
P0C270	S000007239	YER138W-A													YES
P0C271	S000028699	YNL097C-B
P0C272	S000028811	YOL013W-A
P0C289	S000007233	YDR034C-A													YES
P0C2H6	S000001052	YHR010W	RPL27A,RPL27			SGD/CompDB
P0C2H7	S000002879	YDR471W	RPL27B,RPL27			SGD
P0C2H8	S000002233	YDL075W	RPL31A,RPL34,RPL34A			SGD/CompDB
P0C2H9	S000004398	YLR406C	RPL31B,RPL34,RPL34B			SGD/CompDB
P0C2I2		YDR316W-B	TY1B-DR5,YDRWTy1-4,POL
P0C2I3		YDR365W-B	TY1B-DR6,YDRWTy1-5,POL
P0C2I4		YHR214C-C	TY1A-H,YHRCTy1-1,GAG
P0C2I6		YLR227W-B	TY1B-LR3,YLRWTy1-3,POL
P0C2I7		YLR256W-B/YLR256W-C	TY1B-LR4,YLRWTy1-4,POL
P0C2I9		YPR137C-B	TY1B-PR1,YPRCTy1-2,POL
P0C2J0		YPR158W-B	TY1B-PR2,YPRWTy1-3,POL
P0C2J1		YPR158C-D	TY1B-PR3,YPRCTy1-4,POL
P0C2J2		YGR038C-E	TY2A-GR1,YGRCTy2-1,GAG
P0C2J3		YLR410W-B	TY2B-LR1,YLRWTy2-1,POL
P0C2J4		YLR410W-A	TY2A-LR1,YLRWTy2-1,GAG
P0C2J5		YLR424C-A	TY2B-LR2,YLRCTy2-2,POL
P0C2J6		YLR424C-B	TY2A-LR2,YLRCTy2-2,GAG
P0C2J7		YHL009W-B	TY4B-H,YHLWTy4-1,POL
P0C5B8	S000028644	YHL050W-A
P0C5E0	S000002601	YDR193W
P0C5E1	S000006263	YPR059C
P0C5K9	S000028814	YBL039C-A													YES
P0C5L0	S000087087	YBR056C-B
P0C5L1	S000028530	YBL068W-A
P0C5L2	S000028533	YBR076C-A													YES
P0C5L3	S000007593	YBR103C-A
P0C5L4	S000028815	YBR121C-A													YES	YES
P0C5L5	S000007594	YBR191W-A													YES
P0C5L6	S000028537	YDL022C-A
P0C5L7	S000028820	YDR118W-A
P0C5L8	S000007601	YDL240C-A													YES	YES
P0C5L9	S000007602	YDL247W-A
P0C5M0	S000028821	YDR320W-B													YES	YES
P0C5M1	S000028822	YDR371C-A
P0C5M2	S000028543	YDR406W-A													YES
P0C5M3	S000028540	YDR183C-A
P0C5M4	S000007600	YDL185C-A													YES
P0C5M5	S000007598	YDL114W-A													YES
P0C5M6	S000028544	YEL020C-B													YES	YES
P0C5M7	S000028545	YEL050W-A													YES
P0C5M8	S000029725	YER090C-A
P0C5M9	S000028823	YFR009W-A
P0C5N0	S000028824	YFR010W-A													YES
P0C5N1	S000028825	YGL014C-A
P0C5N2	S000007240	YGR122C-A													YES
P0C5N3	S000028826	YGL041W-A
P0C5N4	S000028833	YHR073C-B
P0C5N5	S000028554	YHR180C-B
P0C5N6	S000028831	YHR032W-A
P0C5N7	S000028834	YHR073W-A
P0C5N8	S000028555	YHR180W-A
P0C5N9	S000007613	YJL156W-A
P0C5P0	S000028839	YJL197C-A
P0C5P1	S000007612	YJL127W-A													YES
P0C5P2	S000028840	YKL100W-A
P0C5P3	S000028841	YKL145W-A													YES
P0C5P4	S000007244	YKL162C-A													YES	YES
P0C5P5	S000007617	YKL165C-A													YES
P0C5P6	S000028844	YLR163W-A													YES	YES
P0C5P7	S000028568	YLR222C-A
P0C5P8	S000007619	YLR149C-A
P0C5P9	S000028563	YLR154W-B
P0C5Q0	S000028843	YLR154W-F
P0C5Q1	S000028846	YLR364C-A
P0C5Q2	S000007622	YMR013W-A
P0C5Q3	S000028847	YMR013C-A													YES
P0C5Q4	S000028575	YMR141W-A
P0C5Q5	S000028578	YMR307C-A
P0C5Q6	S000007250	YMR194C-A
P0C5Q7	S000007625	YNR001W-A
P0C5Q8	S000007623	YNL067W-A
P0C5Q9	S000007628	YOR008W-B
P0C5R0	S000007629	YOR314W-A
P0C5R1	S000028585	YOR329W-A
P0C5R2	S000028582	YOR072W-A
P0C5R3	S000028583	YOR073W-A
P0C5R4	S000028853	YOL083C-A
P0C5R5	S000007630	YPR016W-A													YES
P0C5R6	S000007631	YPR074W-A
P0C5R7	S000028591	YPR169W-A													YES
P0C5R8	S000028861	YPR170W-A													YES
P0C5R9	S000028515	YPR170W-B													YES			YES	YES
P0C5S0	S000028589	YPL250W-A
P0C5S1	S000028860	YPR160W-A													YES
P0CD90	S000003975	YLL052C	AQY2,AQY2-2					SGD/CompDB				SGD/CompDB						YES		YES
P0CD91	S000006396	YPR192W	AQY1,AQY1-2									SGD/CompDB						YES		YES
P0CD97	S000007226	YER039C-A																YES	YES
P0CD98	S000003976	YLL053C						CompDB				CompDB			YES	YES		YES	YES
P0CD99	S000002406	YDL247W	MPH2									SGD/CompDB						YES			YES
P0CE00	S000003921	YJR160C	MPH3									SGD/CompDB						YES			YES
P0CE11	S000000841	YER039C	HVG1,YEM9															YES	YES
P0CE41	S000004246	YLR256W	HAP1,CYP1							SGD	SGD
P0CE68	S000001811	YKR103W	NFT1										SGD/CompDB					YES	YES
P0CE69	S000001812	YKR104W
P0CE85	S000004944	YMR325W	PAU19												YES	YES		YES		YES					YES
P0CE86	S000005921	YOR394W	PAU21
P0CE87	S000006203	YPL282C	PAU22
P0CE88	S000003759	YJL223C	PAU1												YES	YES		YES		YES					YES
P0CE89	S000001438	YIL176C	PAU14												YES	YES		YES		YES					YES	YES	YES
P0CE90	S000005359	YNR076W	PAU6												YES	YES									YES
P0CE92	S000002142	YAL068C	PAU8												YES	YES		YES		YES					YES
P0CE93	S000003230	YGL261C	PAU11												YES	YES		YES		YES					YES
P0CE96	S000004146	YLR156W
P0CE97	S000004149	YLR159W
P0CE98	S000004151	YLR161W
P0CE99	S000028677	YLR157W-D
P0CF00	S000028678	YLR157W-E
P0CF16	S000004462	YML003W													YES
P0CF17	S000004461	YML002W
P0CF18	S000004690	YMR085W
P0CF19	S000005522	YOL162W													YES			YES	YES
P0CF20	S000005523	YOL163W																YES	YES
P0CF21		YIL168W
P0CF22		YIL167W	SDL1,SDH1
P0CF33		YLL017W													YES
P0CF34		YLL016W	SDC25,SCD25
P0CF35		YPL275W	FDH2
P0CF36		YPL276W
P0CG63	S000003962	YLL039C	UBI4,SCD2			SGD
P0CH08	S000001410	YIL148W	RPL40A,UBI1			SGD/CompDB
P0CH09	S000001802	YKR094C	RPL40B,UBI2			SGD/CompDB
P0CH63	S000001833	YFL061W	DDI2
P0CH64	S000005279	YNL335W	DDI3
P0CI66		YAR062W
P0CI67	S000001256	YHR213W
P0CL23		YIL175W
P0CL24	S000028664	YJL222W-B													YES	YES
P0CL25		YIL174W
P0CL26	S000028663	YJL222W-A
P0CL27	S000028626	YER190C-A													YES	YES
P0CL28	S000028642	YGR296C-A													YES	YES
P0CL29	S000028689	YML133W-A													YES	YES
P0CL30	S000028703	YNL339W-A													YES	YES
P0CL31	S000028723	YPL283W-A													YES	YES
P0CL32	S000028647	YHR052W-A													YES
P0CL33	S000028648	YHR054W-A													YES
P0CL34	S000028655	YHR219C-A
P0CL35	S000028690	YML133W-B
P0CL36	S000028704	YNL339W-B
P0CL37	S000028617	YDR545C-A
P0CL38	S000028685	YLR466C-A
P0CL39	S000028687	YLR467C-A
P0CL40	S000028719	YOR396C-A
P0CL41	S000028658	YIL177W-A
P0CL42	S000028665	YJL225W-A
P0CS90	S000003806	YJR045C	SSC1,ENS1							SGD/CompDB							YES
P0CT04	S000004960	YNL015W	PBI2										SGD/CompDB
P0CW40	S000001434	YIL172C	IMA3
P0CW41	S000003757	YJL221C	IMA4,FSP2
P0CX08	S000000796	YEL070W	DSF1
P0CX09	S000005356	YNR073C
P0CX10	S000005920	YOR393W	ERR1
P0CX11	S000006202	YPL281C	ERR2
P0CX12	S000000506	YBR302C	COS2										CompDB					YES		YES
P0CX13	S000004601	YML132W	COS3									SGD/CompDB	SGD/CompDB					YES	YES
P0CX14	S000003528	YGR296W	YRF1-3								SGD				YES
P0CX15	S000006204	YPL283C	YRF1-7												YES
P0CX16	S000002955	YEL076C-A
P0CX17	S000004456	YLR464W
P0CX19	S000001257	YHR214W													YES	YES									YES
P0CX20	S000002953	YDR545W	YRF1-1								SGD
P0CX21	S000004459	YLR467W	YRF1-5								SGD
P0CX22	S000007526	YOR396W	YRF1-8
P0CX23	S000004855	YMR242C	RPL20A,RPL18A,RPL18A2			SGD/CompDB
P0CX24	S000005839	YOR312C	RPL20B,RPL18A1,RPL18B			SGD/CompDB
P0CX25	S000006247	YPR043W	RPL43A			SGD/CompDB
P0CX26	S000003855	YJR094W-A	RPL43B			SGD/CompDB
P0CX27	S000005106	YNL162W	RPL42A,RPL41A,SCL41A			SGD/CompDB
P0CX28	S000001183	YHR141C	RPL42B,MAK18,RPL41B,SCL41B			SGD/CompDB
P0CX29	S000003350	YGR118W	RPS23A,RPS28A			CompDB
P0CX30	S000006336	YPR132W	RPS23B,RPS28B			CompDB
P0CX31	S000000876	YER074W	RPS24A,RPS24EA			CompDB
P0CX32	S000001331	YIL069C	RPS24B,RPS24EB			CompDB
P0CX33	S000004278	YLR287C-A	RPS30A			CompDB
P0CX34	S000005708	YOR182C	RPS30B			CompDB
P0CX35	S000003906	YJR145C	RPS4A,RPS7B			CompDB
P0CX36	S000001246	YHR203C	RPS4B,RPS7A			CompDB
P0CX37	S000006011	YPL090C	RPS6A,RPS101,RPS10B			CompDB																YES	1	10
P0CX38	S000000385	YBR181C	RPS6B,RPS102,RPS10A			CompDB																YES	1	10
P0CX39	S000000168	YBL072C	RPS8A,RPS14A			CompDB
P0CX40	S000000904	YER102W	RPS8B,RPS14B			CompDB
P0CX41	S000000183	YBL087C	RPL23A,RPL17A,RPL17AA			SGD/CompDB
P0CX42	S000000919	YER117W	RPL23B,RPL17AB,RPL17B			SGD/CompDB					SGD
P0CX43	S000006141	YPL220W	RPL1A,SSM1,SSM1A			SGD/CompDB
P0CX44	S000003103	YGL135W	RPL1B,SSM1B,SSM2			SGD/CompDB
P0CX45	S000002104	YFR031C-A	RPL2A,RPL5B			SGD/CompDB
P0CX46	S000001280	YIL018W	RPL2B,RPL5A			SGD/CompDB
P0CX47	S000002432	YDR025W	RPS11A,RPS18A			CompDB
P0CX48	S000000252	YBR048W	RPS11B,RPS18B			CompDB
P0CX49	S000005480	YOL120C	RPL18A,RP28A			SGD/CompDB											YES
P0CX50	S000005245	YNL301C	RPL18B,RP28B			SGD/CompDB
P0CX51	S000004751	YMR143W	RPS16A,RP61R			CompDB
P0CX52	S000002241	YDL083C	RPS16B			CompDB
P0CX53	S000000780	YEL054C	RPL12A,RPL15B			SGD/CompDB
P0CX54	S000002826	YDR418W	RPL12B,RPL15A			SGD/CompDB
P0CX55	S000002858	YDR450W	RPS18A			CompDB
P0CX56	S000004488	YML026C	RPS18B			CompDB
P0CX57		YAR010C	TY1A-A,YARCTy1-1,GAG
P0CX58		YPR137C-A	TY1A-PR1,YPRCTy1-2,GAG
P0CX59		YOR142W-A	TY1A-OR,YORWTy1-2,GAG
P0CX60		YPR158W-A	TY1A-PR2,YPRWTy1-3,GAG
P0CX61		YFL002W-B	TY2A-F,YFLWTy2-1,GAG
P0CX62		YGR161W-A	TY2A-GR2,YGRWTy2-2,GAG
P0CX63		YFL002W-A	TY2B-F,YFLWTy2-1,POL
P0CX64		YGR161W-B	TY2B-GR2,YGRWTy2-2,POL
P0CX65		YDR316W-A	TY1A-DR5,YDRWTy1-4,GAG
P0CX66		YER159C-A	TY1A-ER2,YERCTy1-2,GAG
P0CX67		YGR161C-C	TY1A-GR3,YGRCTy1-3,GAG
P0CX68		YLR035C-B	TY1A-LR1,YLRCTy1-1,GAG
P0CX69		YMR051C	TY1A-MR2,YMRCTy1-4,GAG
P0CX70		YDR365W-A	TY1A-DR6,YDRWTy1-5,GAG
P0CX71		YER137C-A	TY1A-ER1,YERCTy1-1,GAG
P0CX72		YLR157C-A	TY1A-LR2,YLRCTy1-2,GAG
P0CX73		YPL257W-A	TY1A-PL,YPLWTy1-1,GAG
P0CX74		YJR026W	TY1A-JR1,YJRWTy1-1,GAG
P0CX75		YLR227W-A	TY1A-LR3,YLRWTy1-3,GAG
P0CX76		YML040W	TY1A-ML2,YMLWTy1-2,GAG
P0CX77	S000004147	YLR157C	ASP3-2		SGD/CompDB										YES	YES
P0CX78	S000004148	YLR158C	ASP3-3		SGD/CompDB										YES	YES
P0CX79	S000004150	YLR160C	ASP3-4		SGD/CompDB			CompDB							YES	YES
P0CX80	S000001095	YHR053C	CUP1-1,MTH1			SGD/CompDB
P0CX81	S000001097	YHR055C	CUP1-2,MTH1			SGD/CompDB
P0CX82	S000002156	YBR084C-A	RPL19A,RPL23A,YL14A			SGD/CompDB
P0CX83	S000000123	YBL027W	RPL19B,RPL23B,YL14B			SGD/CompDB
P0CX84	S000002350	YDL191W	RPL35A,SOS1			SGD/CompDB
P0CX85	S000002295	YDL136W	RPL35B,SOS2			SGD/CompDB
P0CX86	S000002343	YDL184C	RPL41A,RPL47A,YL41A			SGD/CompDB
P0CX87	S000002293	YDL133C-A	RPL41B,RPL47B,YL41B			SGD/CompDB
P0CX88	S000000086	YAR060C
P0CX89	S000001255	YHR212C
P0CX90		YAR061W														YES
P0CX91	S000028650	YHR212W-A													YES	YES
P0CX92	S000000092	YAR069C													YES			YES	YES
P0CX93	S000028653	YHR214C-D													YES
P0CX94	S000028627	YER190C-B
P0CX95	S000028621	YEL077W-A
P0CX96	S000028643	YGR296C-B
P0CX97	S000028724	YPL283W-B
P0CX98	S000028727	YPR204C-A
P0CX99	S000001826	YFL068W																YES			YES
P0CY00	S000028671	YLL066W-A
P0CY01	S000028673	YLL067W-A
P0CY02	S000028562	YLR154C-H
P0CY03	S000028564	YLR156C-A
P0CY04	S000028565	YLR157C-C
P0CY05	S000028566	YLR159C-A
P0CY06	S000000636	YCR040W	MATALPHA1,ALPHA-1,MAT1A,MATAL1								SGD
P0CY07	S000000571	YCL066W	HMLALPHA1								SGD
P0CY08	S000000635	YCR039C	MATALPHA2,ALPHA-2,MAT2A,MATAL2								SGD
P0CY09	S000000572	YCL067C	HMLALPHA2								SGD
P0CY11	S000000694	YCR097W	HMRA1								SGD
P0CY13	S000000692	YCR096C	HMRA2
P0CZ17	S000004145	YLR155C	ASP3-1		SGD/CompDB			CompDB							YES	YES		YES		YES
P10080	S000001026	YHL034C	SBP1,SSB1,SSBR1			SGD					SGD/CompDB
P10081	S000003674	YJL138C	TIF2,TIF41B			SGD						CompDB
P10081	S000001767	YKR059W	TIF1,TIF41A			SGD						CompDB
P10127	S000003225	YGL256W	ADH4,ZRG5							SGD
P10174	S000004869	YMR256C	COX7							CompDB					YES			YES	YES
P10355	S000000955	YER153C	PET122							SGD/CompDB
P10356	S000000954	YER152C
P10363	S000001447	YIR008C	PRI1								SGD/CompDB						YES
P10507	S000004153	YLR163C	MAS1,MIF1							CompDB							YES
P10566	S000003669	YJL133W	MRS3							SGD
P10614	S000001049	YHR007C	ERG11,CYP51					SGD/CompDB									YES	YES	YES
P10622	S000002288	YDL130W	RPP1B,L12EIIB,RPL44P,RPLA3			SGD/CompDB										YES
P10659	S000004170	YLR180W	SAM1,ETH10																							YES	YES
P10662	S000002755	YDR347W	MRP1							SGD/CompDB
P10663	S000006370	YPR166C	MRP2							SGD/CompDB
P10823	S000000822	YER020W	GPA2,SSP101									SGD/CompDB
P10834	S000003454	YGR222W	PET54							SGD/CompDB
P10849	S000002202	YDL044C	MTF2,NAM1							SGD
P10862	S000000662	YCR066W	RAD18								SGD/CompDB
P10869	S000000854	YER052C	HOM3
P10870	S000002353	YDL194W	SNF3									SGD/CompDB						YES			YES
P10961	S000003041	YGL073W	HSF1								SGD						YES
P10962	S000000023	YAL025C	MAK16								SGD/CompDB						YES
P10963	S000001805	YKR097W	PCK1,PEPC,PPC1			SGD/CompDB
P10964	S000005868	YOR341W	RPA190,RPA1,RRN1								SGD/CompDB						YES
P11075	S000002577	YDR170C	SEC7			SGD/CompDB	SGD/CompDB		SGD/CompDB								YES
P11076	S000002351	YDL192W	ARF1						SGD/CompDB
P11154	S000003030	YGL062W	PYC1,PYV			SGD/CompDB
P11325	S000004374	YLR382C	NAM2,MSL1							SGD
P11353	S000002451	YDR044W	HEM13			SGD/CompDB											YES
P11412	S000005185	YNL241C	ZWF1,MET19
P11433	S000000039	YAL041W	CDC24,CLS4			SGD					SGD						YES
P11484	S000002388	YDL229W	SSB1,YG101			SGD						CompDB										YES	1	504
P11632	S000006256	YPR052C	NHP6A,NHPA								SGD
P11633	S000002157	YBR089C-A	NHP6B,NHPB								SGD
P11709	S000000534	YCL029C	BIK1			CompDB					SGD/CompDB
P11745	S000004848	YMR235C	RNA1			SGD/CompDB					SGD
P11746	S000004646	YMR043W	MCM1,FUN80			SGD/CompDB					SGD/CompDB
P11747	S000004564	YML098W	TAF13,FUN81,TAF19								CompDB						YES
P11792	S000001248	YHR205W	SCH9,KOM1			SGD					SGD		SGD/CompDB
P11914	S000001066	YHR024C	MAS2,MIF2							CompDB
P11927	S000005132	YNL188W	KAR1			CompDB											YES	YES			YES
P11938	S000005160	YNL216W	RAP1,GRF1,TUF1			SGD/CompDB					SGD/CompDB						YES
P11972	S000004444	YLR452C	SST2									SGD/CompDB
P11978	S000002635	YDR227W	SIR4,ASD1,STE9,UTH2								SGD/CompDB
P11986	S000003689	YJL153C	INO1
P12383	S000002981	YGL013C	PDR1,AMY1,ANT1,BOR2,CYH3,NRA2,SMR2,TIL1,TPE1,TPE3			SGD/CompDB					SGD
P12385	S000000347	YBR143C	SUP45,SAL4,SUP1			SGD/CompDB											YES
P12611	S000005569	YOR043W	WHI2
P12612	S000002620	YDR212W	TCP1,CCT1			CompDB						CompDB					YES
P12683	S000004540	YML075C	HMG1					SGD/CompDB			CompDB				YES			YES	YES			YES	2	115;452
P12684	S000004442	YLR450W	HMG2					SGD/CompDB			CompDB				YES			YES	YES			YES	2	115;150		YES	YES
P12685	S000003665	YJL129C	TRK1									SGD/CompDB			YES			YES		YES
P12686	S000003316	YGR084C	MRP13							SGD/CompDB
P12687	S000004950	YNL005C	MRP7,MRPL2							SGD/CompDB
P12688	S000001609	YKL126W	YPK1,SLI2			SGD/CompDB						SGD/CompDB
P12689	S000005873	YOR346W	REV1							SGD
P12695	S000005015	YNL071W	LAT1,ODP2,PDA2							CompDB					YES
P12709	S000000400	YBR196C	PGI1							SGD		CompDB					YES
P12753	S000005194	YNL250W	RAD50								SGD
P12754	S000003315	YGR083C	GCD2,TIF224								SGD						YES
P12866	S000001692	YKL209C	STE6						SGD/CompDB			SGD/CompDB			YES			YES	YES
P12868	S000004844	YMR231W	PEP5,END1,VAM1,VPL9,VPS11,VPT11				CompDB						SGD/CompDB
P12887	S000004483	YML021C	UNG1							SGD	SGD
P12904	S000003083	YGL115W	SNF4,CAT3,SCI1			SGD		SGD/CompDB			SGD	SGD/CompDB
P12945	S000002198	YDL040C	NAT1,AAA1			SGD
P12954	S000003628	YJL092W	SRS2,HPR5,RADH								SGD
P12962	S000005802	YOR276W	CAF20,CAF2,CAP20
P13045	S000002416	YDR009W	GAL3			SGD					SGD
P13090	S000004584	YML116W	ATR1,SNQ1									SGD/CompDB	SGD/CompDB					YES			YES
P13099	S000004224	YLR234W	TOP3,EDR1								SGD
P13130	S000001181	YHR139C	SPS100		CompDB										YES	YES		YES		YES					YES
P13134	S000005182	YNL238W	KEX2,QDS1						SGD/CompDB						YES	YES		YES		YES		YES	2	480;42	YES
P13181	S000004071	YLR081W	GAL2,IMP1									SGD/CompDB						YES			YES
P13185	S000002529	YDR122W	KIN1									SGD/CompDB
P13186	S000004086	YLR096W	KIN2									SGD/CompDB
P13188	S000005694	YOR168W	GLN4			SGD/CompDB				SGD							YES
P13259	S000003434	YGR202C	PCT1,CCT,CCT1					SGD	SGD/CompDB		SGD
P13298	S000004574	YML106W	URA5,PYR5
P13365	S000000038	YAL040C	CLN3,DAF1,WHI1								SGD
P13382	S000005046	YNL102W	POL1,CDC17								CompDB						YES
P13393	S000000950	YER148W	SPT15,BTF1,TBP1								SGD/CompDB						YES
P13433	S000001858	YFL036W	RPO41							SGD/CompDB
P13434	S000000117	YBL021C	HAP3								CompDB
P13483	S000004581	YML113W	DAT1,DAT			SGD/CompDB					SGD
P13517	S000001296	YIL034C	CAP2			CompDB						CompDB
P13574	S000001126	YHR084W	STE12								SGD/CompDB
P13586	S000003135	YGL167C	PMR1,BSD1,SCC1						SGD/CompDB									YES			YES
P13587	S000002447	YDR040C	ENA1,HOR6,PMR2,PMR2A									SGD/CompDB						YES			YES
P13663	S000002565	YDR158W	HOM2									CompDB
P13711	S000003173	YGL205W	POX1,FOX1				CompDB
P13712	S000000399	YBR195C	MSI1,CAC3			SGD					SGD
P13856	S000003384	YGR152C	RSR1,BUD1									SGD/CompDB
P13902	S000005468	YOL108C	INO4								SGD
P14020	S000006387	YPR183W	DPM1,SED3					SGD/CompDB									YES	YES			YES
P14063	S000001621	YKL138C	MRPL31							SGD/CompDB
P14064	S000001592	YKL109W	HAP4								CompDB
P14065	S000005646	YOR120W	GCY1,GCY
P14066	S000002227	YDL069C	CBS1							SGD/CompDB
P14120	S000002998	YGL030W	RPL30,RPL32			SGD/CompDB											YES
P14126	S000005589	YOR063W	RPL3,MAK8,TCM1			SGD/CompDB											YES
P14127	S000002855	YDR447C	RPS17B,RP51B			CompDB
P14164	S000001595	YKL112W	ABF1,BAF1,OBF1,REB2,SBF1								SGD						YES
P14180	S000000242	YBR038W	CHS2														YES	YES			YES
P14242	S000005026	YNL082W	PMS1
P14284	S000006088	YPL167C	REV3,PSO1							SGD
P14291	S000004253	YLR263W	RED1								CompDB
P14306	S000004168	YLR178C	TFS1,DKA1,NSP1			SGD							SGD/CompDB
P14359	S000003687	YJL151C	SNA3										SGD/CompDB		YES			YES	YES
P14680	S000003677	YJL141C	YAK1			SGD					SGD
P14681	S000003272	YGR040W	KSS1								SGD
P14682	S000002461	YDR054C	CDC34,DNA6,UBC3			SGD					SGD						YES
P14693	S000001125	YHR083W	SAM35,OMP85,TOB38,TOM38														YES
P14724	S000001932	YFR036W	CDC26,HIT3,SCD26			SGD/CompDB					SGD
P14736	S000000964	YER162C	RAD4			SGD/CompDB					SGD
P14737	S000002625	YDR217C	RAD9								SGD
P14741	S000001734	YKR026C	GCN3,AAS2,TIF221								SGD
P14742	S000001587	YKL104C	GFA1														YES
P14743	S000004185	YLR195C	NMT1,CDC72			SGD/CompDB											YES
P14747	S000004521	YML057W	CMP2,CNA2
P14772	S000003938	YLL015W	BPT1										SGD/CompDB					YES	YES
P14832	S000002562	YDR155C	CPR1,CPH1,CYP1,SCC1							SGD/CompDB	SGD/CompDB
P14843	S000002442	YDR035W	ARO3
P14904	S000001586	YKL103C	APE1,API,LAP4,YSC1										SGD/CompDB
P14905	S000002605	YDR197W	CBS2,CBP7							SGD/CompDB
P14906	S000005780	YOR254C	SEC63,NPL1,PTL1					SGD/CompDB							YES		YES	YES	YES
P14908	S000004841	YMR228W	MTF1							SGD/CompDB
P14922	S000000316	YBR112C	CYC8,CRT8,SSN6	YES							SGD/CompDB															YES	YES
P15019	S000004346	YLR354C	TAL1			SGD					SGD
P15108	S000004798	YMR186W	HSC82									CompDB
P15179	S000006025	YPL104W	MSD1							SGD
P15180	S000002444	YDR037W	KRS1,GCD5			SGD											YES
P15202	S000002664	YDR256C	CTA1				CompDB			SGD/CompDB
P15274	S000004498	YML035C	AMD1,AMD
P15303	S000006385	YPR181C	SEC23						CompDB								YES
P15315	S000003134	YGL166W	CUP2,ACE1								SGD
P15365	S000003913	YJR152W	DAL5,UREP1									SGD/CompDB						YES			YES
P15367	S000001461	YIR022W	SEC11					SGD/CompDB							YES	YES	YES	YES		YES
P15380	S000005875	YOR348C	PUT4									SGD/CompDB						YES			YES
P15424	S000002602	YDR194C	MSS116							SGD/CompDB					YES
P15436	S000002260	YDL102W	POL3,CDC2,TEX1								CompDB						YES
P15442	S000002691	YDR283C	GCN2,AAS1			SGD/CompDB
P15454	S000002862	YDR454C	GUK1														YES
P15496	S000006038	YPL117C	IDI1,BOT2														YES
P15565	S000002527	YDR120C	TRM1					SGD/CompDB		SGD
P15624	S000004050	YLR060W	FRS1														YES
P15625	S000001872	YFL022C	FRS2														YES
P15646	S000002172	YDL014W	NOP1,LOT3								SGD/CompDB						YES
P15700	S000001507	YKL024C	URA6,SOC8			SGD					SGD						YES
P15705	S000005553	YOR027W	STI1			SGD
P15731	S000000286	YBR082C	UBC4
P15732	S000002466	YDR059C	UBC5
P15790	S000001297	YIL035C	CKA1								CompDB
P15801	S000005857	YOR330C	MIP1							SGD
P15807	S000000417	YBR213W	MET8
P15873	S000000292	YBR088C	POL30								SGD						YES
P15891	S000000684	YCR088W	ABP1			CompDB
P15938	S000001794	YKR086W	PRP16														YES
P15992	S000000276	YBR072W	HSP26			SGD					SGD
P16120	S000000649	YCR053W	THR4
P16140	S000000331	YBR127C	VMA2,VAT2										SGD/CompDB
P16151	S000002822	YDR414C	ERD1												YES			YES	YES
P16370	S000001283	YIL021W	RPB3								SGD/CompDB						YES
P16387	S000000980	YER178W	PDA1							SGD/CompDB
P16451	S000003425	YGR193C	PDX1							CompDB
P16467	S000004124	YLR134W	PDC5								SGD											YES	1	119
P16521	S000004239	YLR249W	YEF3,EFC1,TEF3,YEF3A			SGD/CompDB											YES
P16522	S000001209	YHR166C	CDC23														YES
P16523	S000005154	YNL210W	MER1								SGD
P16547	S000001398	YIL136W	OM45							SGD/CompDB					YES	YES
P16550	S000000555	YCL050C	APA1,DTP1					CompDB
P16603	S000001084	YHR042W	NCP1,CPR1,NCPR1,PRD1												YES	YES	YES	YES	YES
P16622	S000005702	YOR176W	HEM15							SGD/CompDB							YES
P16639	S000002985	YGL017W	ATE1
P16649	S000000680	YCR084C	TUP1,AAR1,AER2,AMM1,CYC9,FLK1,SFL2,UMR7								SGD/CompDB
P16658	S000004095	YLR105C	SEN2														YES
P16661	S000000314	YBR110W	ALG1					SGD/CompDB							YES		YES	YES	YES
P16664	S000002544	YDR137W	RGP1						SGD/CompDB		SGD
P16861	S000003472	YGR240C	PFK1			CompDB				SGD
P16862	S000004818	YMR205C	PFK2			CompDB				SGD
P16892	S000000112	YBL016W	FUS3,DAC2			SGD					SGD
P16965	S000003240	YGR008C	STF2			SGD
P17064	S000000858	YER056C	FCY2									SGD/CompDB	CompDB					YES			YES
P17065	S000005216	YNL272C	SEC2			SGD/CompDB											YES
P17076	S000001025	YHL033C	RPL8A,MAK7,RPL4A			SGD/CompDB
P17106	S000003821	YJR060W	CBF1,CEP1,CP1,CPF1
P17119	S000006345	YPR141C	KAR3			SGD/CompDB
P17121	S000002797	YDR389W	SAC7																			YES	1	40
P17122	S000001196	YHR153C	SPO16								SGD
P17123	S000001195	YHR152W	SPO12								SGD/CompDB
P17157	S000005952	YPL031C	PHO85,SSG3								SGD
P17214	S000004223	YLR233C	EST1								SGD/CompDB
P17255	S000002344	YDL185W	VMA1,CLS8,TFP1										SGD/CompDB
P17261	S000000671	YCR075C	ERS1				SGD/CompDB						SGD/CompDB					YES	YES
P17423	S000001067	YHR025W	THR1
P17442	S000003465	YGR233C	PHO81								SGD
P17505	S000001568	YKL085W	MDH1							SGD/CompDB
P17536	S000005023	YNL079C	TPM1			CompDB
P17555	S000005082	YNL138W	SRV2,CAP1			CompDB
P17558	S000005684	YOR158W	PET123							SGD/CompDB
P17629	S000002545	YDR138W	HPR1								CompDB
P17649	S000003251	YGR019W	UGA1			SGD/CompDB
P17695	S000002921	YDR513W	GRX2,TTR,TTR1			SGD/CompDB				SGD					YES
P17709	S000000545	YCL040W	GLK1,HOR3			CompDB						CompDB
P17883	S000006393	YPR189W	SKI3
P17890	S000005095	YNL151C	RPC31,ACP2,RPC8								CompDB						YES
P17891	S000003399	YGR167W	CLC1																			YES	1	202
P17898	S000005074	YNL130C	CPT1						SGD/CompDB						YES			YES	YES
P18238	S000000289	YBR085W	AAC3							SGD/CompDB
P18239	S000000126	YBL030C	PET9,AAC2							SGD/CompDB							YES
P18408	S000006371	YPR167C	MET16			SGD
P18409	S000000008	YAL010C	MDM10					CompDB
P18410	S000000007	YAL009W	SPO7															YES			YES
P18411	S000000006	YAL008W	FUN14															YES		YES
P18412	S000000287	YBR083W	TEC1,ROC1								SGD
P18414	S000000136	YBL040C	ERD2					SGD/CompDB									YES	YES	YES
P18494	S000000842	YER040W	GLN3			SGD/CompDB					SGD
P18544	S000005500	YOL140W	ARG8							SGD/CompDB
P18562	S000001170	YHR128W	FUR1														YES
P18634	S000004384	YLR392C	ART10
P18759	S000000284	YBR080C	SEC18						SGD/CompDB								YES
P18851	S000005738	YOR212W	STE4									SGD/CompDB
P18852	S000003846	YJR086W	STE18			SGD						SGD/CompDB
P18888	S000001017	YHL025W	SNF6			SGD/CompDB					SGD
P18898	S000003123	YGL155W	CDC43,CAL1														YES
P18899	S000004784	YMR173W	DDR48,FSP
P18900	S000000207	YBR003W	COQ1							SGD
P18961	S000004710	YMR104C	YPK2,YKR2								SGD
P18962	S000001070	YHR028C	DAP2										SGD/CompDB		YES			YES	YES			YES	10	136;139;392;421;53;61;63;66;372;738
P18963	S000000344	YBR140C	IRA1,GLC1,PPD1														YES
P19073	S000004219	YLR229C	CDC42,SRO2			CompDB						SGD/CompDB	SGD/CompDB				YES
P19145	S000001747	YKR039W	GAP1				SGD/CompDB		SGD/CompDB			SGD/CompDB	SGD/CompDB					YES			YES
P19146	S000002296	YDL137W	ARF2						SGD/CompDB
P19158	S000005441	YOL081W	IRA2,CCS1,GLC4					SGD/CompDB		SGD
P19211	S000003808	YJR047C	ANB1,HYP1,TIF51B			SGD/CompDB
P19262	S000002555	YDR148C	KGD2							CompDB
P19263	S000004061	YLR071C	RGR1,MED14								CompDB						YES
P19358	S000002910	YDR502C	SAM2,ETH2
P19414	S000004295	YLR304C	ACO1,GLU1			SGD/CompDB				SGD/CompDB					YES
P19454	S000005587	YOR061W	CKA2								CompDB
P19516	S000006053	YPL132W	COX11							SGD/CompDB
P19524	S000005853	YOR326W	MYO2,CDC66			CompDB							SGD				YES
P19541	S000006054	YPL133C	RDS2								SGD
P19657	S000005957	YPL036W	PMA2									SGD/CompDB						YES			YES
P19659	S000005411	YOL051W	GAL11,ABE1,MED15,RAR3,SDS4,SPT13								CompDB
P19735	S000000259	YBR055C	PRP6,RNA6														YES
P19736	S000002188	YDL030W	PRP9														YES
P19807	S000003045	YGL077C	HNM1,CTR,CTR1									SGD/CompDB						YES			YES
P19812	S000003416	YGR184C	UBR1,PTR1			SGD
P19880	S000004466	YML007W	YAP1,PAR1,PDR4,SNQ3			SGD					SGD
P19881	S000002395	YDL236W	PHO13
P19882	S000004249	YLR259C	HSP60,MIF4							SGD/CompDB							YES
P19955	S000001945	YFR049W	YMR31							SGD/CompDB
P19956	S000004838	YMR225C	MRPL44,YMR44							SGD/CompDB
P20049	S000000370	YBR166C	TYR1
P20050	S000001334	YIL072W	HOP1								SGD/CompDB
P20051	S000004412	YLR420W	URA4
P20052	S000005361	YOL001W	PHO80,AGS3,TUP7,VAC5								SGD
P20053	S000006382	YPR178W	PRP4,RNA4														YES
P20084	S000004899	YMR286W	MRPL33							SGD/CompDB
P20095	S000005294	YNR011C	PRP2,RNA2														YES
P20107	S000004856	YMR243C	ZRC1										SGD/CompDB		YES			YES	YES						YES
P20133	S000006380	YPR176C	BET2														YES
P20134	S000005666	YOR140W	SFL1								SGD
P20424	S000006292	YPR088C	SRP54,SRH1														YES
P20433	S000003676	YJL140W	RPB4			SGD					SGD/CompDB
P20434	S000000358	YBR154C	RPB5,RPA7,RPC9								CompDB						YES
P20435	S000006391	YPR187W	RPO26,RPB6								CompDB						YES
P20436	S000005750	YOR224C	RPB8								CompDB						YES
P20437	S000004812	YMR199W	CLN1			SGD					SGD
P20438	S000006177	YPL256C	CLN2			SGD					SGD
P20447	S000003046	YGL078C	DBP3								SGD/CompDB
P20448	S000003570	YJL033W	HCA4,DBP4,ECM24								SGD/CompDB						YES
P20449	S000005572	YOR046C	DBP5,RAT8			SGD					SGD						YES
P20457	S000001528	YKL045W	PRI2					SGD			SGD/CompDB						YES
P20484	S000001504	YKL021C	MAK11												YES		YES								YES
P20485	S000004123	YLR133W	CKI1,CKI
P20486	S000000339	YBR135W	CKS1														YES
P20604	S000002205	YDL047W	SIT4,PPH1			SGD
P20606	S000006139	YPL218W	SAR1					SGD/CompDB	CompDB						YES		YES
P20676	S000005624	YOR098C	NUP1														YES
P20795	S000004388	YLR396C	VPS33,SLP1,VAM5			SGD/CompDB	CompDB						SGD/CompDB					YES			YES
P20840	S000003764	YJR004C	SAG1,AGAL1		SGD/CompDB									YES	YES	YES		YES		YES					YES
P20967	S000001387	YIL125W	KGD1,OGD1							CompDB
P21182	S000005412	YOL052C	SPE2
P21190	S000003854	YJR094C	IME1								SGD
P21192	S000004121	YLR131C	ACE2	YES		SGD/CompDB					SGD															YES	YES
P21242	S000005889	YOR362C	PRE10,PRC1,PRS1			SGD/CompDB		SGD			SGD						YES
P21243	S000002979	YGL011C	SCL1,PRC2,PRS2			SGD/CompDB		SGD			SGD						YES
P21264	S000005654	YOR128C	ADE2
P21268	S000003693	YJL157C	FAR1			SGD					SGD
P21269	S000000970	YER168C	CCA1,TNT1			SGD				SGD/CompDB	SGD						YES
P21304	S000004186	YLR196W	PWP1								SGD/CompDB						YES
P21339	S000005714	YOR188W	MSB1									CompDB										YES	2	987;988
P21372	S000000441	YBR237W	PRP5,RNA5														YES
P21373	S000003810	YJR049C	UTR1
P21374	S000003811	YJR050W	ISY1,NTC30,UTR3
P21524	S000000872	YER070W	RNR1,CRT7,RIR1,SDS12			SGD
P21538	S000000253	YBR049C	REB1,GRF2								SGD/CompDB						YES
P21560	S000006136	YPL215W	CBP3							SGD/CompDB			SGD
P21576	S000001709	YKR001C	VPS1,LAM1,SPO15			CompDB	SGD/CompDB						SGD/CompDB
P21592	S000006093	YPL172C	COX10
P21595	S000002810	YDR402C	DIT2,CYP56												YES	YES
P21623	S000002811	YDR403W	DIT1
P21651	S000003782	YJR021C	REC107,MER2								SGD/CompDB
P21657	S000001462	YIR023W	DAL81,DURL,UGA35								SGD
P21672	S000001328	YIL066C	RNR3,DIN1			SGD
P21691	S000001809	YKR101W	SIR1
P21705	S000005258	YNL314W	DAL82,DURM								SGD
P21734	S000002584	YDR177W	UBC1														YES
P21771	S000002745	YDR337W	MRPS28							SGD/CompDB
P21801	S000003964	YLL041C	SDH2,SDH,SDHB							SGD/CompDB			SGD		YES										YES
P21825	S000006015	YPL094C	SEC62					SGD/CompDB									YES	YES			YES
P21826	S000001470	YIR031C	DAL7,MLS2,MSL2
P21827	S000003065	YGL097W	SRM1,MTR1,PRP20								SGD/CompDB						YES
P21951	S000005206	YNL262W	POL2,DUN2								CompDB						YES
P21954	S000002224	YDL066W	IDP1							SGD/CompDB					YES
P21957	S000001012	YHL020C	OPI1					SGD/CompDB			SGD/CompDB
P21965	S000005251	YNL307C	MCK1,YPK1
P22007	S000002248	YDL090C	RAM1,DPR1,SCG2,STE16
P22035	S000001807	YKR099W	BAS1								SGD
P22082	S000005816	YOR290C	SNF2,GAM1,RIC1,SWI2,TYE3								SGD
P22108	S000002938	YDR530C	APA2
P22133	S000005486	YOL126C	MDH2	YES		SGD/CompDB																				YES	YES
P22134	S000000944	YER142C	MAG1,MAG								SGD
P22135	S000003716	YJL180C	ATP12							SGD
P22136	S000004895	YMR282C	AEP2,ATP13							SGD
P22137	S000003174	YGL206C	CHC1																			YES	1	1194
P22138	S000006214	YPR010C	RPA135,RPA2,RRN2,SRP3								CompDB						YES
P22139	S000005736	YOR210W	RPB10								CompDB						YES
P22140	S000001165	YHR123W	EPT1						CompDB									YES	YES
P22141	S000000814	YER012W	PRE1			CompDB		SGD/CompDB			SGD
P22147	S000003141	YGL173C	XRN1,DST2,KEM1,RAR5,SEP1,SKI1			SGD					SGD
P22148	S000005476	YOL116W	MSN1,FUP1,PHD2								SGD
P22149	S000003039	YGL071W	AFT1,RCS1			SGD					SGD
P22202	S000000905	YER103W	SSA4			SGD					SGD
P22203	S000005859	YOR332W	VMA4,VAT5										SGD/CompDB
P22204	S000003324	YGR092W	DBF2			CompDB
P22209	S000000071	YAR018C	KIN3,NPK1
P22211	S000005127	YNL183C	NPR1	YES		SGD			SGD/CompDB			SGD/CompDB														YES	YES
P22213	S000002597	YDR189W	SLY1					SGD/CompDB	SGD/CompDB								YES					YES	1	521		YES	YES
P22214	S000004258	YLR268W	SEC22,SLY2,TSL26					SGD/CompDB	SGD/CompDB									YES			YES
P22215	S000005834	YOR307C	SLY41					SGD/CompDB										YES			YES
P22216	S000006074	YPL153C	RAD53,MEC2,SAD1,SPK1			SGD/CompDB					SGD						YES
P22217	S000004033	YLR043C	TRX1,TRX2			SGD/CompDB				SGD/CompDB			SGD/CompDB									YES	1	80
P22219	S000000301	YBR097W	VPS15,GRD8,VAC4,VPL19			CompDB
P22224	S000003202	YGL233W	SEC15														YES
P22276	S000005733	YOR207C	RET1,RPC128,RPC2								CompDB						YES
P22289	S000003415	YGR183C	QCR9,UCR9							CompDB					YES
P22336	S000000065	YAR007C	RFA1,BUF2,RPA1			SGD/CompDB					SGD/CompDB						YES
P22353	S000003599	YJL063C	MRPL8							SGD/CompDB
P22354	S000001793	YKR085C	MRPL20							SGD/CompDB
P22434	S000003217	YGL248W	PDE1
P22438	S000003403	YGR171C	MSM1							SGD
P22470	S000002550	YDR143C	SAN1			SGD					SGD
P22515	S000001693	YKL210W	UBA1			SGD					SGD						YES
P22516	S000005929	YPL008W	CHL1,CTF1								SGD/CompDB
P22517	S000005376	YOL016C	CMK2
P22543	S000004230	YLR240W	VPS34,END12,PEP15,VPL7,VPT29			CompDB	SGD/CompDB						SGD/CompDB
P22579	S000005364	YOL004W	SIN3,CPE1,GAM2,RPD1,SDI1,SDS16,UME4								CompDB
P22580	S000002650	YDR242W	AMD2,AMDY,AMDY1
P22696	S000003778	YJR017C	ESS1,PIN1,PTF1								SGD						YES
P22768	S000005419	YOL058W	ARG1			SGD/CompDB
P22803	S000003441	YGR209C	TRX2,TRX1			SGD/CompDB							SGD/CompDB
P22804	S000001266	YIL004C	BET1,SLY12					SGD/CompDB	SGD/CompDB								YES	YES			YES	YES	1	87
P22855	S000003124	YGL156W	AMS1										SGD/CompDB
P22936	S000001597	YKL114C	APN1							SGD	SGD
P22943	S000001880	YFL014W	HSP12,GLP1,HOR5			SGD/CompDB	SGD/CompDB					SGD/CompDB
P23059	S000000614	YCR020C-A	MAK31,NAA38
P23060	S000000612	YCR019W	MAK32
P23179	S000001014	YHL022C	SPO11								SGD/CompDB
P23180	S000001013	YHL021C	AIM17,FMP12
P23201	S000003944	YLL021W	SPA2,PEA1
P23202	S000005173	YNL229C	URE2			SGD/CompDB
P23248	S000004528	YML063W	RPS1B,PLC2,RPS10B			CompDB
P23250	S000001381	YIL119C	RPI1								SGD
P23254	S000006278	YPR074C	TKL1			SGD
P23255	S000000638	YCR042C	TAF2,TAF150,TSM1								CompDB
P23285	S000001099	YHR057C	CPR2,CRG,CYP2,SCC2												YES	YES		YES		YES
P23287	S000004425	YLR433C	CNA1,CMP1			SGD
P23291	S000001177	YHR135C	YCK1,CKI2					CompDB				SGD/CompDB
P23293	S000006365	YPR161C	SGV1,BUR1								SGD						YES
P23301	S000000760	YEL034W	HYP2,TIF51A			SGD/CompDB											YES
P23337	S000001911	YFR015C	GSY1
P23369	S000003308	YGR076C	MRPL25,YMR26							SGD/CompDB
P23394	S000002651	YDR243C	PRP28														YES
P23493	S000001576	YKL093W	MBR1
P23500	S000001760	YKR052C	MRS4							SGD/CompDB
P23501	S000001761	YKR053C	YSR3,LBP2					SGD/CompDB										YES			YES
P23503	S000005184	YNL240C	NAR1			SGD/CompDB											YES
P23542	S000004017	YLR027C	AAT2,ASP5			SGD/CompDB	CompDB
P23561	S000004354	YLR362W	STE11			SGD
P23594	S000002292	YDL134C	PPH21
P23595	S000002347	YDL188C	PPH22,SIS4								SGD/CompDB
P23615	S000003348	YGR116W	SPT6,CRE2,SSN20								SGD						YES
P23624	S000001056	YHR014W	SPO13			CompDB					SGD/CompDB
P23638	S000003367	YGR135W	PRE9,PRS5			CompDB		SGD			SGD
P23639	S000004557	YML092C	PRE8,PRS4			SGD/CompDB		SGD			SGD						YES
P23641	S000003838	YJR077C	MIR1							SGD/CompDB
P23643	S000002903	YDR495C	VPS3,VPT17				CompDB
P23724	S000000137	YBL041W	PRE7,PRS3,PTS1			CompDB		SGD/CompDB			SGD						YES
P23748	S000004639	YMR036C	MIH1
P23796	S000004896	YMR283C	RIT1
P23797	S000004894	YMR281W	GPI12	YES				CompDB							YES			YES	YES			YES	1	110		YES	YES
P23833	S000000241	YBR037C	SCO1							SGD/CompDB
P23900	S000003966	YLL043W	FPS1									SGD/CompDB	CompDB					YES			YES	YES	2	294;296
P23968	S000001068	YHR026W	VMA16,PPA1										CompDB		YES			YES	YES
P24000	S000003380	YGR148C	RPL24B,RPL30B			SGD/CompDB
P24004	S000001680	YKL197C	PEX1,PAS1				CompDB
P24276	S000002701	YDR293C	SSD1,CLA1,RLD1,SRK1			SGD					SGD
P24279	S000000758	YEL032W	MCM3			SGD					SGD/CompDB
P24280	S000004684	YMR079W	SEC14,PIT1			SGD/CompDB			SGD/CompDB								YES
P24309	S000001632	YKL149C	DBR1,PRP26								SGD
P24384	S000000815	YER013W	PRP22
P24482	S000006379	YPR175W	DPB2			SGD					SGD/CompDB						YES
P24521	S000004833	YMR220W	ERG8
P24583	S000000201	YBL105C	PKC1,HPO2,STT1			SGD/CompDB					SGD	CompDB					YES
P24719	S000005878	YOR351C	MEK1,MRE4								SGD
P24720	S000005877	YOR350C	MNE1,MNE							SGD/CompDB
P24783	S000005056	YNL112W	DBP2								SGD						YES
P24784	S000006040	YPL119C	DBP1			SGD																				YES	YES
P24814	S000003850	YJR090C	GRR1,CAT80,COT2			SGD/CompDB					SGD
P24867	S000005233	YNL289W	PCL1,HCS26								SGD
P24868	S000003340	YGR108W	CLB1,SCB1			SGD					SGD
P24869	S000006323	YPR119W	CLB2			SGD/CompDB					SGD
P24870	S000002314	YDL155W	CLB3			SGD					SGD
P24871	S000004200	YLR210W	CLB4			SGD					SGD
P25036	S000005529	YOR003W	YSP3												YES	YES		YES		YES
P25037	S000002280	YDL122W	UBP1			SGD		SGD/CompDB
P25038	S000005383	YOL023W	IFM1							SGD					YES
P25039	S000004059	YLR069C	MEF1							SGD
P25040	S000005382	YOL022C	TSR4														YES
P25042	S000006269	YPR065W	ROX1								CompDB
P25043	S000005683	YOR157C	PUP1			CompDB		SGD/CompDB			SGD						YES
P25044	S000002389	YDL230W	PTP1
P25045	S000004911	YMR296C	LCB1,END8,TSC2					CompDB										YES	YES
P25087	S000004467	YML008C	ERG6,ISE1,LIS1,SED6					SGD/CompDB
P25270	S000005727	YOR201C	MRM1,PET56							SGD
P25293	S000001756	YKR048C	NAP1			SGD					SGD
P25296	S000001673	YKL190W	CNB1,YCN2,YCNB
P25298	S000004665	YMR061W	RNA14			SGD/CompDB				SGD	SGD/CompDB						YES
P25299	S000003012	YGL044C	RNA15								CompDB						YES
P25300	S000000634	YCR038C	BUD5
P25301	S000002411	YDR004W	RAD57								SGD
P25332	S000000632	YCR036W	RBK1
P25333	S000000601	YCR008W	SAT4,HAL4			SGD				SGD
P25335	S000001468	YIR029W	DAL2,ALC1
P25336	S000000688	YCR092C	MSH3
P25337	S000000659	YCR063W	BUD31,CWC14
P25338	S000002978	YGL010W						CompDB							YES			YES	YES
P25339	S000002982	YGL014W	PUF4
P25340	S000002980	YGL012W	ERG4					SGD/CompDB										YES	YES
P25341	S000000687	YCR091W	KIN82,FPK2
P25342	S000000595	YCR002C	CDC10			CompDB
P25343	S000000602	YCR009C	RVS161,END6,SPE161			CompDB
P25344	S000000537	YCL032W	STE50			SGD
P25345	S000000618	YCR024C	SLM5							SGD
P25346	S000000695	YCR098C	GIT1									SGD/CompDB						YES	YES
P25347	S000000594	YCR001W
P25348	S000000596	YCR003W	MRPL32							SGD/CompDB					YES
P25349	S000000597	YCR004C	YCP4			SGD						CompDB
P25350	S000000599	YCR006C													YES
P25351	S000000617	YCR023C											SGD/CompDB					YES	YES
P25352	S000000620	YCR025C
P25354	S000000600	YCR007C																YES	YES
P25355	S000000650	YCR054C	CTR86														YES
P25356	S000000628	YCR032W	BPH1			SGD/CompDB
P25359	S000000631	YCR035C	RRP43			SGD					SGD/CompDB						YES
P25360	S000000633	YCR037C	PHO87									SGD/CompDB						YES			YES
P25362	S000000613	YCR020C	PET18,HIT2			SGD/CompDB
P25364	S000000661	YCR065W	HCM1			SGD					SGD/CompDB
P25366	S000000691	YCR095C	OCA4
P25367	S000000533	YCL028W	RNQ1			SGD/CompDB
P25368	S000000536	YCL031C	RRP7								CompDB						YES
P25369	S000000539	YCL034W	LSB5			SGD/CompDB
P25370	S000000541	YCL036W	GFD2
P25371	S000000604	YCR011C	ADP1					CompDB					CompDB		YES	YES		YES		YES		YES	5	153;165;221;105;114
P25372	S000000679	YCR083W	TRX3							SGD
P25373	S000000540	YCL035C	GRX1
P25374	S000000522	YCL017C	NFS1,SPL1							SGD	SGD						YES
P25375	S000000562	YCL057W	PRD1			SGD			SGD/CompDB	SGD/CompDB			SGD/CompDB		YES							YES	3	115;601;234
P25376	S000000530	YCL025C	AGP1									SGD/CompDB						YES			YES
P25377	S000000702	YCR105W	ADH7
P25378	S000000622	YCR027C	RHB1,RSG1									CompDB
P25379	S000000569	YCL064C	CHA1							CompDB
P25380	S000000553	YCL048W	SPS22									SGD/CompDB		YES	YES	YES		YES		YES
P25381	S000000641	YCR045C	RRT12,OSW3		CompDB			SGD							YES	YES		YES		YES
P25382	S000000668	YCR072C	RSA4								SGD/CompDB						YES
P25383		YCL020W	TY2A-C,YCLWTy2-1,GAG
P25384		YCL019W	TY2B-C,YCLWTy2-1,POL
P25385	S000004068	YLR078C	BOS1					SGD/CompDB	SGD/CompDB								YES	YES			YES
P25386	S000002216	YDL058W	USO1,INT1						SGD/CompDB								YES
P25389	S000000529	YCL024W	KCC4			CompDB						SGD/CompDB
P25390	S000000669	YCR073C	SSK22
P25441	S000002309	YDL150W	RPC53,RPC4								CompDB						YES
P25443	S000003091	YGL123W	RPS2,RPS4,SUP38,SUP44			CompDB											YES
P25451	S000000896	YER094C	PUP3			CompDB		SGD/CompDB			SGD						YES
P25453	S000000981	YER179W	DMC1,ISC2								SGD/CompDB
P25454	S000000897	YER095W	RAD51								SGD/CompDB
P25491	S000005008	YNL064C	YDJ1,MAS5			SGD/CompDB
P25502	S000001498	YKL015W	PUT3								SGD
P25515	S000000753	YEL027W	VMA3,CLS7,CUP5,GEF2										CompDB		YES			YES	YES
P25554	S000000516	YCL010C	SGF29								CompDB
P25555	S000000517	YCL011C	GBP2,RLF6			SGD/CompDB					SGD
P25558	S000000520	YCL014W	BUD3			CompDB
P25559	S000000521	YCL016C	DCC1
P25560	S000000507	YCL001W	RER1						SGD/CompDB				SGD/CompDB					YES			YES
P25561		YCL021W
P25562	S000000527	YCL022C
P25563	S000000528	YCL023C													YES
P25565	S000000508	YCL002C													YES			YES	YES
P25566	S000000538	YCL033C	MXR2,MSRB							SGD
P25568	S000000543	YCL038C	ATG22,AUT4										CompDB					YES			YES
P25569	S000000544	YCL039W	GID7,MOH2
P25571	S000000546	YCL041C													YES
P25572	S000000547	YCL042W
P25573	S000000549	YCL044C	MGR1							CompDB																YES	YES
P25575	S000000551	YCL046W
P25576	S000000552	YCL047C	POF1			SGD					SGD
P25578	S000000510	YCL004W	PGS1,PEL1							SGD							YES
P25579	S000000556	YCL051W	LRE1																							YES	YES
P25582	S000000559	YCL054W	SPB1								SGD/CompDB						YES
P25583	S000000560	YCL055W	KAR4
P25584	S000000561	YCL056C	PEX34				CompDB
P25585	S000000563	YCL058C	FYV5															YES	YES
P25586	S000000564	YCL059C	KRR1								SGD/CompDB						YES
P25587	S000000511	YCL005W	LDB16												YES			YES	YES
P25588	S000000566	YCL061C	MRC1								SGD/CompDB
P25591	S000000568	YCL063W	VAC17										SGD/CompDB
P25593	S000000573	YCL068C
P25594	S000000574	YCL069W	VBA3										SGD/CompDB		YES			YES	YES
P25596	S000000575	YCL073C	GEX1									SGD/CompDB	CompDB					YES	YES
P25600		YCL074W	TY5A
P25601		YCL075W	TY5B
P25602	S000000581	YCL076W
P25603	S000000513	YCL007C	CWH36
P25604	S000000514	YCL008C	STP22,VPS23				SGD/CompDB					CompDB
P25605	S000000515	YCL009C	ILV6							CompDB						YES
P25606	S000000697	YCR100C
P25608	S000000699	YCR102C
P25610	S000000701	YCR104W	PAU3												YES	YES		YES		YES					YES
P25611	S000000703	YCR106W	RDS1
P25612	S000000704	YCR107W	AAD3
P25613	S000000603	YCR010C	ADY2,ATO1									SGD/CompDB						YES			YES
P25614	S000000606	YCR013C															YES
P25615	S000000607	YCR014C	POL4,POLX								SGD
P25616	S000000608	YCR015C
P25617	S000000609	YCR016W									CompDB
P25618	S000000610	YCR017C	CWH43									SGD/CompDB			YES			YES	YES			YES	2	792;825	YES
P25619	S000000615	YCR021C	HSP30									SGD/CompDB			YES			YES	YES
P25620	S000000616	YCR022C
P25621	S000000623	YCR028C	FEN2									SGD/CompDB	CompDB		YES			YES	YES
P25623	S000000626	YCR030C	SYP1
P25625	S000000640	YCR044C	PER1,COS16					SGD/CompDB					SGD/CompDB		YES	YES		YES		YES
P25626	S000000642	YCR046C	IMG1,PETCR46							SGD/CompDB
P25627	S000000643	YCR047C	BUD23								SGD/CompDB
P25628	S000000644	YCR048W	ARE1,SAT2					SGD/CompDB										YES			YES
P25629	S000000645	YCR049C
P25630	S000000646	YCR050C
P25631	S000000647	YCR051W
P25632	S000000648	YCR052W	RSC6														YES
P25635	S000000653	YCR057C	PWP2,UTP1			SGD					SGD/CompDB						YES
P25637	S000000655	YCR059C	YIH1
P25638	S000000656	YCR060W	TAH1
P25640	S000000660	YCR064C													YES
P25642	S000000667	YCR071C	IMG2							SGD/CompDB
P25644	S000000673	YCR077C	PAT1,MRT1			SGD/CompDB					SGD
P25646	S000002133	YCR079W	PTC6,AUP1,PPP2							SGD/CompDB
P25648	S000000677	YCR081W	SRB8,GIG1,MED12,NUT6,SSN5								CompDB
P25649	S000000678	YCR082W	AHC2								CompDB
P25650	S000000681	YCR085W													YES
P25651	S000000682	YCR086W	CSM1,SPO86					SGD			SGD/CompDB
P25652	S000000683	YCR087W													YES
P25654	S000000686	YCR090C
P25655	S000000689	YCR093W	CDC39,NOT1,ROS1			SGD					SGD						YES
P25657	S000000696	YCR099C
P25659	S000000672	YCR076C	FUB1
P25693	S000002285	YDL127W	PCL2,CLN4								SGD
P25694	S000002284	YDL126C	CDC48			SGD/CompDB		SGD/CompDB		SGD	SGD						YES
P25719	S000004543	YML078W	CPR3,CYP3							SGD
P25808	S000001894	YFL002C	SPB4								SGD/CompDB						YES
P25846	S000001162	YHR120W	MSH1							SGD
P25847	S000005450	YOL090W	MSH2								SGD/CompDB
P26188	S000002359	YDL200C	MGT1								SGD
P26309	S000003084	YGL116W	CDC20														YES
P26321	S000006052	YPL131W	RPL5,RPL1,RPL1A			SGD/CompDB											YES
P26343	S000001742	YKR034W	DAL80,UGA43								SGD
P26370	S000002329	YDL170W	UGA3								SGD
P26448	S000004659	YMR055C	BUB2			CompDB
P26449	S000005552	YOR026W	BUB3								SGD/CompDB
P26570	S000004478	YML016C	PPZ1								SGD	CompDB										YES	1	282
P26637	S000006081	YPL160W	CDC60			SGD											YES
P26725	S000003675	YJL139C	YUR1						SGD/CompDB						YES			YES	YES			YES	3	92;77;82
P26754	S000005256	YNL312W	RFA2,BUF1								SGD/CompDB						YES
P26755	S000003709	YJL173C	RFA3								SGD/CompDB						YES
P26783	S000003884	YJR123W	RPS5,RPS2			CompDB											YES					YES	2	95;100
P26784	S000001395	YIL133C	RPL16A,RPL13,RPL21A			SGD/CompDB
P26785	S000005013	YNL069C	RPL16B,RP23,RPL21B			SGD/CompDB
P26786	S000005622	YOR096W	RPS7A,RPS30			CompDB
P26793	S000001596	YKL113C	RAD27,FEN1,RTH1			SGD/CompDB				SGD	SGD
P26798	S000002530	YDR123C	INO2,DIE1,SCS1								SGD
P27344	S000000482	YBR278W	DPB3								CompDB
P27351	S000003765	YJR005W	APL1,YAP80									CompDB
P27466	S000001910	YFR014C	CMK1			SGD
P27472	S000004248	YLR258W	GSY2			SGD
P27476	S000003391	YGR159C	NSR1								CompDB
P27514	S000005296	YNR013C	PHO91										SGD/CompDB					YES			YES
P27515	S000005295	YNR012W	URK1
P27616	S000000070	YAR015W	ADE1
P27636	S000000072	YAR019C	CDC15,LYT1			CompDB											YES
P27637	S000000069	YAR014C	BUD14
P27680	S000005456	YOL096C	COQ3							SGD/CompDB
P27692	S000004470	YML010W	SPT5								SGD/CompDB											YES	1	1057
P27697	S000003087	YGL119W	COQ8,ABC1							SGD/CompDB
P27705	S000003003	YGL035C	MIG1,CAT4,SSN1			SGD		SGD/CompDB			SGD
P27796	S000001422	YIL160C	POT1,FOX3,POX3				CompDB			SGD/CompDB
P27801	S000004138	YLR148W	PEP3,VAM8,VPS18,VPT18			CompDB	CompDB						SGD/CompDB
P27810	S000005625	YOR099W	KTR1						SGD/CompDB				CompDB		YES	YES		YES		YES		YES	1	120
P27882	S000003261	YGR029W	ERV1							SGD/CompDB							YES
P27929	S000005081	YNL137C	NAM9,MNA6							SGD/CompDB							YES
P27999	S000003038	YGL070C	RPB9								CompDB
P28000	S000005057	YNL113W	RPC19								CompDB						YES
P28003	S000002134	YAL034C	FUN19
P28004	S000000030	YAL032C	PRP45,FUN20								SGD						YES
P28005	S000000031	YAL033W	POP5								CompDB						YES
P28006	S000005704	YOR178C	GAC1													YES
P28007	S000001131	YHR089C	GAR1								SGD/CompDB						YES
P28239	S000004880	YMR267W	PPA2,IPP2							SGD
P28240	S000000867	YER065C	ICL1			SGD
P28241	S000005662	YOR136W	IDH2							SGD/CompDB
P28263	S000000738	YEL012W	UBC8,GID3			SGD
P28273	S000001698	YKL215C	OXP1
P28274	S000000135	YBL039C	URA7													YES
P28320	S000001578	YKL095W	YJU2,CWC16														YES
P28321	S000001577	YKL094W	YJU3									CompDB
P28495	S000001490	YKL007W	CAP1			CompDB						CompDB
P28496	S000001491	YKL008C	LAC1,DGT1					SGD/CompDB										YES			YES
P28519	S000004814	YMR201C	RAD14								SGD
P28584	S000001758	YKR050W	TRK2,RPD2									SGD/CompDB				YES		YES	YES
P28625	S000004760	YMR152W	YIM1
P28626	S000004759	YMR151W	YIM2												YES
P28627	S000004758	YMR150C	IMP1,PET2858							SGD/CompDB					YES
P28707	S000001600	YKL117W	SBA1			SGD					SGD
P28708	S000001599	YKL116C	PRR1
P28737	S000003260	YGR028W	MSP1,YTA4				CompDB
P28742	S000000159	YBL063W	KIP1,CIN9			CompDB
P28743	S000006076	YPL155C	KIP2			SGD/CompDB
P28777	S000003116	YGL148W	ARO2			SGD
P28778	S000001486	YKL003C	MRP17							SGD/CompDB
P28789	S000002364	YDL205C	HEM3														YES
P28795	S000002737	YDR329C	PEX3,PAS3				CompDB	SGD/CompDB							YES			YES	YES
P28817	S000002443	YDR036C	EHD3,MRP5							SGD
P28834	S000004982	YNL037C	IDH1							SGD/CompDB
P29055	S000006290	YPR086W	SUA7								SGD						YES
P29056	S000003478	YGR246C	BRF1,PCF4,TDS4								CompDB						YES
P29295	S000006125	YPL204W	HRR25			CompDB					SGD	SGD/CompDB					YES
P29311	S000000979	YER177W	BMH1			SGD					SGD	CompDB
P29340	S000003365	YGR133W	PEX4,PAS2,UBC10				CompDB
P29366	S000000404	YBR200W	BEM1,SRO1
P29453	S000003968	YLL045C	RPL8B,KRB1,RPL4B			SGD/CompDB
P29461	S000005734	YOR208W	PTP2								SGD
P29465	S000000227	YBR023C	CHS3,CAL1,CSD2,DIT101,KIT2			SGD												YES			YES	YES	2	332;303
P29467	S000001954	YER044C-A	MEI4								SGD/CompDB
P29468	S000001710	YKR002W	PAP1								SGD/CompDB						YES
P29469	S000000119	YBL023C	MCM2			SGD					SGD/CompDB						YES
P29478	S000004573	YML105C	SEC65														YES
P29496	S000004264	YLR274W	MCM5,CDC46			SGD					SGD/CompDB						YES
P29539	S000000479	YBR275C	RIF1								SGD/CompDB
P29547	S000005969	YPL048W	CAM1,TEF3								SGD
P29589	S000001135	YHR093W	AHT1
P29703	S000001502	YKL019W	RAM2														YES
P29704	S000001233	YHR190W	ERG9					CompDB									YES	YES			YES
P29952	S000000805	YER003C	PMI40
P30283	S000006324	YPR120C	CLB5								SGD
P30402	S000004884	YMR271C	URA10
P30605	S000002905	YDR497C	ITR1									SGD/CompDB	CompDB					YES			YES
P30606	S000005463	YOL103W	ITR2									SGD/CompDB						YES			YES
P30619	S000002571	YDR164C	SEC1									SGD/CompDB					YES
P30620	S000004745	YMR137C	PSO2,SNM1								SGD
P30624	S000005844	YOR317W	FAA1					CompDB				CompDB
P30656	S000006307	YPR103W	PRE2,DOA3,PRG1			CompDB		SGD/CompDB			SGD						YES
P30657	S000001946	YFR050C	PRE4			CompDB		SGD/CompDB			SGD						YES
P30665	S000006223	YPR019W	MCM4,CDC54,HCD21			SGD					SGD/CompDB						YES
P30771	S000004685	YMR080C	NAM7,IFS2,MOF4,UPF1							SGD
P30775	S000003111	YGL143C	MRF1							SGD					YES
P30777	S000003110	YGL142C	GPI10												YES		YES	YES	YES
P30822	S000003450	YGR218W	CRM1,KAP124,XPO1			CompDB					SGD						YES
P30902	S000001499	YKL016C	ATP7							CompDB
P30952	S000005061	YNL117W	MLS1			SGD/CompDB	CompDB
P31109	S000000028	YAL030W	SNC1				SGD/CompDB		SGD/CompDB			SGD/CompDB						YES			YES
P31111	S000002693	YDR285W	ZIP1								CompDB
P31115	S000001895	YFL001W	DEG1,HRM3,PUS3			SGD					SGD
P31116	S000003900	YJR139C	HOM6												YES										YES
P31244	S000000318	YBR114W	RAD16
P31334	S000003452	YGR220C	MRPL9							SGD/CompDB
P31373	S000000010	YAL012W	CYS3,CYI1,STR1
P31374	S000000015	YAL017W	PSK1
P31376	S000000009	YAL011W	SWC3,FUN36,SWC1								CompDB
P31377	S000000012	YAL014C	SYN8,UIP2				SGD/CompDB											YES			YES
P31378	S000000013	YAL015C	NTG1,OGG2,SCR1							SGD	SGD
P31379	S000000016	YAL018C	LDS1		CompDB													YES			YES
P31380	S000000017	YAL019W	FUN30
P31381	S000000020	YAL022C	FUN26										SGD/CompDB					YES			YES
P31383	S000000014	YAL016W	TPD3			SGD/CompDB					SGD
P31384	S000000019	YAL021C	CCR4			SGD
P31385	S000000011	YAL013W	DEP1,FUN54								CompDB
P31386	S000000018	YAL020C	ATS1			SGD
P31412	S000001563	YKL080W	VMA5,VAT3,VATC										SGD/CompDB
P31539	S000003949	YLL026W	HSP104			SGD/CompDB					SGD
P31688	S000002481	YDR074W	TPS2,PFK3
P31787	S000003269	YGR037C	ACB1,ACB		CompDB
P32048	S000005017	YNL073W	MSK1							SGD
P32074	S000005231	YNL287W	SEC21				SGD		CompDB								YES
P32178	S000006264	YPR060C	ARO7,OSM2
P32179	S000005425	YOL064C	MET22,HAL2
P32190	S000001024	YHL032C	GUT1							SGD
P32191	S000001417	YIL155C	GUT2							SGD/CompDB					YES	YES
P32259	S000005180	YNL236W	SIN4,BEL2,GAL22,MED16,RYE1,SDI3,SSF5,SSN4,TSF3								CompDB
P32263	S000000825	YER023W	PRO3,ORE2			SGD									YES	YES						YES	1	76
P32264	S000002708	YDR300C	PRO1
P32266	S000005737	YOR211C	MGM1,MDM17							SGD/CompDB					YES
P32288	S000006239	YPR035W	GLN1														YES
P32316	S000000111	YBL015W	ACH1			SGD/CompDB				SGD
P32317	S000000778	YEL052W	AFG1,AFG							SGD/CompDB
P32318	S000003376	YGR144W	THI4,ESP35,MOL1			SGD/CompDB
P32324	S000002793	YDR385W	EFT2
P32324	S000005659	YOR133W	EFT1
P32325	S000002459	YDR052C	DBF4,DNA52														YES
P32327	S000000422	YBR218C	PYC2			SGD/CompDB
P32328	S000006315	YPR111W	DBF20			CompDB
P32330	S000001604	YKL121W	DGR2
P32331	S000006262	YPR058W	YMC1							SGD			SGD
P32332	S000001603	YKL120W	OAC1,PMT,PMT1							SGD/CompDB
P32333	S000006003	YPL082C	MOT1								SGD/CompDB						YES
P32335	S000004193	YLR203C	MSS51							CompDB
P32336	S000005900	YOR373W	NUD1			CompDB											YES
P32337	S000004925	YMR308C	PSE1,KAP121			SGD					SGD
P32339	S000004195	YLR205C	HMX1					SGD/CompDB										YES			YES
P32340	S000004589	YML120C	NDI1							SGD/CompDB
P32341	S000001602	YKL119C	VPH2,CLS10,VMA12					SGD/CompDB										YES			YES
P32342	S000001605	YKL122C	SRP21	YES													YES									YES	YES
P32343	S000001607	YKL124W	SSH4,MLF4										SGD/CompDB		YES			YES	YES
P32344	S000004194	YLR204W	QRI5,COX24							SGD/CompDB
P32345	S000002482	YDR075W	PPH3								SGD
P32347	S000002454	YDR047W	HEM12,HEM6,POP3														YES
P32349	S000006394	YPR190C	RPC82,RPC3								CompDB						YES
P32350	S000003942	YLL019C	KNS1			SGD					SGD
P32351	S000001416	YIL154C	IMP2',IMP2
P32352	S000004815	YMR202W	ERG2					SGD/CompDB							YES			YES	YES
P32353	S000004046	YLR056W	ERG3,PSO6,SYR1					SGD/CompDB										YES			YES	YES	1	45
P32354	S000001412	YIL150C	MCM10,DNA43								SGD/CompDB						YES
P32356	S000002408	YDR001C	NTH1,NTH
P32357	S000000170	YBL074C	AAR2														YES
P32363	S000006096	YPL175W	SPT14,CWH6,GPI3					SGD/CompDB									YES	YES			YES
P32364	S000001562	YKL079W	SMY1
P32366	S000004439	YLR447C	VMA6										SGD/CompDB
P32367	S000000327	YBR123C	TFC1								CompDB						YES
P32368	S000001695	YKL212W	SAC1,RSD1					SGD/CompDB	SGD/CompDB									YES			YES
P32375	S000001466	YIR027C	DAL1
P32377	S000005326	YNR043W	MVD1,ERG19,MPD														YES
P32378	S000005324	YNR041C	COQ2							SGD/CompDB					YES										YES
P32379	S000003485	YGR253C	PUP2,DOA5			SGD/CompDB		SGD			SGD						YES
P32380	S000002764	YDR356W	SPC110,NUF1,XCM1			CompDB											YES
P32381	S000002187	YDL029W	ARP2,ACT2			CompDB				SGD							YES
P32383	S000006189	YPL268W	PLC1								SGD/CompDB
P32385	S000003969	YLL046C	RNP1			SGD
P32386	S000003971	YLL048C	YBT1,BAT1										SGD/CompDB					YES	YES
P32387	S000002813	YDR405W	MRP20,MRPL41							SGD/CompDB
P32388	S000001650	YKL167C	MRP49							SGD/CompDB
P32389	S000005047	YNL103W	MET4								SGD						YES
P32419	S000002236	YDL078C	MDH3				CompDB
P32432	S000004395	YLR403W	SFP1			SGD					SGD					YES
P32435	S000003057	YGL089C	MF(ALPHA)2,MF-ALPHA-2,MFAL2		CompDB										YES	YES		YES		YES
P32445	S000007222	YCR028C-A	RIM1							SGD/CompDB
P32447	S000003651	YJL115W	ASF1,CIA1			SGD/CompDB					SGD
P32448	S000002356	YDL197C	ASF2								SGD/CompDB
P32449	S000000453	YBR249C	ARO4
P32450	S000001955	YFL010W-A	AUA1
P32451	S000003518	YGR286C	BIO2
P32452	S000005260	YNL316C	PHA2
P32453	S000005259	YNL315C	ATP11							SGD
P32454	S000001640	YKL157W	APE2,LAP1		SGD/CompDB										YES
P32457	S000004306	YLR314C	CDC3	YES	CompDB	CompDB											YES									YES	YES
P32458	S000003837	YJR076C	CDC11,PSL9		CompDB	SGD/CompDB											YES
P32459	S000001471	YIR032C	DAL3
P32460	S000001469	YIR030C	DCG1
P32461	S000001674	YKL191W	DPH2
P32462	S000005224	YNL280C	ERG24					CompDB										YES	YES
P32463	S000001675	YKL192C	ACP1														YES
P32464	S000001672	YKL189W	HYM1														YES
P32465	S000001136	YHR094C	HXT1,HOR4									SGD/CompDB						YES			YES
P32466	S000002753	YDR345C	HXT3									SGD/CompDB						YES	YES
P32467	S000001134	YHR092C	HXT4,LGT1,RAG1									SGD/CompDB						YES			YES
P32468	S000001149	YHR107C	CDC12,CLA10,PSL7			CompDB											YES
P32469	S000004162	YLR172C	DPH5
P32471	S000000003	YAL003W	EFB1,TEF5														YES
P32473	S000000425	YBR221C	PDB1							SGD/CompDB
P32475	S000003408	YGR176W													YES	YES
P32476	S000003407	YGR175C	ERG1					SGD/CompDB									YES	YES			YES
P32477	S000003637	YJL101C	GSH1
P32479	S000000104	YBL008W	HIR1								SGD
P32480	S000005564	YOR038C	HIR2			SGD/CompDB					SGD
P32481	S000000827	YER025W	GCD11,TIF213
P32485	S000004103	YLR113W	HOG1,SSK3			SGD					SGD
P32487	S000005212	YNL268W	LYP1									SGD/CompDB						YES			YES
P32488	S000004686	YMR081C	ISF1,MBR3
P32489	S000006042	YPL121C	MEI5								SGD/CompDB
P32490	S000005757	YOR231W	MKK1,SSP32			SGD
P32491	S000006061	YPL140C	MKK2,SSP33			SGD
P32492	S000000027	YAL029C	MYO4,SHE1			CompDB
P32493	S000004668	YMR064W	AEP1,NCA1
P32494	S000002583	YDR176W	NGG1,ADA3,SWI7								CompDB
P32495	S000002367	YDL208W	NHP2								CompDB						YES
P32496	S000001948	YFR052W	RPN12,NIN1			CompDB											YES
P32497	S000004926	YMR309C	NIP1			SGD
P32499	S000004327	YLR335W	NUP2
P32500	S000004493	YML031W	NDC1			CompDB									YES		YES	YES	YES
P32501	S000002619	YDR211W	GCD6,TIF225								SGD						YES
P32502	S000004282	YLR291C	GCD7,TIF222								SGD						YES
P32503			gag																							YES
P32504	S000003372	YGR140W	CBF2,CBF3A,CEP2,CTF14,NDC10			CompDB					SGD/CompDB				YES		YES								YES
P32505	S000003090	YGL122C	NAB2			SGD					SGD						YES
P32521	S000001445	YIR006C	PAN1,DIM2,MDP3,MIP3			SGD/CompDB					SGD	CompDB					YES
P32522	S000004057	YLR067C	PET309							CompDB
P32523	S000003959	YLL036C	PRP19,PSO4			SGD/CompDB					SGD						YES
P32524	S000003739	YJL203W	PRP21,SPP91														YES
P32525	S000003737	YJL201W	ECM25
P32526	S000006190	YPL269W	KAR9			CompDB
P32527	S000003517	YGR285C	ZUO1			SGD					SGD/CompDB
P32528	S000000412	YBR208C	DUR1,2
P32529	S000003824	YJR063W	RPA12,RRN4								CompDB
P32558	S000003175	YGL207W	SPT16,CDC68,SSF1								CompDB						YES
P32559	S000004625	YMR023C	MSS1,PET53							SGD/CompDB
P32561	S000005274	YNL330C	RPD3,MOF6,REC3,SDI2,SDS6								CompDB
P32562	S000004603	YMR001C	CDC5,MSD2,PKX2			CompDB					SGD
P32563	S000005796	YOR270C	VPH1										SGD/CompDB					YES			YES
P32564	S000003281	YGR049W	SCM4												YES			YES	YES
P32565	S000001337	YIL075C	RPN2,SEN3			CompDB					SGD				YES	YES	YES
P32566	S000003461	YGR229C	SMI1,KNR4,KTR4
P32567	S000004775	YMR165C	PAH1,PAP1,SMP2			SGD/CompDB							SGD/CompDB
P32568	S000002418	YDR011W	SNQ2									SGD/CompDB						YES			YES	YES	1	1401
P32569	S000000824	YER022W	SRB4,MED17								CompDB
P32570	S000000457	YBR253W	SRB6,MED22								CompDB						YES
P32571	S000002476	YDR069C	DOA4,DOS1,MUT4,NPI2,SSV7,UBP4				SGD/CompDB
P32572	S000005148	YNL204C	SPS18,SPX18
P32573	S000005146	YNL202W	SPS19,SPX19				CompDB
P32578	S000002830	YDR422C	SIP1										SGD/CompDB
P32579	S000003137	YGL169W	SUA5														YES
P32580	S000005950	YPL029W	SUV3							SGD					YES
P32581	S000003642	YJL106W	IME2,SME1								SGD
P32582	S000003387	YGR155W	CYS4,STR4			SGD
P32583	S000001800	YKR092C	SRP40								SGD/CompDB
P32584	S000002818	YDR410C	STE14					SGD/CompDB										YES	YES
P32585	S000003336	YGR104C	SRB5,MED18								CompDB
P32588	S000004961	YNL016W	PUB1,RNP1			SGD					SGD
P32589	S000006027	YPL106C	SSE1,MSI3
P32590	S000000373	YBR169C	SSE2,HSP
P32591	S000003712	YJL176C	SWI3,TYE2			SGD/CompDB					SGD
P32597	S000001388	YIL126W	STH1,NPS1								SGD						YES
P32598	S000000935	YER133W	GLC7,CID1,DIS2			CompDB					SGD/CompDB						YES
P32600	S000001686	YKL203C	TOR2,DRR2,TSC14			SGD						SGD/CompDB	SGD/CompDB				YES
P32601	S000006221	YPR017C	DSS4			SGD/CompDB
P32602	S000000146	YBL050W	SEC17			SGD/CompDB							CompDB				YES
P32603	S000005716	YOR190W	SPR1,SSG1		SGD/CompDB										YES	YES		YES		YES
P32604	S000003691	YJL155C	FBP26
P32605	S000000323	YBR119W	MUD1
P32606	S000005543	YOR017W	PET127
P32607	S000005428	YOL067C	RTG1			SGD					SGD
P32608	S000003221	YGL252C	RTG2			SGD					CompDB
P32609	S000002731	YDR323C	PEP7,VAC1,VPL21,VPS19,VPT19			SGD	CompDB
P32610	S000000777	YEL051W	VMA8										SGD/CompDB
P32611	S000000776	YEL050C	RML2							SGD/CompDB					YES	YES
P32613	S000000774	YEL048C	TCA17						SGD/CompDB
[truncated: 4,734 more rows]
