# Supplementary material for: Mapping the O-Mannose Glycoproteome in Saccharomyces cerevisiae
Source: Mol Cell Proteomics. 2016 Jan 13;15(4):1323–37. doi: 10.1074/mcp.M115.057505 (PMC4824858; doi:10.1074/mcp.M115.057505)
Supplement: Supplemental Data [file 10.1074_M115.057505_mcp.M115.057505-3.xlsx]

## Sheet: Tabelle1
Sequence	Protein Descriptions	Protein Group Accessions	Spectrum File	Activation Type	Strain	biological replicate #	Enzyme	not secretome peptides, Halim et al.
tYQsHYYtHtPsLK	1,3-beta-glucan synthase component FKS1 OS=Saccharomyces cerevisiae (strain ATCC 204508 / S288c) GN=FKS1 PE=1 SV=2 - [FKS1_YEAST]	P38631	T1(Hex); S4(Hex); T8(Hex); T10(Hex); S12(Hex)	ETD	KTR triple	1	Trypsin	YES
DDFNNYssEINK	1,3-beta-glucanosyltransferase GAS1 OS=Saccharomyces cerevisiae (strain ATCC 204508 / S288c) GN=GAS1 PE=1 SV=2 - [GAS1_YEAST]	P22146	S7(Hex); S8(Hex)	ETD	KTR triple	1	Trypsin
FYsnnGSQFYIR	1,3-beta-glucanosyltransferase GAS1 OS=Saccharomyces cerevisiae (strain ATCC 204508 / S288c) GN=GAS1 PE=1 SV=2 - [GAS1_YEAST]	P22146	S3(Hex); N4(Deamidated); N5(Deamidated)	ETD	KTR triple	1	Trypsin
ISPtsANtK	1,3-beta-glucanosyltransferase GAS1 OS=Saccharomyces cerevisiae (strain ATCC 204508 / S288c) GN=GAS1 PE=1 SV=2 - [GAS1_YEAST]	P22146	T4(Hex); S5(Hex); T8(Hex)	ETD	KTR triple	1	Trypsin
mtDYFAcGDDDVK	1,3-beta-glucanosyltransferase GAS1 OS=Saccharomyces cerevisiae (strain ATCC 204508 / S288c) GN=GAS1 PE=1 SV=2 - [GAS1_YEAST]	P22146	M1(Oxidation); T2(Hex); C7(Carbamidomethyl)	ETD	KTR triple	1	Trypsin
mYFEEtNK	1,3-beta-glucanosyltransferase GAS1 OS=Saccharomyces cerevisiae (strain ATCC 204508 / S288c) GN=GAS1 PE=1 SV=2 - [GAS1_YEAST]	P22146	M1(Oxidation); T6(Hex)	ETD	KTR triple	1	Trypsin
sEINKIsPtsANtK	1,3-beta-glucanosyltransferase GAS1 OS=Saccharomyces cerevisiae (strain ATCC 204508 / S288c) GN=GAS1 PE=1 SV=2 - [GAS1_YEAST]	P22146	S1(Hex); S7(Hex); T9(Hex); S10(Hex); T13(Hex)	ETD	KTR triple	1	Trypsin
YGLVsIDGNDVK	1,3-beta-glucanosyltransferase GAS1 OS=Saccharomyces cerevisiae (strain ATCC 204508 / S288c) GN=GAS1 PE=1 SV=2 - [GAS1_YEAST]	P22146	S5(Hex)	ETD	KTR triple	1	Trypsin
YsnnGSQFYIR	1,3-beta-glucanosyltransferase GAS1 OS=Saccharomyces cerevisiae (strain ATCC 204508 / S288c) GN=GAS1 PE=1 SV=2 - [GAS1_YEAST]	P22146	S2(Hex); N3(Deamidated); N4(Deamidated)	ETD	KTR triple	1	Trypsin
AsSSSPsAsEtsLLK	1,3-beta-glucanosyltransferase GAS5 OS=Saccharomyces cerevisiae (strain ATCC 204508 / S288c) GN=GAS5 PE=1 SV=1 - [GAS5_YEAST]	Q08193	S2(Hex2); S3(Hex2); S7(Hex); S9(Hex); T11(Hex); S12(Hex)	ETD	KTR triple	1	Trypsin
EVGItAVHVK	40S ribosomal protein S14-A OS=Saccharomyces cerevisiae (strain ATCC 204508 / S288c) GN=RPS14A PE=1 SV=5 - [RS14A_YEAST]	P06367	T5(Hex2)	ETD	KTR triple	1	Trypsin	YES
GRTSMNISQnItVKGPK	54S ribosomal protein L6, mitochondrial OS=Saccharomyces cerevisiae (strain ATCC 204508 / S288c) GN=MRPL6 PE=1 SV=2 - [RM06_YEAST]	P32904	N10(Deamidated); S4-T12(Hex)	ETD	KTR triple	1	Trypsin	YES
tGIAIGLNK	60S ribosomal protein L36-B OS=Saccharomyces cerevisiae (strain ATCC 204508 / S288c) GN=RPL36B PE=1 SV=3 - [RL36B_YEAST]	O14455	T1(Hex2)	ETD	KTR triple	1	Trypsin	YES
DIHINWTGHGGnIssS	6-phosphogluconate dehydrogenase, decarboxylating 2 OS=Saccharomyces cerevisiae (strain ATCC 204508 / S288c) GN=GND2 PE=1 SV=1 - [6PGD2_YEAST]	P53319	N12(Deamidated); S14(Hex); S15(Hex2)	ETD	KTR triple	1	Trypsin	YES
FELtGIPPAPR	78 kDa glucose-regulated protein homolog OS=Saccharomyces cerevisiae (strain ATCC 204508 / S288c) GN=KAR2 PE=1 SV=1 - [GRP78_YEAST]	P16474	T4(Hex2)	ETD	KTR triple	1	Trypsin
VAYPITsK	78 kDa glucose-regulated protein homolog OS=Saccharomyces cerevisiae (strain ATCC 204508 / S288c) GN=KAR2 PE=1 SV=1 - [GRP78_YEAST]	P16474	S7(Hex)	ETD	KTR triple	1	Trypsin
VTHAVVtVPAYFNDAQR	78 kDa glucose-regulated protein homolog OS=Saccharomyces cerevisiae (strain ATCC 204508 / S288c) GN=KAR2 PE=1 SV=1 - [GRP78_YEAST]	P16474	T7(Hex)	ETD	KTR triple	1	Trypsin
sLstttILAnGK	A-agglutinin-binding subunit OS=Saccharomyces cerevisiae (strain ATCC 204508 / S288c) GN=AGA2 PE=1 SV=1 - [AGA2_YEAST]	P32781	S1(Hex); S3(Hex); T4(Hex); T5(Hex); T6(Hex); N10(Deamidated)	ETD	KTR triple	1	Trypsin
HYnDtLLKQ	Acid phosphatase PHO11 OS=Saccharomyces cerevisiae (strain ATCC 204508 / S288c) GN=PHO11 PE=1 SV=1 - [PPAB_YEAST]	P35842	N3(Deamidated); T5(Hex)	ETD	KTR triple	1	Trypsin
AGFVNHAtPTHIFPN	Actin-related protein 5 OS=Saccharomyces cerevisiae (strain ATCC 204508 / S288c) GN=ARP5 PE=1 SV=1 - [ARP5_YEAST]	P53946	T8-T10(Hex)	ETD	KTR triple	1	Trypsin	YES
LsKNNGDYQtLtK	Adenylate cyclase OS=Saccharomyces cerevisiae (strain ATCC 204508 / S288c) GN=CYR1 PE=1 SV=2 - [CYAA_YEAST]	P08678	S2(Hex); T10(Hex); T12(Hex)	ETD	KTR triple	1	Trypsin
GEDASYETVHDAtGINcKPLSK	Alkylphosphocholine resistance protein LEM3 OS=Saccharomyces cerevisiae (strain ATCC 204508 / S288c) GN=LEM3 PE=1 SV=1 - [LEM3_YEAST]	P42838	T13(Hex); C17(Carbamidomethyl)	ETD	KTR triple	1	Trypsin
TKYnYtQIAPPPYWEK	Alkylphosphocholine resistance protein LEM3 OS=Saccharomyces cerevisiae (strain ATCC 204508 / S288c) GN=LEM3 PE=1 SV=1 - [LEM3_YEAST]	P42838	N4(Deamidated); T6(Hex)	ETD	KTR triple	1	Trypsin
DYVEHIAtLVSPK	Alpha-1,2-mannosyltransferase MNN2 OS=Saccharomyces cerevisiae (strain ATCC 204508 / S288c) GN=MNN2 PE=1 SV=1 - [MNN2_YEAST]	P38069	T8(Hex)	ETD	KTR triple	1	Trypsin
YsSSSDAASADDSTPLR	Alpha-1,2-mannosyltransferase MNN2 OS=Saccharomyces cerevisiae (strain ATCC 204508 / S288c) GN=MNN2 PE=1 SV=1 - [MNN2_YEAST]	P38069	S2(Hex2)	ETD	KTR triple	1	Trypsin
LHIDAVNtVWsHANK	Alpha-1,3-mannosyltransferase MNN1 OS=Saccharomyces cerevisiae (strain ATCC 204508 / S288c) GN=MNN1 PE=1 SV=1 - [MNN1_YEAST]	P39106	T8(Hex); S11(Hex)	ETD	KTR triple	1	Trypsin
tLLWVnGGGTFcK	Alpha-1,3-mannosyltransferase MNN1 OS=Saccharomyces cerevisiae (strain ATCC 204508 / S288c) GN=MNN1 PE=1 SV=1 - [MNN1_YEAST]	P39106	T1(Hex); N6(Deamidated); C12(Carbamidomethyl)	ETD	KTR triple	1	Trypsin
ttHGELItLDEEQR	Alpha-1,3-mannosyltransferase MNN1 OS=Saccharomyces cerevisiae (strain ATCC 204508 / S288c) GN=MNN1 PE=1 SV=1 - [MNN1_YEAST]	P39106	T1(Hex); T2(Hex); T8(Hex)	ETD	KTR triple	1	Trypsin
YYYITPISsK	Alpha-1,3-mannosyltransferase MNN1 OS=Saccharomyces cerevisiae (strain ATCC 204508 / S288c) GN=MNN1 PE=1 SV=1 - [MNN1_YEAST]	P39106	S9(Hex)	ETD	KTR triple	1	Trypsin
KLtLFDQLELQK	Altered inheritance of mitochondria protein 13, mitochondrial OS=Saccharomyces cerevisiae (strain ATCC 204508 / S288c) GN=AIM13 PE=1 SV=1 - [AIM13_YEAST]	P43594	T3(Hex2)	ETD	KTR triple	1	Trypsin	YES
LsNLEVEtLK	Altered inheritance of mitochondria protein 13, mitochondrial OS=Saccharomyces cerevisiae (strain ATCC 204508 / S288c) GN=AIM13 PE=1 SV=1 - [AIM13_YEAST]	P43594	S2(Hex2); T8(Hex)	ETD	KTR triple	1	Trypsin	YES
AHHLnYtLVPFDGR	Aminopeptidase Y OS=Saccharomyces cerevisiae (strain ATCC 204508 / S288c) GN=APE3 PE=1 SV=1 - [APE3_YEAST]	P37302	N5(Deamidated); T7(Hex)	ETD	KTR triple	1	Trypsin
EGLHGTLGEPtK	Aminopeptidase Y OS=Saccharomyces cerevisiae (strain ATCC 204508 / S288c) GN=APE3 PE=1 SV=1 - [APE3_YEAST]	P37302	T11(Hex)	ETD	KTR triple	1	Trypsin
EGLHGtLGEPTK	Aminopeptidase Y OS=Saccharomyces cerevisiae (strain ATCC 204508 / S288c) GN=APE3 PE=1 SV=1 - [APE3_YEAST]	P37302	T6(Hex)	ETD	KTR triple	1	Trypsin
LAnYSTPDYGHPtR	Aminopeptidase Y OS=Saccharomyces cerevisiae (strain ATCC 204508 / S288c) GN=APE3 PE=1 SV=1 - [APE3_YEAST]	P37302	N3(Deamidated); T13(Hex)	ETD	KTR triple	1	Trypsin
sLAsVLPVAAsHtK	AP-1-like transcription activator YAP2 OS=Saccharomyces cerevisiae (strain ATCC 204508 / S288c) GN=CAD1 PE=1 SV=2 - [YAP2_YEAST]	P24813	S1(Hex); S4(Hex); S11(Hex); T13(Hex)	ETD	KTR triple	1	Trypsin	YES
GVtDFPSLPsNEVYVK	Aspartic proteinase MKC7 OS=Saccharomyces cerevisiae (strain ATCC 204508 / S288c) GN=MKC7 PE=1 SV=2 - [MKC7_YEAST]	P53379	T3(Hex); S10(Hex)	ETD	KTR triple	1	Trypsin
HGtILFGAVDHGK	Aspartic proteinase MKC7 OS=Saccharomyces cerevisiae (strain ATCC 204508 / S288c) GN=MKC7 PE=1 SV=2 - [MKC7_YEAST]	P53379	T3(Hex)	ETD	KTR triple	1	Trypsin
tsGGNIFttVR	Aspartic proteinase yapsin-3 OS=Saccharomyces cerevisiae (strain ATCC 204508 / S288c) GN=YPS3 PE=1 SV=1 - [YPS3_YEAST]	Q12303	T1(Hex); S2(Hex); T8(Hex); T9(Hex)	ETD	KTR triple	1	Trypsin
GNYYVnSTFGtPGQR	Aspartic proteinase yapsin-7 OS=Saccharomyces cerevisiae (strain ATCC 204508 / S288c) GN=YPS7 PE=1 SV=1 - [YPS7_YEAST]	Q06325	N6(Deamidated); T11(Hex)	ETD	KTR triple	1	Trypsin
GNYYVnStFGTPGQR	Aspartic proteinase yapsin-7 OS=Saccharomyces cerevisiae (strain ATCC 204508 / S288c) GN=YPS7 PE=1 SV=1 - [YPS7_YEAST]	Q06325	N6(Deamidated); S7-T8(Hex)	ETD	KTR triple	1	Trypsin
NLVSGTSESHNEYsGVYHK	Aspartic proteinase yapsin-7 OS=Saccharomyces cerevisiae (strain ATCC 204508 / S288c) GN=YPS7 PE=1 SV=1 - [YPS7_YEAST]	Q06325	S14(Hex)	ETD	KTR triple	1	Trypsin
sGYIPYAK	Aspartic proteinase yapsin-7 OS=Saccharomyces cerevisiae (strain ATCC 204508 / S288c) GN=YPS7 PE=1 SV=1 - [YPS7_YEAST]	Q06325	S1(Hex2)	ETD	KTR triple	1	Trypsin
TsGLLGLSGK	Aspartic proteinase yapsin-7 OS=Saccharomyces cerevisiae (strain ATCC 204508 / S288c) GN=YPS7 PE=1 SV=1 - [YPS7_YEAST]	Q06325	S1-S2(Hex2)	ETD	KTR triple	1	Trypsin
ITHSnHSAnAtStR	Axial budding pattern protein 2 OS=Saccharomyces cerevisiae (strain ATCC 204508 / S288c) GN=AXL2 PE=1 SV=1 - [AXL2_YEAST]	P38928	N5(Deamidated); N9(Deamidated); T11(Hex); S12-T13(Hex2)	ETD	KTR triple	1	Trypsin
EHstFnQtFVHEtK	Barrierpepsin OS=Saccharomyces cerevisiae (strain ATCC 204508 / S288c) GN=BAR1 PE=1 SV=1 - [BAR1_YEAST]	P12630	S3(Hex); T4(Hex); N6(Deamidated); T8(Hex); T13(Hex)	ETD	KTR triple	1	Trypsin
IAEtNVQsR	Barrierpepsin OS=Saccharomyces cerevisiae (strain ATCC 204508 / S288c) GN=BAR1 PE=1 SV=1 - [BAR1_YEAST]	P12630	T4(Hex); S8(Hex)	ETD	KTR triple	1	Trypsin
ISLAQANWnAsEVsK	Barrierpepsin OS=Saccharomyces cerevisiae (strain ATCC 204508 / S288c) GN=BAR1 PE=1 SV=1 - [BAR1_YEAST]	P12630	N9(Deamidated); S11(Hex); S14(Hex)	ETD	KTR triple	1	Trypsin
LELSsTmANSGSVSLPtSnSIDKEFEHSK	Barrierpepsin OS=Saccharomyces cerevisiae (strain ATCC 204508 / S288c) GN=BAR1 PE=1 SV=1 - [BAR1_YEAST]	P12630	S5-S28(Hex3); M7(Oxidation); N19(Deamidated)	ETD	KTR triple	1	Trypsin
LVNIQtDGSIsGAK	Barrierpepsin OS=Saccharomyces cerevisiae (strain ATCC 204508 / S288c) GN=BAR1 PE=1 SV=1 - [BAR1_YEAST]	P12630	T6(Hex); S11(Hex)	ETD	KTR triple	1	Trypsin
PsVAEHstFnQtFVHEtK	Barrierpepsin OS=Saccharomyces cerevisiae (strain ATCC 204508 / S288c) GN=BAR1 PE=1 SV=1 - [BAR1_YEAST]	P12630	S2(Hex); S7(Hex); T8(Hex); N10(Deamidated); T12(Hex); T17(Hex)	ETD	KTR triple	1	Trypsin
PTsNsIDKEFEHSK	Barrierpepsin OS=Saccharomyces cerevisiae (strain ATCC 204508 / S288c) GN=BAR1 PE=1 SV=1 - [BAR1_YEAST]	P12630	S3(Hex2); S5(Hex)	ETD	KTR triple	1	Trypsin
sAMHQsTGAVTQTSnETK	Barrierpepsin OS=Saccharomyces cerevisiae (strain ATCC 204508 / S288c) GN=BAR1 PE=1 SV=1 - [BAR1_YEAST]	P12630	S1(Hex); S6-T7(Hex); N15(Deamidated)	ETD	KTR triple	1	Trypsin
sIDKEFEHsK	Barrierpepsin OS=Saccharomyces cerevisiae (strain ATCC 204508 / S288c) GN=BAR1 PE=1 SV=1 - [BAR1_YEAST]	P12630	S1(Hex); S9(Hex)	ETD	KTR triple	1	Trypsin
SLAQANWnAsEVsK	Barrierpepsin OS=Saccharomyces cerevisiae (strain ATCC 204508 / S288c) GN=BAR1 PE=1 SV=1 - [BAR1_YEAST]	P12630	N8(Deamidated); S10(Hex); S13(Hex)	ETD	KTR triple	1	Trypsin
SQtTSDPSVAEHSTFnQtFVHEtK	Barrierpepsin OS=Saccharomyces cerevisiae (strain ATCC 204508 / S288c) GN=BAR1 PE=1 SV=1 - [BAR1_YEAST]	P12630	T3(Hex2); N16(Deamidated); S13-T18(Hex); T23(Hex)	ETD	KTR triple	1	Trypsin
sRPFLQsstAs	Barrierpepsin OS=Saccharomyces cerevisiae (strain ATCC 204508 / S288c) GN=BAR1 PE=1 SV=1 - [BAR1_YEAST]	P12630	S1(Hex); S7(Hex); S8(Hex); T9(Hex); S11(Hex)	ETD	KTR triple	1	Trypsin
sttVLsKPtQN	Barrierpepsin OS=Saccharomyces cerevisiae (strain ATCC 204508 / S288c) GN=BAR1 PE=1 SV=1 - [BAR1_YEAST]	P12630	S1(Hex); T2(Hex); T3(Hex); S6(Hex); T9(Hex)	ETD	KTR triple	1	Trypsin
sTVLINVcKPtY	Barrierpepsin OS=Saccharomyces cerevisiae (strain ATCC 204508 / S288c) GN=BAR1 PE=1 SV=1 - [BAR1_YEAST]	P12630	S1(Hex2); C8(Carbamidomethyl); T11(Hex)	ETD	KTR triple	1	Trypsin
sVAEHstFNQtFVHEtK	Barrierpepsin OS=Saccharomyces cerevisiae (strain ATCC 204508 / S288c) GN=BAR1 PE=1 SV=1 - [BAR1_YEAST]	P12630	S1(Hex); S6(Hex); T7(Hex); T11(Hex); T16(Hex)	ETD	KTR triple	1	Trypsin
tSNSIDKEFEHSK	Barrierpepsin OS=Saccharomyces cerevisiae (strain ATCC 204508 / S288c) GN=BAR1 PE=1 SV=1 - [BAR1_YEAST]	P12630	T1-S2(Hex)	ETD	KTR triple	1	Trypsin
tVItEtVtKYs	Barrierpepsin OS=Saccharomyces cerevisiae (strain ATCC 204508 / S288c) GN=BAR1 PE=1 SV=1 - [BAR1_YEAST]	P12630	T1(Hex); T4(Hex); T6(Hex); T8(Hex); S11(Hex)	ETD	KTR triple	1	Trypsin
VNIQtDGsISGAK	Barrierpepsin OS=Saccharomyces cerevisiae (strain ATCC 204508 / S288c) GN=BAR1 PE=1 SV=1 - [BAR1_YEAST]	P12630	T5(Hex); S8-S10(Hex2)	ETD	KTR triple	1	Trypsin
YstVLINVcKPtY	Barrierpepsin OS=Saccharomyces cerevisiae (strain ATCC 204508 / S288c) GN=BAR1 PE=1 SV=1 - [BAR1_YEAST]	P12630	S2(Hex2); T3(Hex); C9(Carbamidomethyl); T12(Hex)	ETD	KTR triple	1	Trypsin
SIctcDGEDHPNQGVGR	Beta-glucan synthesis-associated protein KRE6 OS=Saccharomyces cerevisiae (strain ATCC 204508 / S288c) GN=KRE6 PE=1 SV=2 - [KRE6_YEAST]	P32486	C3(Carbamidomethyl); T4(Hex); C5(Carbamidomethyl)	ETD	KTR triple	1	Trypsin
WFVGDTPTYtIHAK	Beta-glucan synthesis-associated protein KRE6 OS=Saccharomyces cerevisiae (strain ATCC 204508 / S288c) GN=KRE6 PE=1 SV=2 - [KRE6_YEAST]	P32486	T10(Hex)	ETD	KTR triple	1	Trypsin
GNLQttFHNER	Calnexin homolog OS=Saccharomyces cerevisiae (strain ATCC 204508 / S288c) GN=CNE1 PE=1 SV=1 - [CALX_YEAST]	P27825	T5(Hex); T6(Hex)	ETD	KTR triple	1	Trypsin
HSVDtILHDPAFR	Carboxypeptidase S OS=Saccharomyces cerevisiae (strain ATCC 204508 / S288c) GN=CPS1 PE=1 SV=2 - [CBPS_YEAST]	P27614	T5(Hex)	ETD	KTR triple	1	Trypsin
DDStIVGLHYK	Casein kinase I homolog 2 OS=Saccharomyces cerevisiae (strain ATCC 204508 / S288c) GN=YCK2 PE=1 SV=1 - [KC12_YEAST]	P23292	T4(Hex)	ETD	KTR triple	1	Trypsin	YES
SPVFELFAssK	Cell membrane protein YLR413W OS=Saccharomyces cerevisiae (strain ATCC 204508 / S288c) GN=YLR413W PE=1 SV=1 - [YL413_YEAST]	Q06689	S9(Hex); S10(Hex)	ETD	KTR triple	1	Trypsin
VVtQsVVsQANQQAstIFtTR	Cell wall integrity and stress response component 2 OS=Saccharomyces cerevisiae (strain ATCC 204508 / S288c) GN=WSC2 PE=1 SV=1 - [WSC2_YEAST]	P53832	T3(Hex); S5(Hex); S8(Hex); S15(Hex); T16(Hex); T19-T20(Hex2)	ETD	KTR triple	1	Trypsin
IAVQAItSsK	Cell wall mannoprotein CIS3 OS=Saccharomyces cerevisiae (strain ATCC 204508 / S288c) GN=CIS3 PE=1 SV=1 - [CIS3_YEAST]	P47001	T7(Hex); S8-S9(Hex2)	ETD	KTR triple	1	Trypsin
NsGtLELtLK	Cell wall mannoprotein CIS3 OS=Saccharomyces cerevisiae (strain ATCC 204508 / S288c) GN=CIS3 PE=1 SV=1 - [CIS3_YEAST]	P47001	S2(Hex); T4(Hex); T8(Hex)	ETD	KTR triple	1	Trypsin
TsTNATssScATPSLK	Cell wall mannoprotein CIS3 OS=Saccharomyces cerevisiae (strain ATCC 204508 / S288c) GN=CIS3 PE=1 SV=1 - [CIS3_YEAST]	P47001	T1-S14(Hex3); C10(Carbamidomethyl)	ETD	KTR triple	1	Trypsin
VsQIGDGQVQAttttLAPK	Cell wall mannoprotein HSP150 OS=Saccharomyces cerevisiae (strain ATCC 204508 / S288c) GN=HSP150 PE=1 SV=2 - [HS150_YEAST]	P32478	S2(Hex); T12(Hex); T13(Hex); T14-T15(Hex2)	ETD	KTR triple	1	Trypsin
tsGTLEMNLK	Cell wall mannoprotein HSP150 OS=Saccharomyces cerevisiae (strain RM11-1a) GN=HSP150 PE=3 SV=1 - [HS150_YEAST]	P32478	T1(Hex); S2(Hex)	ETD	KTR triple	1	Trypsin
AIsQIGDGQIQAttK	Cell wall mannoprotein PIR1 OS=Saccharomyces cerevisiae (strain ATCC 204508 / S288c) GN=PIR1 PE=3 SV=1 - [PIR1_YEAST]	Q03178	S3(Hex); T13(Hex); T14(Hex)	ETD	KTR triple	1	Trypsin
IGDGQIQAttKtK	Cell wall mannoprotein PIR1 OS=Saccharomyces cerevisiae (strain ATCC 204508 / S288c) GN=PIR1 PE=3 SV=1 - [PIR1_YEAST]	Q03178	T9(Hex); T10(Hex); T12(Hex)	ETD	KTR triple	1	Trypsin
VsQIGDGQIQAttKtK	Cell wall mannoprotein PIR1 OS=Saccharomyces cerevisiae (strain ATCC 204508 / S288c) GN=PIR1 PE=3 SV=1 - [PIR1_YEAST]	Q03178	S2(Hex); T12(Hex); T13(Hex); T15(Hex)	ETD	KTR triple	1	Trypsin
AAAVsQIGDGQIQAttKttsAK	Cell wall mannoprotein PIR1 OS=Saccharomyces cerevisiae (strain ATCC 204508 / S288c) GN=PIR1 PE=3 SV=1 - [PIR1_YEAST]	Q03178	S5(Hex); T15(Hex); T16(Hex); T18(Hex); T19(Hex); S20(Hex)	ETD	KTR triple	1	Trypsin
DPWstLTPsATYK	Cell wall mannoprotein PIR1 OS=Saccharomyces cerevisiae (strain ATCC 204508 / S288c) GN=PIR1 PE=3 SV=1 - [PIR1_YEAST]|Cell wall mannoprotein PIR3 OS=Saccharomyces cerevisiae (strain ATCC 204508 / S288c) GN=PIR3 PE=1 SV=3 - [PIR3_YEAST]	Q03178;Q03180	S4(Hex); T5(Hex); T7-S9(Hex)	ETD	KTR triple	1	Trypsin
GGIKGEsFVcKnGAsstsVK	Cell wall mannoprotein PST1 OS=Saccharomyces cerevisiae (strain ATCC 204508 / S288c) GN=PST1 PE=3 SV=1 - [PST1_YEAST]	Q12355	S7-S18(Hex5); C10(Carbamidomethyl); N12(Deamidated)	ETD	KTR triple	1	Trypsin
SHAtAtAQSDLDKYSR	Cell wall mannoprotein PST1 OS=Saccharomyces cerevisiae (strain ATCC 204508 / S288c) GN=PST1 PE=3 SV=1 - [PST1_YEAST]	Q12355	T4(Hex); T6(Hex)	ETD	KTR triple	1	Trypsin
MItGVPWYsTR	Cell wall protein DAN1 OS=Saccharomyces cerevisiae (strain ATCC 204508 / S288c) GN=DAN1 PE=1 SV=2 - [DAN1_YEAST]|Cell wall protein DAN4 OS=Saccharomyces cerevisiae (strain ATCC 204508 / S288c) GN=DAN4 PE=2 SV=1 - [DAN4_YEAST]|Seripauperin-20 OS=Saccharomyces cerevisiae (strain ATCC 204508 / S288c) GN=PAU20 PE=2 SV=1 - [PAU20_YEAST]|Seripauperin-18 OS=Saccharomyces cerevisiae (strain ATCC 204508 /…	P47178;P47179;Q08322;P0CE91	T3(Hex); S9-T10(Hex2)	ETD	KTR triple	1	Trypsin
KLQSnGAIQGDsFVcKnGAtstsVK	Cell wall protein ECM33 OS=Saccharomyces cerevisiae (strain ATCC 204508 / S288c) GN=ECM33 PE=1 SV=3 - [ECM33_YEAST]	P38248	N5(Deamidated); S12-S23(Hex5); C15(Carbamidomethyl); N17(Deamidated)	ETD	KTR triple	1	Trypsin
LQsnGAIQGDsFVcK	Cell wall protein ECM33 OS=Saccharomyces cerevisiae (strain ATCC 204508 / S288c) GN=ECM33 PE=1 SV=3 - [ECM33_YEAST]	P38248	S3(Hex); N4(Deamidated); S11(Hex); C14(Carbamidomethyl)	ETD	KTR triple	1	Trypsin
SFVcKnGAtstsVK	Cell wall protein ECM33 OS=Saccharomyces cerevisiae (strain ATCC 204508 / S288c) GN=ECM33 PE=1 SV=3 - [ECM33_YEAST]	P38248	C4(Carbamidomethyl); N6(Deamidated); T9(Hex); S10(Hex); T11(Hex); S12(Hex)	ETD	KTR triple	1	Trypsin
SIGtSAtAtAQADLDK	Cell wall protein ECM33 OS=Saccharomyces cerevisiae (strain ATCC 204508 / S288c) GN=ECM33 PE=1 SV=3 - [ECM33_YEAST]	P38248	S1-T4(Hex); T7(Hex); T9(Hex)	ETD	KTR triple	1	Trypsin
sKGAAPELVPATsF	Cell wall protein ECM33 OS=Saccharomyces cerevisiae (strain ATCC 204508 / S288c) GN=ECM33 PE=1 SV=3 - [ECM33_YEAST]	P38248	S1(Hex); T12-S13(Hex)	ETD	KTR triple	1	Trypsin
tVGGGFIIAnNtQLK	Cell wall protein ECM33 OS=Saccharomyces cerevisiae (strain ATCC 204508 / S288c) GN=ECM33 PE=1 SV=3 - [ECM33_YEAST]	P38248	T1(Hex); N10(Deamidated); T12(Hex)	ETD	KTR triple	1	Trypsin
VGQsLsIVsNDELsK	Cell wall protein ECM33 OS=Saccharomyces cerevisiae (strain ATCC 204508 / S288c) GN=ECM33 PE=1 SV=3 - [ECM33_YEAST]	P38248	S4(Hex); S6(Hex); S9(Hex); S14(Hex)	ETD	KTR triple	1	Trypsin
tssIYtQLK	Cell wall protein PRY3 OS=Saccharomyces cerevisiae (strain ATCC 204508 / S288c) GN=PRY3 PE=1 SV=1 - [PRY3_YEAST]	P47033	T1(Hex); S2(Hex); S3(Hex); T6(Hex)	ETD	KTR triple	1	Trypsin
KsEAPEssVPVtEsK	Cell wall protein SED1 OS=Saccharomyces cerevisiae (strain ATCC 204508 / S288c) GN=SED1 PE=1 SV=1 - [SED1_YEAST]	Q01589	S2(Hex); S7(Hex); S8(Hex); T12(Hex); S14(Hex)	ETD	KTR triple	1	Trypsin
PEsSVPVtEsKGtttKEtGVttK	Cell wall protein SED1 OS=Saccharomyces cerevisiae (strain ATCC 204508 / S288c) GN=SED1 PE=1 SV=1 - [SED1_YEAST]	Q01589	S3-S4(Hex2); T8(Hex); S10(Hex); T13(Hex); T14(Hex); T15(Hex); T18(Hex); T21(Hex); T22(Hex)	ETD	KTR triple	1	Trypsin
sEAPEssVPVtEsKGtttK	Cell wall protein SED1 OS=Saccharomyces cerevisiae (strain ATCC 204508 / S288c) GN=SED1 PE=1 SV=1 - [SED1_YEAST]	Q01589	S1(Hex); S6(Hex); S7(Hex); T11(Hex); S13(Hex); T16(Hex); T17-T18(Hex2)	ETD	KTR triple	1	Trypsin
SFEQASTSNGcVPItK	Cell wall protein SRL1 OS=Saccharomyces cerevisiae (strain ATCC 204508 / S288c) GN=SRL1 PE=1 SV=1 - [SRL1_YEAST]	Q08673	C11(Carbamidomethyl); S6-T15(Hex2)	ETD	KTR triple	1	Trypsin
LAYYESsSK	Cell wall protein YJL171C OS=Saccharomyces cerevisiae (strain ATCC 204508 / S288c) GN=YJL171C PE=1 SV=2 - [YJR1_YEAST]	P46992	S7-S8(Hex)	ETD	KTR triple	1	Trypsin
FtPLPsssRnETK	Cell wall protein YLR042C OS=Saccharomyces cerevisiae (strain ATCC 204508 / S288c) GN=YLR042C PE=2 SV=1 - [YL042_YEAST]	Q07990	T2(Hex); S6(Hex); S7(Hex); S8(Hex); N10(Deamidated)	ETD	KTR triple	1	Trypsin
LtDsNAQDLNtALGQK	Cell wall protein YLR042C OS=Saccharomyces cerevisiae (strain ATCC 204508 / S288c) GN=YLR042C PE=2 SV=1 - [YL042_YEAST]	Q07990	T2-T11(Hex3)	ETD	KTR triple	1	Trypsin
EAQEsAStVVstGK	Cell wall protein YLR194C OS=Saccharomyces cerevisiae (strain ATCC 204508 / S288c) GN=YLR194C PE=1 SV=1 - [YL194_YEAST]	Q05777	S5-T12(Hex5)	ETD	KTR triple	1	Trypsin
AANPsMItIAPEAQtR	Cell wall synthesis protein KNH1 OS=Saccharomyces cerevisiae (strain ATCC 204508 / S288c) GN=KNH1 PE=3 SV=2 - [KNH1_YEAST]	P50112	S5-T15(Hex3)	ETD	KTR triple	1	Trypsin
APMQMQPNtK	Cell wall synthesis protein KRE9 OS=Saccharomyces cerevisiae (strain ATCC 204508 / S288c) GN=KRE9 PE=1 SV=1 - [KRE9_YEAST]	P39005	T9(Hex2)	ETD	KTR triple	1	Trypsin
AQVDGQGYtIHYtPR	Cell wall synthesis protein KRE9 OS=Saccharomyces cerevisiae (strain ATCC 204508 / S288c) GN=KRE9 PE=1 SV=1 - [KRE9_YEAST]	P39005	T9(Hex); T13(Hex)	ETD	KTR triple	1	Trypsin
AsMPsDnGGWYKPsKR	Cell wall synthesis protein KRE9 OS=Saccharomyces cerevisiae (strain ATCC 204508 / S288c) GN=KRE9 PE=1 SV=1 - [KRE9_YEAST]	P39005	S2-S14(Hex5); N7(Deamidated);	ETD	KTR triple	1	Trypsin
FAPMQMQPNtKVtA	Cell wall synthesis protein KRE9 OS=Saccharomyces cerevisiae (strain ATCC 204508 / S288c) GN=KRE9 PE=1 SV=1 - [KRE9_YEAST]	P39005	T10(Hex2); T13(Hex2)	ETD	KTR triple	1	Trypsin
FQLTSMGGVtA	Cell wall synthesis protein KRE9 OS=Saccharomyces cerevisiae (strain ATCC 204508 / S288c) GN=KRE9 PE=1 SV=1 - [KRE9_YEAST]	P39005	T4-T10(Hex3)	ETD	KTR triple	1	Trypsin
sFtVPYtK	Cell wall synthesis protein KRE9 OS=Saccharomyces cerevisiae (strain ATCC 204508 / S288c) GN=KRE9 PE=1 SV=1 - [KRE9_YEAST]	P39005	S1(Hex); T3(Hex); T7(Hex)	ETD	KTR triple	1	Trypsin
ANLPsLsssTK	Chitin synthase 3 complex protein CSI2 OS=Saccharomyces cerevisiae (strain ATCC 204508 / S288c) GN=CSI2 PE=1 SV=1 - [CSI2_YEAST]	Q08054	S5(Hex); S7(Hex); S8(Hex); S9-T10(Hex2)	ETD	KTR triple	1	Trypsin
NLPSLssStK	Chitin synthase 3 complex protein CSI2 OS=Saccharomyces cerevisiae (strain ATCC 204508 / S288c) GN=CSI2 PE=1 SV=1 - [CSI2_YEAST]	Q08054	S6(Hex); S7(Hex); S8-T9(Hex2)	ETD	KTR triple	1	Trypsin
AFsDFAAIcsK	Chitin synthase export chaperone OS=Saccharomyces cerevisiae (strain ATCC 204508 / S288c) GN=CHS7 PE=1 SV=1 - [CHS7_YEAST]	P38843	S3(Hex); C9(Carbamidomethyl); S10(Hex)	ETD	KTR triple	1	Trypsin
mLtMVPWYssR	Cold shock-induced protein TIR1 OS=Saccharomyces cerevisiae (strain ATCC 204508 / S288c) GN=TIR1 PE=1 SV=1 - [TIR1_YEAST]	P10863	M1(Oxidation); T3(Hex); S9-S10(Hex2)	ETD	KTR triple	1	Trypsin
tsAIsQItDGQIQAtK	Cold shock-induced protein TIR1 OS=Saccharomyces cerevisiae (strain ATCC 204508 / S288c) GN=TIR1 PE=1 SV=1 - [TIR1_YEAST]	P10863	T1-S2(Hex2); S5(Hex); T8(Hex); T15(Hex)	ETD	KTR triple	1	Trypsin
VGANLFnAtLK	Constitutive acid phosphatase OS=Saccharomyces cerevisiae (strain ATCC 204508 / S288c) GN=PHO3 PE=1 SV=2 - [PPA3_YEAST]	P24031	N7(Deamidated); T9(Hex)	ETD	KTR triple	1	Trypsin
sMSMEAMssAsK	Copper transport protein CTR1 OS=Saccharomyces cerevisiae (strain ATCC 204508 / S288c) GN=CTR1 PE=1 SV=1 - [CTR1_YEAST]	P49573	S1-S3(Hex2); S8(Hex); S9-S11(Hex2)	ETD	KTR triple	1	Trypsin
nGtstAAPVTsTEAPK	Covalently-linked cell wall protein 12 OS=Saccharomyces cerevisiae (strain ATCC 204508 / S288c) GN=CCW12 PE=1 SV=1 - [CCW12_YEAST]	Q12127	N1(Deamidated); T3-T12(Hex4)	ETD	KTR triple	1	Trypsin
nTtSAAPtHSVtSYtGAAAK	Covalently-linked cell wall protein 12 OS=Saccharomyces cerevisiae (strain ATCC 204508 / S288c) GN=CCW12 PE=1 SV=1 - [CCW12_YEAST]	Q12127	N1(Deamidated); T2-T15(Hex6)	ETD	KTR triple	1	Trypsin
APSSEESSsTYVsSSK	Covalently-linked cell wall protein 14 OS=Saccharomyces cerevisiae (strain ATCC 204508 / S288c) GN=CCW14 PE=1 SV=1 - [CCW14_YEAST]	O13547	S3-S15(Hex2)	ETD	KTR triple	1	Trypsin
LPcPAHsVDSDSPAVQQHK	Cytochrome c oxidase assembly protein 2 OS=Saccharomyces cerevisiae (strain ATCC 204508 / S288c) GN=COA2 PE=1 SV=1 - [COA2_YEAST]	Q3E823	C3(Carbamidomethyl); S7(Hex)	ETD	KTR triple	1	Trypsin	YES
IIQHAtHnSTLHQLAK	Cytochrome P450 61 OS=Saccharomyces cerevisiae (strain ATCC 204508 / S288c) GN=ERG5 PE=1 SV=1 - [ERG5_YEAST]	P54781	T6(Hex); N8(Deamidated)	ETD	KTR triple	1	Trypsin
LQEQYsMRPR	Dipeptidyl aminopeptidase A OS=Saccharomyces cerevisiae (strain ATCC 204508 / S288c) GN=STE13 PE=1 SV=1 - [STE13_YEAST]	P33894	S6(Hex2)	ETD	KTR triple	1	Trypsin	YES
GsGFPFGnGFK	DnaJ-like chaperone JEM1 OS=Saccharomyces cerevisiae (strain ATCC 204508 / S288c) GN=JEM1 PE=1 SV=3 - [JEM1_YEAST]	P40358	S2(Hex2); N8(Deamidated)	ETD	KTR triple	1	Trypsin
PAHVVVsNGEVEVVK	DnaJ-related protein SCJ1 OS=Saccharomyces cerevisiae (strain ATCC 204508 / S288c) GN=SCJ1 PE=1 SV=2 - [SCJ1_YEAST]	P25303	S7(Hex2)	ETD	KTR triple	1	Trypsin
sGQNMLKDEL	DnaJ-related protein SCJ1 OS=Saccharomyces cerevisiae (strain ATCC 204508 / S288c) GN=SCJ1 PE=1 SV=2 - [SCJ1_YEAST]	P25303	S1(Hex2)	ETD	KTR triple	1	Trypsin
tIEFLDENKPVK	DnaJ-related protein SCJ1 OS=Saccharomyces cerevisiae (strain ATCC 204508 / S288c) GN=SCJ1 PE=1 SV=2 - [SCJ1_YEAST]	P25303	T1(Hex)	ETD	KTR triple	1	Trypsin
AQYEPPAtWENVDYK	Dolichyl-diphosphooligosaccharide--protein glycosyltransferase subunit 1 OS=Saccharomyces cerevisiae (strain ATCC 204508 / S288c) GN=OST1 PE=1 SV=1 - [OST1_YEAST]	P41543	T8(Hex)	ETD	KTR triple	1	Trypsin
AQDVHVSFPStAGK	Dolichyl-diphosphooligosaccharide--protein glycosyltransferase subunit SWP1 OS=Saccharomyces cerevisiae (strain ATCC 204508 / S288c) GN=SWP1 PE=1 SV=1 - [OSTD_YEAST]	Q02795	T11(Hex)	ETD	KTR triple	1	Trypsin
HGVFtFLTDYR	Dolichyl-diphosphooligosaccharide--protein glycosyltransferase subunit WBP1 OS=Saccharomyces cerevisiae (strain ATCC 204508 / S288c) GN=WBP1 PE=1 SV=1 - [OSTB_YEAST]	P33767	T5(Hex)	ETD	KTR triple	1	Trypsin
EEYKnQtLtK	Dolichyl-phosphate-mannose--protein mannosyltransferase 1 OS=Saccharomyces cerevisiae (strain ATCC 204508 / S288c) GN=PMT1 PE=1 SV=1 - [PMT1_YEAST]	P33775	N5(Deamidated); T7(Hex); T9(Hex)	ETD	KTR triple	1	Trypsin
IFKDtEGNELDPEVVK	Dolichyl-phosphate-mannose--protein mannosyltransferase 1 OS=Saccharomyces cerevisiae (strain ATCC 204508 / S288c) GN=PMT1 PE=1 SV=1 - [PMT1_YEAST]	P33775	T5(Hex)	ETD	KTR triple	1	Trypsin
LHsHDHKPPVsESSDWQK	Dolichyl-phosphate-mannose--protein mannosyltransferase 1 OS=Saccharomyces cerevisiae (strain ATCC 204508 / S288c) GN=PMT1 PE=1 SV=1 - [PMT1_YEAST]	P33775	S3-S14(Hex2)	ETD	KTR triple	1	Trypsin
SLEEYKnQtLtK	Dolichyl-phosphate-mannose--protein mannosyltransferase 1 OS=Saccharomyces cerevisiae (strain ATCC 204508 / S288c) GN=PMT1 PE=1 SV=1 - [PMT1_YEAST]	P33775	N7(Deamidated); T9(Hex); T11(Hex)	ETD	KTR triple	1	Trypsin
DIALGssVVsIK	Dolichyl-phosphate-mannose--protein mannosyltransferase 2 OS=Saccharomyces cerevisiae (strain ATCC 204508 / S288c) GN=PMT2 PE=1 SV=2 - [PMT2_YEAST]	P31382	S6-S10(Hex5)	ETD	KTR triple	1	Trypsin
LHtLttsFR	Dolichyl-phosphate-mannose--protein mannosyltransferase 2 OS=Saccharomyces cerevisiae (strain ATCC 204508 / S288c) GN=PMT2 PE=1 SV=2 - [PMT2_YEAST]	P31382	T3(Hex); T5(Hex2); T6(Hex2); S7(Hex)	ETD	KTR triple	1	Trypsin
LVGsDVGQGPR	Dolichyl-phosphate-mannose--protein mannosyltransferase 2 OS=Saccharomyces cerevisiae (strain ATCC 204508 / S288c) GN=PMT2 PE=1 SV=2 - [PMT2_YEAST]	P31382	S4(Hex2)	ETD	KTR triple	1	Trypsin
NLHtHPVAAPVsK	Dolichyl-phosphate-mannose--protein mannosyltransferase 2 OS=Saccharomyces cerevisiae (strain ATCC 204508 / S288c) GN=PMT2 PE=1 SV=2 - [PMT2_YEAST]	P31382	T4(Hex2); S12(Hex)	ETD	KTR triple	1	Trypsin
NQALGGSLLHsH	Dolichyl-phosphate-mannose--protein mannosyltransferase 2 OS=Saccharomyces cerevisiae (strain ATCC 204508 / S288c) GN=PMT2 PE=1 SV=2 - [PMT2_YEAST]	P31382	S11(Hex)	ETD	KTR triple	1	Trypsin
NLHTHEVPAPIsK	Dolichyl-phosphate-mannose--protein mannosyltransferase 3 OS=Saccharomyces cerevisiae (strain ATCC 204508 / S288c) GN=PMT3 PE=1 SV=2 - [PMT3_YEAST]	P47190	S12(Hex)	ETD	KTR triple	1	Trypsin
NTGSNLHsHDVPsHVSR	Dolichyl-phosphate-mannose--protein mannosyltransferase 6 OS=Saccharomyces cerevisiae (strain ATCC 204508 / S288c) GN=PMT6 PE=1 SV=1 - [PMT6_YEAST]	P42934	S8-S13(Hex2)	ETD	KTR triple	1	Trypsin
NVPTPSPsPKPQH	Elongation of fatty acids protein 2 OS=Saccharomyces cerevisiae (strain ATCC 204508 / S288c) GN=FEN1 PE=1 SV=1 - [ELO2_YEAST]	P25358	S8(Hex)	ETD	KTR triple	1	Trypsin	YES
IIPSsLtSnKtIY	Endo-1,3(4)-beta-glucanase 1 OS=Saccharomyces cerevisiae (strain ATCC 204508 / S288c) GN=DSE4 PE=1 SV=1 - [ENG1_YEAST]	P53753	S4-S5(Hex2); T7-S8(Hex); N9(Deamidated); T11(Hex)	ETD	KTR triple	1	Trypsin
KVttLLsQtA	Endo-1,3(4)-beta-glucanase 1 OS=Saccharomyces cerevisiae (strain ATCC 204508 / S288c) GN=DSE4 PE=1 SV=1 - [ENG1_YEAST]	P53753	T3-T4(Hex2); S7(Hex); T9(Hex)	ETD	KTR triple	1	Trypsin
SKssVHnLssVsGVA	Endo-1,3(4)-beta-glucanase 1 OS=Saccharomyces cerevisiae (strain ATCC 204508 / S288c) GN=DSE4 PE=1 SV=1 - [ENG1_YEAST]	P53753	S1-S4(Hex2); N7(Deamidated); S9(Hex); S10(Hex); S12(Hex)	ETD	KTR triple	1	Trypsin
VsAAsHsPLsVSPK	Endo-1,3(4)-beta-glucanase 1 OS=Saccharomyces cerevisiae (strain ATCC 204508 / S288c) GN=DSE4 PE=1 SV=1 - [ENG1_YEAST]	P53753	S2(Hex); S5(Hex); S7(Hex); S10(Hex)	ETD	KTR triple	1	Trypsin
tLNsVAItsmK	Endochitinase OS=Saccharomyces cerevisiae (strain ATCC 204508 / S288c) GN=CTS1 PE=1 SV=2 - [CHIT_YEAST]	P29029	T1-S9(Hex4); M10(Oxidation)	ETD	KTR triple	1	Trypsin
VtLsPtAssAIK	Endochitinase OS=Saccharomyces cerevisiae (strain ATCC 204508 / S288c) GN=CTS1 PE=1 SV=2 - [CHIT_YEAST]	P29029	T2-S9(Hex5)	ETD	KTR triple	1	Trypsin
FLDQLcQtSK	Endoplasmic oxidoreductin-1 OS=Saccharomyces cerevisiae (strain ATCC 204508 / S288c) GN=ERO1 PE=1 SV=1 - [ERO1_YEAST]	Q03103	C6(Carbamidomethyl); T8-S9(Hex)	ETD	KTR triple	1	Trypsin
IAtDQTQNAFnDTHFcK	Endoplasmic oxidoreductin-1 OS=Saccharomyces cerevisiae (strain ATCC 204508 / S288c) GN=ERO1 PE=1 SV=1 - [ERO1_YEAST]	Q03103	T3(Hex); N11(Deamidated); C16(Carbamidomethyl)	ETD	KTR triple	1	Trypsin
TNNsQsHVFDDLK	Endoplasmic oxidoreductin-1 OS=Saccharomyces cerevisiae (strain ATCC 204508 / S288c) GN=ERO1 PE=1 SV=1 - [ERO1_YEAST]	Q03103	S4(Hex); S6(Hex)	ETD	KTR triple	1	Trypsin
HLLAQSKPsSLWYIGER	Endoplasmic reticulum mannosyl-oligosaccharide 1,2-alpha-mannosidase OS=Saccharomyces cerevisiae (strain ATCC 204508 / S288c) GN=MNS1 PE=1 SV=1 - [MNS1_YEAST]	P32906	S9-S10(Hex)	ETD	KTR triple	1	Trypsin
DTSHGEItLSAPYK	Endosomal protein P24B OS=Saccharomyces cerevisiae (strain ATCC 204508 / S288c) GN=EMP24 PE=1 SV=1 - [EMP24_YEAST]	P32803	T8(Hex)	ETD	KTR triple	1	Trypsin
IGSEVYHNLKs	Enolase 1 OS=Saccharomyces cerevisiae (strain ATCC 204508 / S288c) GN=ENO1 PE=1 SV=3 - [ENO1_YEAST]|Enolase 2 OS=Saccharomyces cerevisiae (strain ATCC 204508 / S288c) GN=ENO2 PE=1 SV=2 - [ENO2_YEAST]	P00924;P00925	S11(Hex)	ETD	KTR triple	1	Trypsin	YES
LISFQtK	ER-retained PMA1-suppressing protein 1 OS=Saccharomyces cerevisiae (strain ATCC 204508 / S288c) GN=EPS1 PE=1 SV=1 - [EPS1_YEAST]	P40557	T6(Hex)	ETD	KTR triple	1	Trypsin
ItEVItK	Eukaryotic translation initiation factor 2 subunit alpha OS=Saccharomyces cerevisiae (strain ATCC 204508 / S288c) GN=SUI2 PE=1 SV=1 - [IF2A_YEAST]	P20459	T2(Hex); T6(Hex)	ETD	KTR triple	1	Trypsin
EsItttItAtKnGHVYtK	Facilitator of iron transport 1 OS=Saccharomyces cerevisiae (strain ATCC 204508 / S288c) GN=FIT1 PE=2 SV=1 - [FIT1_YEAST]	Q04433	S2(Hex); T4(Hex); T5-T6(Hex2); T8(Hex); T10(Hex); N12(Deamidated); T17(Hex)	ETD	KTR triple	1	Trypsin
IGQAYtEsssR	Facilitator of iron transport 1 OS=Saccharomyces cerevisiae (strain ATCC 204508 / S288c) GN=FIT1 PE=2 SV=1 - [FIT1_YEAST]	Q04433	T6(Hex); S8(Hex); S9(Hex); S10(Hex)	ETD	KTR triple	1	Trypsin
nGHVYtKtVtQDA	Facilitator of iron transport 1 OS=Saccharomyces cerevisiae (strain ATCC 204508 / S288c) GN=FIT1 PE=2 SV=1 - [FIT1_YEAST]	Q04433	N1(Deamidated); T6(Hex); T8(Hex); T10(Hex)	ETD	KTR triple	1	Trypsin
VQtttAGIFtnGK	Facilitator of iron transport 1 OS=Saccharomyces cerevisiae (strain ATCC 204508 / S288c) GN=FIT1 PE=2 SV=1 - [FIT1_YEAST]	Q04433	T3-T4(Hex2); T5(Hex); T10(Hex); N11(Deamidated)	ETD	KTR triple	1	Trypsin
ttRtVVVsNsDAtYtK	Facilitator of iron transport 2 OS=Saccharomyces cerevisiae (strain ATCC 204508 / S288c) GN=FIT2 PE=2 SV=1 - [FIT2_YEAST]	Q08906	T1(Hex); T2(Hex); T4(Hex); S8(Hex); S10(Hex); T13(Hex); T15(Hex)	ETD	KTR triple	1	Trypsin
VVtEGPDttsEK	Facilitator of iron transport 2 OS=Saccharomyces cerevisiae (strain ATCC 204508 / S288c) GN=FIT2 PE=2 SV=1 - [FIT2_YEAST]	Q08906	T3(Hex); T8(Hex); T9(Hex); S10(Hex)	ETD	KTR triple	1	Trypsin
VVtEGPDttsEKsttK	Facilitator of iron transport 2 OS=Saccharomyces cerevisiae (strain ATCC 204508 / S288c) GN=FIT2 PE=2 SV=1 - [FIT2_YEAST]	Q08906	T3(Hex); T8(Hex); T9(Hex); S10(Hex); S13(Hex); T14(Hex); T15(Hex)	ETD	KTR triple	1	Trypsin
AAVssVmttKtItAtnGNNVYtK	Facilitator of iron transport 2 OS=Saccharomyces cerevisiae (strain ATCC 204508 / S288c) GN=FIT2 PE=2 SV=1 - [FIT2_YEAST]	Q08906	S4(Hex); S5(Hex); M7(Oxidation); T8(Hex); T9(Hex); T11(Hex); T13(Hex); T15(Hex); N16(Deamidated); T22(Hex)	ETD	KTR triple	1	Trypsin
LHNsQVNSYPLGYK	FAS1 domain-containing protein YDR262W OS=Saccharomyces cerevisiae (strain ATCC 204508 / S288c) GN=YDR262W PE=1 SV=1 - [YFAS1_YEAST]	Q12331	S4(Hex2)	ETD	KTR triple	1	Trypsin
WIEtQDVFLK	Fatty acid synthase subunit alpha OS=Saccharomyces cerevisiae (strain ATCC 204508 / S288c) GN=FAS2 PE=1 SV=2 - [FAS2_YEAST]	P19097	T4(Hex)	ETD	KTR triple	1	Trypsin	YES
tSLINTHER	Ferric reductase transmembrane component 4 OS=Saccharomyces cerevisiae (strain ATCC 204508 / S288c) GN=FRE4 PE=2 SV=1 - [FRE4_YEAST]	P53746	T1(Hex)	ETD	KTR triple	1	Trypsin
AsFVsEAAEtK	Flocculation protein FLO10 OS=Saccharomyces cerevisiae (strain ATCC 204508 / S288c) GN=FLO10 PE=3 SV=1 - [FLO10_YEAST]	P36170	S2(Hex); S5(Hex); T10(Hex)	ETD	KTR triple	1	Trypsin
sVtNPVLIsVsQQPR	Flocculation protein FLO10 OS=Saccharomyces cerevisiae (strain ATCC 204508 / S288c) GN=FLO10 PE=3 SV=1 - [FLO10_YEAST]	P36170	S1-S11(Hex4)	ETD	KTR triple	1	Trypsin
SPIILQTsnGGAAYFAGK	Fructose-bisphosphate aldolase OS=Saccharomyces cerevisiae (strain ATCC 204508 / S288c) GN=FBA1 PE=1 SV=3 - [ALF_YEAST]	P14540	T7-S8(Hex); N9(Deamidated)	ETD	KTR triple	1	Trypsin	YES
FsssLsAQAFPR	Glucan 1,3-beta-glucosidase 2 OS=Saccharomyces cerevisiae (strain ATCC 204508 / S288c) GN=EXG2 PE=1 SV=1 - [EXG2_YEAST]	P52911	S2-S3(Hex2); S4(Hex); S6(Hex)	ETD	KTR triple	1	Trypsin
IENIINYGDsIHK	Glucan 1,3-beta-glucosidase 2 OS=Saccharomyces cerevisiae (strain ATCC 204508 / S288c) GN=EXG2 PE=1 SV=1 - [EXG2_YEAST]	P52911	S10(Hex)	ETD	KTR triple	1	Trypsin
DPSsIQFVHEENK	Glucan 1,3-beta-glucosidase I/II OS=Saccharomyces cerevisiae (strain ATCC 204508 / S288c) GN=EXG1 PE=1 SV=1 - [EXG1_YEAST]	P23776	S3-S4(Hex)	ETD	KTR triple	1	Trypsin
AALQtYLPK	Glucan 1,3-beta-glucosidase OS=Saccharomyces cerevisiae (strain ATCC 204508 / S288c) GN=BGL2 PE=1 SV=1 - [BGL2_YEAST]	P15703	T5(Hex2)	ETD	KTR triple	1	Trypsin
GVNEEKYtsDLK	Glyceraldehyde-3-phosphate dehydrogenase 2 OS=Saccharomyces cerevisiae (strain ATCC 204508 / S288c) GN=TDH2 PE=1 SV=3 - [G3P2_YEAST]|Glyceraldehyde-3-phosphate dehydrogenase 3 OS=Saccharomyces cerevisiae (strain ATCC 204508 / S288c) GN=TDH3 PE=1 SV=3 - [G3P3_YEAST]	P00358;P00359	T8-S9(Hex3)	ETD	KTR triple	1	Trypsin	YES
LNKEtTYDEIK	Glyceraldehyde-3-phosphate dehydrogenase 2 OS=Saccharomyces cerevisiae (strain ATCC 204508 / S288c) GN=TDH2 PE=1 SV=3 - [G3P2_YEAST]|Glyceraldehyde-3-phosphate dehydrogenase 3 OS=Saccharomyces cerevisiae (strain ATCC 204508 / S288c) GN=TDH3 PE=1 SV=3 - [G3P3_YEAST]	P00358;P00359	T5(Hex2)	ETD	KTR triple	1	Trypsin	YES
GnGTVQNsVLSNHIK	GRAM domain-containing protein YSP2 OS=Saccharomyces cerevisiae (strain ATCC 204508 / S288c) GN=YSP2 PE=1 SV=1 - [YSP2_YEAST]	Q06681	N2(Deamidated); S8(Hex)	ETD	KTR triple	1	Trypsin	YES
tLYHVYEDNIIK	GRAM domain-containing protein YSP2 OS=Saccharomyces cerevisiae (strain ATCC 204508 / S288c) GN=YSP2 PE=1 SV=1 - [YSP2_YEAST]	Q06681	T1(Hex)	ETD	KTR triple	1	Trypsin	YES
GtKtsVPsVDsIK	Guanine nucleotide-exchange factor SEC12 OS=Saccharomyces cerevisiae (strain ATCC 204508 / S288c) GN=SEC12 PE=1 SV=1 - [SEC12_YEAST]	P11655	T2(Hex); T4(Hex); S5(Hex); S8(Hex); S11(Hex)	ETD	KTR triple	1	Trypsin
RDTISSPYVVDEDLHQttLFGnHGtK	Guanine nucleotide-exchange factor SEC12 OS=Saccharomyces cerevisiae (strain ATCC 204508 / S288c) GN=SEC12 PE=1 SV=1 - [SEC12_YEAST]	P11655	T3-T25(Hex3); N22(Deamidated)	ETD	KTR triple	1	Trypsin
tEQNYPELADAVK	Guanosine-diphosphatase OS=Saccharomyces cerevisiae (strain ATCC 204508 / S288c) GN=GDA1 PE=1 SV=1 - [GDA1_YEAST]	P32621	T1(Hex)	ETD	KTR triple	1	Trypsin
FLETHPAIRtDELHANPK	Heat shock protein 70 homolog LHS1 OS=Saccharomyces cerevisiae (strain ATCC 204508 / S288c) GN=LHS1 PE=1 SV=1 - [LHS1_YEAST]	P36016	T10(Hex)	ETD	KTR triple	1	Trypsin
IYGsAVGsLAtR	Heat shock protein 70 homolog LHS1 OS=Saccharomyces cerevisiae (strain ATCC 204508 / S288c) GN=LHS1 PE=1 SV=1 - [LHS1_YEAST]	P36016	S4(Hex); S8-T11(Hex2)	ETD	KTR triple	1	Trypsin
sADDKttIVNDK	Heat shock protein 70 homolog LHS1 OS=Saccharomyces cerevisiae (strain ATCC 204508 / S288c) GN=LHS1 PE=1 SV=1 - [LHS1_YEAST]	P36016	S1(Hex); T6(Hex); T7(Hex)	ETD	KTR triple	1	Trypsin
LEtDEsPIQTK	High-affinity glucose transporter HXT2 OS=Saccharomyces cerevisiae (strain ATCC 204508 / S288c) GN=HXT2 PE=1 SV=1 - [HXT2_YEAST]	P23585	T3-S6(Hex2)	ETD	KTR triple	1	Trypsin	YES
tFLsQLNVFNK	High-affinity methionine permease OS=Saccharomyces cerevisiae (strain ATCC 204508 / S288c) GN=MUP1 PE=1 SV=1 - [MUP1_YEAST]	P50276	T1(Hex); S4(Hex2)	ETD	KTR triple	1	Trypsin	YES
AFFNnItYtAPK	Iron transport multicopper oxidase FET3 OS=Saccharomyces cerevisiae (strain ATCC 204508 / S288c) GN=FET3 PE=1 SV=2 - [FET3_YEAST]	P38993	N5(Deamidated); T7(Hex); T9(Hex)	ETD	KTR triple	1	Trypsin
sFDPDNHPAFPEYPMR	Iron transport multicopper oxidase FET3 OS=Saccharomyces cerevisiae (strain ATCC 204508 / S288c) GN=FET3 PE=1 SV=2 - [FET3_YEAST]	P38993	S1(Hex)	ETD	KTR triple	1	Trypsin
LnYTASWVtANPDGLHEK	Iron transport multicopper oxidase FET5 OS=Saccharomyces cerevisiae (strain ATCC 204508 / S288c) GN=FET5 PE=1 SV=1 - [FET5_YEAST]	P43561	N2(Deamidated); T9(Hex)	ETD	KTR triple	1	Trypsin
VItLsDHYHENYK	Iron transport multicopper oxidase FET5 OS=Saccharomyces cerevisiae (strain ATCC 204508 / S288c) GN=FET5 PE=1 SV=1 - [FET5_YEAST]	P43561	T3(Hex); S5(Hex)	ETD	KTR triple	1	Trypsin
FASSPGDEDVPGESVssK	Killer toxin-resistance protein 5 OS=Saccharomyces cerevisiae (strain ATCC 204508 / S288c) GN=KRE5 PE=1 SV=2 - [KRE5_YEAST]	P22023	S16-S17(Hex2)	ETD	KTR triple	1	Trypsin
tFGYGQFHtDK	Killer toxin-resistance protein 5 OS=Saccharomyces cerevisiae (strain ATCC 204508 / S288c) GN=KRE5 PE=1 SV=2 - [KRE5_YEAST]	P22023	T1(Hex); T9(Hex)	ETD	KTR triple	1	Trypsin
ssEnVDNEGsRKmLK	Kinesin-like protein CIN8 OS=Saccharomyces cerevisiae (strain ATCC 204508 / S288c) GN=CIN8 PE=1 SV=3 - [CIN8_YEAST]	P27895	S1(Hex); S2(Hex); N4(Deamidated); S10(Hex2); M13(Oxidation)	ETD	KTR triple	1	Trypsin	YES
DcGWVsDAYK	Long chronological lifespan protein 2 OS=Saccharomyces cerevisiae (strain ATCC 204508 / S288c) GN=LCL2 PE=3 SV=1 - [LCL2_YEAST]	Q08045	C2(Carbamidomethyl); S6(Hex)	ETD	KTR triple	1	Trypsin
GAPIcsEYYK	Long-chain-fatty-acid--CoA ligase 4 OS=Saccharomyces cerevisiae (strain ATCC 204508 / S288c) GN=FAA4 PE=1 SV=1 - [LCF4_YEAST]	P47912	C5(Carbamidomethyl); S6(Hex)	ETD	KTR triple	1	Trypsin
GGVGYTWStLR	Lysophospholipase 1 OS=Saccharomyces cerevisiae (strain ATCC 204508 / S288c) GN=PLB1 PE=1 SV=2 - [PLB1_YEAST]	P39105	S8-T9(Hex)	ETD	KTR triple	1	Trypsin
ASGLSTAEtDWLK	Lysophospholipase 2 OS=Saccharomyces cerevisiae (strain ATCC 204508 / S288c) GN=PLB2 PE=1 SV=1 - [PLB2_YEAST]	Q03674	S2-T9(Hex)	ETD	KTR triple	1	Trypsin
EALHsFLsR	Lysophospholipase 2 OS=Saccharomyces cerevisiae (strain ATCC 204508 / S288c) GN=PLB2 PE=1 SV=1 - [PLB2_YEAST]	Q03674	S5(Hex); S8(Hex)	ETD	KTR triple	1	Trypsin
NsLGSSFnSSnYTsYR	Lysophospholipase NTE1 OS=Saccharomyces cerevisiae (strain ATCC 204508 / S288c) GN=NTE1 PE=1 SV=1 - [NTE1_YEAST]	Q04958	S2-S14(Hex3); N8(Deamidated); N11(Deamidated)	ETD	KTR triple	1	Trypsin	YES
ENTFYFPFtK	Mannan polymerase complexes subunit MNN9 OS=Saccharomyces cerevisiae (strain ATCC 204508 / S288c) GN=MNN9 PE=1 SV=3 - [MNN9_YEAST]	P39107	T9(Hex)	ETD	KTR triple	1	Trypsin
TFtHcLPSGMDDYPR	Mannosyl-oligosaccharide glucosidase OS=Saccharomyces cerevisiae (strain ATCC 204508 / S288c) GN=CWH41 PE=1 SV=1 - [CWH41_YEAST]	P53008	T1-T3(Hex); C5(Carbamidomethyl)	ETD	KTR triple	1	Trypsin
GNKYLVsLASSISNVSMR	MAP kinase kinase kinase SSK2 OS=Saccharomyces cerevisiae (strain ATCC 204508 / S288c) GN=SSK2 PE=1 SV=1 - [SSK2_YEAST]	P53599	S7(Hex)	ETD	KTR triple	1	Trypsin	YES
YAtDSIEDLK	Meiotic sister chromatid recombination protein 1 OS=Saccharomyces cerevisiae (strain ATCC 204508 / S288c) GN=MSC1 PE=1 SV=1 - [MSC1_YEAST]	Q03104	T3(Hex)	ETD	KTR triple	1	Trypsin	YES
SLANPIMtFSQNEVGLHDTR	Membrane protein PTM1 OS=Saccharomyces cerevisiae (strain ATCC 204508 / S288c) GN=PTM1 PE=3 SV=1 - [PTM1_YEAST]	P32857	S1-T8(Hex)	ETD	KTR triple	1	Trypsin
YPIKEtGFYcVTAFR	Membrane protein PTM1 OS=Saccharomyces cerevisiae (strain ATCC 204508 / S288c) GN=PTM1 PE=3 SV=1 - [PTM1_YEAST]	P32857	T6(Hex); C10(Carbamidomethyl)	ETD	KTR triple	1	Trypsin
mLPSVILDsGIK	Mitochondrial chaperone BCS1 OS=Saccharomyces cerevisiae (strain ATCC 204508 / S288c) GN=BCS1 PE=1 SV=2 - [BCS1_YEAST]	P32839	M1(Oxidation); S9(Hex)	ETD	KTR triple	1	Trypsin	YES
tIPALSPLtAK	Mitochondrial import receptor subunit TOM40 OS=Saccharomyces cerevisiae (strain ATCC 204508 / S288c) GN=TOM40 PE=1 SV=1 - [TOM40_YEAST]	P23644	T1(Hex); T9(Hex)	ETD	KTR triple	1	Trypsin	YES
SNANVDDAYsR	Monopolar spindle protein 2 OS=Saccharomyces cerevisiae (strain ATCC 204508 / S288c) GN=MPS2 PE=3 SV=1 - [MPS2_YEAST ]	P53159	S10(Hex)	ETD	KTR triple	1	Trypsin	YES
AFSTNMDNMAGGssR	Monothiol glutaredoxin-6 OS=Saccharomyces cerevisiae (strain ATCC 204508 / S288c) GN=GRX6 PE=1 SV=1 - [GLRX6_YEAST]	Q12438	S13-S14(Hex3)	ETD	KTR triple	1	Trypsin
EYAAMPtSTTNK	Monothiol glutaredoxin-6 OS=Saccharomyces cerevisiae (strain ATCC 204508 / S288c) GN=GRX6 PE=1 SV=1 - [GLRX6_YEAST]	Q12438	T7(Hex)	ETD	KTR triple	1	Trypsin
GGYtEIAELHK	Monothiol glutaredoxin-7 OS=Saccharomyces cerevisiae (strain ATCC 204508 / S288c) GN=GRX7 PE=3 SV=1 - [GLRX7_YEAST]	P38068	T4(Hex)	ETD	KTR triple	1	Trypsin
tVPNVIIGGtSR	Monothiol glutaredoxin-7 OS=Saccharomyces cerevisiae (strain ATCC 204508 / S288c) GN=GRX7 PE=3 SV=1 - [GLRX7_YEAST]	P38068	T1(Hex); T10-S11(Hex)	ETD	KTR triple	1	Trypsin
SsDTSKPAFtFGAQK	Nucleoporin NSP1 OS=Saccharomyces cerevisiae (strain ATCC 204508 / S288c) GN=NSP1 PE=1 SV=1 - [NSP1_YEAST]	P14907	S1-S2(Hex2); T10(Hex)	ETD	KTR triple	1	Trypsin	YES
HGsVtEIPLK	Nucleoporin POM152 OS=Saccharomyces cerevisiae (strain ATCC 204508 / S288c) GN=POM152 PE=1 SV=1 - [PO152_YEAST]	P39685	S3(Hex); T5(Hex2)	ETD	KTR triple	1	Trypsin	YES
IFDSsAHFK	Nucleoporin POM152 OS=Saccharomyces cerevisiae (strain ATCC 204508 / S288c) GN=POM152 PE=1 SV=1 - [PO152_YEAST]	P39685	S5(Hex)	ETD	KTR triple	1	Trypsin	YES
IHQSHLVVPYcPIASItGTGSNDR	Nucleoporin POM152 OS=Saccharomyces cerevisiae (strain ATCC 204508 / S288c) GN=POM152 PE=1 SV=1 - [PO152_YEAST]	P39685	C11(Carbamidomethyl); T17(Hex)	ETD	KTR triple	1	Trypsin	YES
LcLGDHssVPVALK	Nucleoporin POM152 OS=Saccharomyces cerevisiae (strain ATCC 204508 / S288c) GN=POM152 PE=1 SV=1 - [PO152_YEAST]	P39685	C2(Carbamidomethyl); S7(Hex2); S8(Hex2)	ETD	KTR triple	1	Trypsin	YES
SNVLVtMPVAPtMEVK	Nucleoporin POM152 OS=Saccharomyces cerevisiae (strain ATCC 204508 / S288c) GN=POM152 PE=1 SV=1 - [PO152_YEAST]	P39685	T6(Hex); T12(Hex)	ETD	KTR triple	1	Trypsin	YES
ILHssIHSVPsGGEIISAEDLK	Nucleotide exchange factor SIL1 OS=Saccharomyces cerevisiae (strain ATCC 204508 / S288c) GN=SIL1 PE=1 SV=1 - [SIL1_YEAST]	Q08199	S4-S17(Hex5)	ETD	KTR triple	1	Trypsin
EALtAEQPDAGELSWR	Nucleus-vacuole junction protein 1 OS=Saccharomyces cerevisiae (strain ATCC 204508 / S288c) GN=NVJ1 PE=3 SV=1 - [NVJ1_YEAST]	P38881	T4(Hex)	ETD	KTR triple	1	Trypsin	YES
LIHLPtTnGK	Osmotic growth protein 1 OS=Saccharomyces cerevisiae (strain ATCC 204508 / S288c) GN=OSM1 PE=1 SV=3 - [OSM1_YEAST]	P21375	T6-T7(Hex); N8(Deamidated)	ETD	KTR triple	1	Trypsin	YES
WGVnnIsLLKYnSELVATKDIQ	Pentamidine resistance factor, mitochondrial OS=Saccharomyces cerevisiae (strain ATCC 204508 / S288c) GN=PNT1 PE=1 SV=2 - [PNT1_YEAST]	P38969	N4(Deamidated); N5(Deamidated); S7(Hex2); N12(Deamidated)	ETD	KTR triple	1	Trypsin	YES
LPEENHsLIHDRPGR	Peptidyl-prolyl cis-trans isomerase CYP8 OS=Saccharomyces cerevisiae (strain ATCC 204508 / S288c) GN=CPR8 PE=1 SV=1 - [CYP8_YEAST]	P53728	S7(Hex2)	ETD	KTR triple	1	Trypsin
AEAsEAAHDEL	Peptidyl-prolyl cis-trans isomerase D OS=Saccharomyces cerevisiae (strain ATCC 204508 / S288c) GN=CPR5 PE=1 SV=1 - [CYPD_YEAST]	P35176	S4(Hex2)	ETD	KTR triple	1	Trypsin
IPNFMIQGGDFtHR	Peptidyl-prolyl cis-trans isomerase D OS=Saccharomyces cerevisiae (strain ATCC 204508 / S288c) GN=CPR5 PE=1 SV=1 - [CYPD_YEAST]	P35176	T12(Hex)	ETD	KTR triple	1	Trypsin
sIFGNTFK	Peptidyl-prolyl cis-trans isomerase D OS=Saccharomyces cerevisiae (strain ATCC 204508 / S288c) GN=CPR5 PE=1 SV=1 - [CYPD_YEAST]	P35176	S1(Hex2)	ETD	KTR triple	1	Trypsin
TFVsETADDIEK	Pheromone alpha factor receptor OS=Saccharomyces cerevisiae (strain ATCC 204508 / S288c) GN=STE2 PE=1 SV=2 - [STE2_YEAST]	D6VTK4	T1-T6(Hex2)	ETD	KTR triple	1	Trypsin	YES
DALVSHtNNEKPFLsNFER	Pheromone-regulated membrane protein 5 OS=Saccharomyces cerevisiae (strain ATCC 204508 / S288c) GN=PRM5 PE=1 SV=1 - [PRM5_YEAST]	P40476	S5-T7(Hex2); S15(Hex2)	ETD	KTR triple	1	Trypsin
ENFQDQVHISEsDISPGNKDEsVK	Pheromone-regulated membrane protein 5 OS=Saccharomyces cerevisiae (strain ATCC 204508 / S288c) GN=PRM5 PE=1 SV=1 - [PRM5_YEAST]	P40476	S10-S22(Hex3)	ETD	KTR triple	1	Trypsin
GNLLVVQsK	Pheromone-regulated membrane protein 5 OS=Saccharomyces cerevisiae (strain ATCC 204508 / S288c) GN=PRM5 PE=1 SV=1 - [PRM5_YEAST]	P40476	S8(Hex2)	ETD	KTR triple	1	Trypsin
KPtPstYLEHMLEGK	Pheromone-regulated membrane protein 5 OS=Saccharomyces cerevisiae (strain ATCC 204508 / S288c) GN=PRM5 PE=1 SV=1 - [PRM5_YEAST]	P40476	T3-T6(Hex3)	ETD	KTR triple	1	Trypsin
LLNSPEsDGSVNR	Pheromone-regulated membrane protein 5 OS=Saccharomyces cerevisiae (strain ATCC 204508 / S288c) GN=PRM5 PE=1 SV=1 - [PRM5_YEAST]	P40476	S4-S7(Hex2)	ETD	KTR triple	1	Trypsin
NsLFIsPtGDILYK	Pheromone-regulated membrane protein 5 OS=Saccharomyces cerevisiae (strain ATCC 204508 / S288c) GN=PRM5 PE=1 SV=1 - [PRM5_YEAST]	P40476	S2(Hex); S6-T8(Hex2)	ETD	KTR triple	1	Trypsin
PLFsLAsEsNR	Pheromone-regulated membrane protein 5 OS=Saccharomyces cerevisiae (strain ATCC 204508 / S288c) GN=PRM5 PE=1 SV=1 - [PRM5_YEAST]	P40476	S4(Hex); S7-S9(Hex3)	ETD	KTR triple	1	Trypsin
MKEtLIQtAK	Prefoldin subunit 2 OS=Saccharomyces cerevisiae (strain ATCC 204508 / S288c) GN=GIM4 PE=1 SV=2 - [PFD2_YEAST]	P40005	T4(Hex2); T8(Hex2)	ETD	KTR triple	1	Trypsin	YES
AnSLNELDVtAttVAK	Probable 1,3-beta-glucanosyltransferase GAS3 OS=Saccharomyces cerevisiae (strain ATCC 204508 / S288c) GN=GAS3 PE=1 SV=1 - [GAS3_YEAST]	Q03655	N2(Deamidated); T10-T12(Hex2); T13(Hex)	ETD	KTR triple	1	Trypsin
AVPttFnYtIK	Probable 1,3-beta-glucanosyltransferase GAS3 OS=Saccharomyces cerevisiae (strain ATCC 204508 / S288c) GN=GAS3 PE=1 SV=1 - [GAS3_YEAST]	Q03655	T4(Hex); T5(Hex); N7(Deamidated); T9(Hex)	ETD	KTR triple	1	Trypsin
IEYGVnGtNtGK	Probable 1,3-beta-glucanosyltransferase GAS3 OS=Saccharomyces cerevisiae (strain ATCC 204508 / S288c) GN=GAS3 PE=1 SV=1 - [GAS3_YEAST]	Q03655	N6(Deamidated); T8(Hex); T10(Hex)	ETD	KTR triple	1	Trypsin
NNKDDtIsAtIsYDK	Probable 1,3-beta-glucanosyltransferase GAS3 OS=Saccharomyces cerevisiae (strain ATCC 204508 / S288c) GN=GAS3 PE=1 SV=1 - [GAS3_YEAST]	Q03655	T6-S12(Hex4)	ETD	KTR triple	1	Trypsin
sLNELDVtAttVAK	Probable 1,3-beta-glucanosyltransferase GAS3 OS=Saccharomyces cerevisiae (strain ATCC 204508 / S288c) GN=GAS3 PE=1 SV=1 - [GAS3_YEAST]	Q03655	S1(Hex); T8-T10(Hex2); T11(Hex)	ETD	KTR triple	1	Trypsin
SAGASYSPSHGLYINEIPAsSR	Probable alpha-1,6-mannosyltransferase MNN11 OS=Saccharomyces cerevisiae (strain ATCC 204508 / S288c) GN=MNN11 PE=1 SV=2 - [MNN11_YEAST]	P46985	S20-S21(Hex)	ETD	KTR triple	1	Trypsin
YIHsTmDTLDR	Probable aminopeptidase YDR415C OS=Saccharomyces cerevisiae (strain ATCC 204508 / S288c) GN=YDR415C PE=1 SV=1 - [YD415_YEAST]	Q04033	S4-T5(Hex); M6(Oxidation)	ETD	KTR triple	1	Trypsin
LsNLIAsAsLLSAAtLAAPANHEHK	Probable family 17 glucosidase SCW4 OS=Saccharomyces cerevisiae (strain ATCC 204508 / S288c) GN=SCW4 PE=1 SV=1 - [SCW4_YEAST]	P53334	S2-T15(Hex5)	ETD	KTR triple	1	Trypsin
TtQQssVssDSPVQDK	Probable glycosidase CRH1 OS=Saccharomyces cerevisiae (strain ATCC 204508 / S288c) GN=CRH1 PE=1 SV=1 - [CRH1_YEAST]	P53301	T2(Hex2); S5(Hex); S6(Hex); S8-S9(Hex2)	ETD	KTR triple	1	Trypsin
YGsDGLsMtLAK	Probable glycosidase CRH1 OS=Saccharomyces cerevisiae (strain ATCC 204508 / S288c) GN=CRH1 PE=1 SV=1 - [CRH1_YEAST]	P53301	S3(Hex); S7(Hex); T9(Hex)	ETD	KTR triple	1	Trypsin
DVFsFFHnK	Protein ASI3 OS=Saccharomyces cerevisiae (strain ATCC 204508 / S288c) GN=ASI3 PE=1 SV=2 - [ASI3_YEAST]	P53983	S4(Hex); N8(Deamidated)	ETD	KTR triple	1	Trypsin
EsGTHHIDGQAIYDK	Protein disulfide-isomerase EUG1 OS=Saccharomyces cerevisiae (strain ATCC 204508 / S288c) GN=EUG1 PE=1 SV=1 - [EUG1_YEAST]	P32474	S2(Hex)	ETD	KTR triple	1	Trypsin
SFsAHANEVYSGAR	Protein disulfide-isomerase MPD1 OS=Saccharomyces cerevisiae (strain ATCC 204508 / S288c) GN=MPD1 PE=1 SV=1 - [MPD1_YEAST]	Q12404	S1-S3(Hex2)	ETD	KTR triple	1	Trypsin
LAtDSFNEYIQSH	Protein disulfide-isomerase OS=Saccharomyces cerevisiae (strain ATCC 204508 / S288c) GN=PDI1 PE=1 SV=2 - [PDI_YEAST]	P17967	T3(Hex)	ETD	KTR triple	1	Trypsin
nSDVnNsIDYEGPR	Protein disulfide-isomerase OS=Saccharomyces cerevisiae (strain ATCC 204508 / S288c) GN=PDI1 PE=1 SV=2 - [PDI_YEAST]	P17967	N1(Deamidated); N5(Deamidated); S7(Hex)	ETD	KTR triple	1	Trypsin
tIItLAPsssK	Protein DSE2 OS=Saccharomyces cerevisiae (strain ATCC 204508 / S288c) GN=DSE2 PE=1 SV=1 - [DSE2_YEAST]	P38844	T1-T4(Hex2); S8(Hex2); S9(Hex); S10(Hex)	ETD	KTR triple	1	Trypsin
tIsYtttR	Protein DSE2 OS=Saccharomyces cerevisiae (strain ATCC 204508 / S288c) GN=DSE2 PE=1 SV=1 - [DSE2_YEAST]	P38844	T1(Hex); S3(Hex); T5(Hex); T6-T7(Hex2)	ETD	KTR triple	1	Trypsin
LTEAtAtDKGDAY	Protein EGT2 OS=Saccharomyces cerevisiae (strain ATCC 204508 / S288c) GN=EGT2 PE=2 SV=2 - [EGT2_YEAST]	P42835	T5(Hex); T7(Hex)	ETD	KTR triple	1	Trypsin
tsLVPVstIK	Protein EGT2 OS=Saccharomyces cerevisiae (strain ATCC 204508 / S288c) GN=EGT2 PE=2 SV=2 - [EGT2_YEAST]	P42835	T1(Hex); S2(Hex); S7(Hex); T8(Hex)	ETD	KTR triple	1	Trypsin
ILANDINALEtK	Protein EMP47 OS=Saccharomyces cerevisiae (strain ATCC 204508 / S288c) GN=EMP47 PE=1 SV=1 - [EMP47_YEAST]	P43555	T11(Hex)	ETD	KTR triple	1	Trypsin
tAFDADKDKItNYELYK	Protein EMP47 OS=Saccharomyces cerevisiae (strain ATCC 204508 / S288c) GN=EMP47 PE=1 SV=1 - [EMP47_YEAST]	P43555	T1-T11(Hex2)	ETD	KTR triple	1	Trypsin
AtIDILHAK	Protein ERP1 OS=Saccharomyces cerevisiae (strain ATCC 204508 / S288c) GN=ERP1 PE=1 SV=1 - [ERP1_YEAST]	Q05359	T2(Hex)	ETD	KTR triple	1	Trypsin
SGQLTNFsKDnKQnPnHK	Protein FMP27, mitochondrial OS=Saccharomyces cerevisiae (strain ATCC 204508 / S288c) GN=FMP27 PE=1 SV=1 - [FMP27_YEAST]	Q06179	S1-S8(Hex2); N11(Deamidated); N14(Deamidated); N16(Deamidated)	ETD	KTR triple	1	Trypsin	YES
APtsmWVtVVR	Protein KRE1 OS=Saccharomyces cerevisiae (strain ATCC 204508 / S288c) GN=KRE1 PE=1 SV=1 - [KRE1_YEAST]	P17260	T3(Hex); S4(Hex); M5(Oxidation); T8(Hex)	ETD	KTR triple	1	Trypsin
QGNtITVQttFVQR	Protein KRE1 OS=Saccharomyces cerevisiae (strain ATCC 204508 / S288c) GN=KRE1 PE=1 SV=1 - [KRE1_YEAST]	P17260	T4-T6(Hex2); T9(Hex); T10(Hex)	ETD	KTR triple	1	Trypsin
tLtGtVGVIK	Protein KRE1 OS=Saccharomyces cerevisiae (strain ATCC 204508 / S288c) GN=KRE1 PE=1 SV=1 - [KRE1_YEAST]	P17260	T1(Hex); T3(Hex); T5(Hex)	ETD	KTR triple	1	Trypsin
LSNLQttR	Protein MGA2 OS=Saccharomyces cerevisiae (strain ATCC 204508 / S288c) GN=MGA2 PE=1 SV=1 - [MGA2_YEAST]	P40578	T6-T7(Hex2)	ETD	KTR triple	1	Trypsin
INPPtGADFHITSR	Protein MRH1 OS=Saccharomyces cerevisiae (strain ATCC 204508 / S288c) GN=MRH1 PE=1 SV=1 - [MRH1_YEAST]	Q12117	T5(Hex)	ETD	KTR triple	1	Trypsin
NsFVPFNHVtAL	Protein MUM2 OS=Saccharomyces cerevisiae (strain ATCC 204508 / S288c) GN=MUM2 PE=1 SV=1 - [MUM2_YEAST]	P38236	S2(Hex); T10(Hex)	ETD	KTR triple	1	Trypsin	YES
IGDHGEsTELGQItHsNK	Protein OS-9 homolog OS=Saccharomyces cerevisiae (strain ATCC 204508 / S288c) GN=YOS9 PE=1 SV=1 - [OS9_YEAST]	Q99220	S7-T8(Hex2); T14(Hex); S16(Hex2)	ETD	KTR triple	1	Trypsin
GGAGNIFHDPHLtR	Protein PAR32 OS=Saccharomyces cerevisiae (strain ATCC 204508 / S288c) GN=PAR32 PE=1 SV=1 - [PAR32_YEAST]	Q12515	T13(Hex)	ETD	KTR triple	1	Trypsin	YES
AGTMNEVTLHtR	Protein PBN1 OS=Saccharomyces cerevisiae (strain ATCC 204508 / S288c) GN=PBN1 PE=1 SV=1 - [PBN1_YEAST]	P25580	T11(Hex)	ETD	KTR triple	1	Trypsin
ALsYDHKPTLAsEK	Protein phosphatase 2C homolog 2 OS=Saccharomyces cerevisiae (strain ATCC 204508 / S288c) GN=PTC2 PE=1 SV=1 - [PP2C2_YEAST]	P39966	S3(Hex); T9-S12(Hex)	ETD	KTR triple	1	Trypsin
VGGTtAIVAHFPSnGK	Protein phosphatase 2C homolog 7, mitochondrial OS=Saccharomyces cerevisiae (strain ATCC 204508 / S288c) GN=PTC7 PE=1 SV=2 - [PP2C7_YEAST]	P38797	T5(Hex); N14(Deamidated)	ETD	KTR triple	1	Trypsin	YES
NLAsVWGK	Protein PRY1 OS=Saccharomyces cerevisiae (strain ATCC 204508 / S288c) GN=PRY1 PE=1 SV=1 - [PRY1_YEAST]	P47032	S4(Hex2)	ETD	KTR triple	1	Trypsin
scGGEWGDYIIcsYK	Protein PRY2 OS=Saccharomyces cerevisiae (strain ATCC 204508 / S288c) GN=PRY2 PE=3 SV=1 - [PRY2_YEAST]	P36110	S1(Hex); C2(Carbamidomethyl); C12(Carbamidomethyl); S13(Hex)	ETD	KTR triple	1	Trypsin
tLttFItK	Protein PRY2 OS=Saccharomyces cerevisiae (strain ATCC 204508 / S288c) GN=PRY2 PE=3 SV=1 - [PRY2_YEAST]	P36110	T1(Hex); T3(Hex); T4(Hex); T7(Hex)	ETD	KTR triple	1	Trypsin
FNYDNLnSTHLtAK	Protein PSP1 OS=Saccharomyces cerevisiae (strain ATCC 204508 / S288c) GN=PSP1 PE=1 SV=2 - [PSP1_YEAST]	P50896	N7(Deamidated); T12(Hex)	ETD	KTR triple	1	Trypsin	YES
sIAVssAALAK	Protein SIM1 OS=Saccharomyces cerevisiae (strain ATCC 204508 / S288c) GN=SIM1 PE=1 SV=2 - [SIM1_YEAST]	P40472	S1(Hex); S5(Hex); S6(Hex)	ETD	KTR triple	1	Trypsin
SPIPQtQHHVPDGR	Protein SKG3 OS=Saccharomyces cerevisiae (strain ATCC 204508 / S288c) GN=SKG3 PE=1 SV=1 - [SKG3_YEAST]	Q06315	T6(Hex)	ETD	KTR triple	1	Trypsin	YES
ATVITDDELEsR	Protein SSP120 OS=Saccharomyces cerevisiae (strain ATCC 204508 / S288c) GN=SSP120 PE=1 SV=1 - [SS120_YEAST]	P39931	S11(Hex)	ETD	KTR triple	1	Trypsin
AtVITDDELESR	Protein SSP120 OS=Saccharomyces cerevisiae (strain ATCC 204508 / S288c) GN=SSP120 PE=1 SV=1 - [SS120_YEAST]	P39931	T2(Hex)	ETD	KTR triple	1	Trypsin
ASAtPIILPH	Protein STB1 OS=Saccharomyces cerevisiae (strain ATCC 204508 / S288c) GN=STB1 PE=1 SV=2 - [STB1_YEAST]	P42845	T4(Hex)	ETD	KTR triple	1	Trypsin	YES
IsGAtDHYPVNR	Protein SUR7 OS=Saccharomyces cerevisiae (strain ATCC 204508 / S288c) GN=SUR7 PE=1 SV=1 - [SUR7_YEAST]	P54003	S2(Hex); T5(Hex)	ETD	KTR triple	1	Trypsin
IItLstEsANEK	Protein SVS1 OS=Saccharomyces cerevisiae (strain ATCC 204508 / S288c) GN=SVS1 PE=1 SV=1 - [SVS1_YEAST]	Q12254	T3(Hex); S5-T6(Hex2); S8(Hex)	ETD	KTR triple	1	Trypsin
LVsAEHQsQMIQ	Protein SVS1 OS=Saccharomyces cerevisiae (strain ATCC 204508 / S288c) GN=SVS1 PE=1 SV=1 - [SVS1_YEAST]	Q12254	S3(Hex); S8(Hex)	ETD	KTR triple	1	Trypsin
NVtGsANnGTHI	Protein SVS1 OS=Saccharomyces cerevisiae (strain ATCC 204508 / S288c) GN=SVS1 PE=1 SV=1 - [SVS1_YEAST]	Q12254	T3(Hex); S5(Hex); N8(Deamidated)	ETD	KTR triple	1	Trypsin
VnEttsYTPYtK	Protein SVS1 OS=Saccharomyces cerevisiae (strain ATCC 204508 / S288c) GN=SVS1 PE=1 SV=1 - [SVS1_YEAST]	Q12254	N2(Deamidated); T4(Hex); T5(Hex); S6(Hex); T11(Hex2)	ETD	KTR triple	1	Trypsin
tVVGPAVPssYtK	Protein TOS1 OS=Saccharomyces cerevisiae (strain ATCC 204508 / S288c) GN=TOS1 PE=1 SV=1 - [TOS1_YEAST]	P38288	T1(Hex); S9(Hex); S10(Hex); T12(Hex)	ETD	KTR triple	1	Trypsin
PYVPAtttSAPVHtEGK	Protein transport protein SEC31 OS=Saccharomyces cerevisiae (strain ATCC 204508 / S288c) GN=SEC31 PE=1 SV=3 - [SEC31_YEAST]	P38968	T6-T7(Hex2); T8(Hex); T14(Hex)	ETD	KTR triple	1	Trypsin	YES
DGItETQNIK	Putative endoplasmic reticulum mannosidase MNL2 OS=Saccharomyces cerevisiae (strain ATCC 204508 / S288c) GN=MNL2 PE=1 SV=1 - [MNL2_YEAST]	Q12205	T4(Hex)	ETD	KTR triple	1	Trypsin
IAMtFPYDSHVK	Putative glycosyltransferase HOC1 OS=Saccharomyces cerevisiae (strain ATCC 204508 / S288c) GN=HOC1 PE=1 SV=3 - [HOC1_YEAST]	P47124	T4(Hex)	ETD	KTR triple	1	Trypsin
SsGDIsLsLsK	Putative GPI-anchored protein YAR066W OS=Saccharomyces cerevisiae (strain ATCC 204508 / S288c) GN=YAR066W PE=1 SV=1 - [YA066_YEAST]	P0CX18	S1-S2(Hex); S6(Hex); S8-S10(Hex2)	ETD	KTR triple	1	Trypsin
VIAtEAVEVAAGGK	Putative GPI-anchored protein YAR066W OS=Saccharomyces cerevisiae (strain ATCC 204508 / S288c) GN=YAR066W PE=1 SV=1 - [YA066_YEAST]	P0CX18	T4(Hex2)	ETD	KTR triple	1	Trypsin
YVFssDLK	Putative GPI-anchored protein YAR066W OS=Saccharomyces cerevisiae (strain ATCC 204508 / S288c) GN=YAR066W PE=1 SV=1 - [YA066_YEAST]	P0CX18	S4(Hex); S5(Hex2)	ETD	KTR triple	1	Trypsin
EIMIEVQssK	Putative guanine nucleotide-exchange factor SED4 OS=Saccharomyces cerevisiae (strain ATCC 204508 / S288c) GN=SED4 PE=1 SV=1 - [SED4_YEAST]	P25365	S8-S9(Hex3)	ETD	KTR triple	1	Trypsin
HKIsENVNtPVsR	Putative guanine nucleotide-exchange factor SED4 OS=Saccharomyces cerevisiae (strain ATCC 204508 / S288c) GN=SED4 PE=1 SV=1 - [SED4_YEAST]	P25365	S4(Hex2); T9(Hex); S12(Hex2)	ETD	KTR triple	1	Trypsin
IItEVItK	Putative guanine nucleotide-exchange factor SED4 OS=Saccharomyces cerevisiae (strain ATCC 204508 / S288c) GN=SED4 PE=1 SV=1 - [SED4_YEAST]	P25365	T3(Hex2); T7(Hex2)	ETD	KTR triple	1	Trypsin
IsAssIDAsGFVQK	Putative guanine nucleotide-exchange factor SED4 OS=Saccharomyces cerevisiae (strain ATCC 204508 / S288c) GN=SED4 PE=1 SV=1 - [SED4_YEAST]	P25365	S2-S4(Hex3); S5(Hex); S9(Hex)	ETD	KTR triple	1	Trypsin
IsENVNtPVsR	Putative guanine nucleotide-exchange factor SED4 OS=Saccharomyces cerevisiae (strain ATCC 204508 / S288c) GN=SED4 PE=1 SV=1 - [SED4_YEAST]	P25365	S2(Hex); T7(Hex); S10(Hex)	ETD	KTR triple	1	Trypsin
ssKDssEAFGVR	Putative guanine nucleotide-exchange factor SED4 OS=Saccharomyces cerevisiae (strain ATCC 204508 / S288c) GN=SED4 PE=1 SV=1 - [SED4_YEAST]	P25365	S1-S2(Hex2); S5(Hex); S6(Hex)	ETD	KTR triple	1	Trypsin
NWLGFctKYE	Putative lipase ATG15 OS=Saccharomyces cerevisiae (strain ATCC 204508 / S288c) GN=ATG15 PE=3 SV=1 - [ATG15_YEAST]	P25641	C6(Carbamidomethyl); T7(Hex)	ETD	KTR triple	1	Trypsin
FTSDNYStLVR	Putative metallocarboxypeptidase ECM14 OS=Saccharomyces cerevisiae (strain ATCC 204508 / S288c) GN=ECM14 PE=1 SV=1 - [ECM14_YEAST]	P38836	S7-T8(Hex)	ETD	KTR triple	1	Trypsin
PNtVVHtAALEQNK	Putative multicopper oxidase GMC1 OS=Saccharomyces cerevisiae (strain ATCC 204508 / S288c) GN=GMC1 PE=1 SV=1 - [GMC1_YEAST]	Q04399	T3(Hex); T7(Hex)	ETD	KTR triple	1	Trypsin
AYEsAFAtLtK	Putative uncharacterized protein YOL014W OS=Saccharomyces cerevisiae (strain ATCC 204508 / S288c) GN=YOL014W PE=4 SV=1 - [YO014_YEAST]	Q08110	S4(Hex); T8(Hex); T10(Hex)	ETD	KTR triple	1	Trypsin
VAttGEWDKLtQDK	Pyruvate decarboxylase isozyme 1 OS=Saccharomyces cerevisiae (strain ATCC 204508 / S288c) GN=PDC1 PE=1 SV=7 - [PDC1_YEAST]	P06169	T3-T4(Hex2); T11(Hex)	ETD	KTR triple	1	Trypsin	YES
AGAGHSntLQV	Pyruvate kinase 1 OS=Saccharomyces cerevisiae (strain ATCC 204508 / S288c) GN=CDC19 PE=1 SV=2 - [KPYK1_YEAST]	P00549	N7(Deamidated); T8(Hex2)	ETD	KTR triple	1	Trypsin	YES
ITDATPASFsSHVDYR	Repressible alkaline phosphatase OS=Saccharomyces cerevisiae (strain ATCC 204508 / S288c) GN=PHO8 PE=1 SV=2 - [PPB_YEAST]	P11491	S10(Hex)	ETD	KTR triple	1	Trypsin
ANPEVVFsR	Saccharopepsin OS=Saccharomyces cerevisiae (strain ATCC 204508 / S288c) GN=PEP4 PE=1 SV=1 - [CARP_YEAST]	P07267	S8(Hex)	ETD	KTR triple	1	Trypsin
EVtFEQHLAHLGQK	Saccharopepsin OS=Saccharomyces cerevisiae (strain ATCC 204508 / S288c) GN=PEP4 PE=1 SV=1 - [CARP_YEAST]	P07267	T3(Hex)	ETD	KTR triple	1	Trypsin
YLtQFEK	Saccharopepsin OS=Saccharomyces cerevisiae (strain ATCC 204508 / S288c) GN=PEP4 PE=1 SV=1 - [CARP_YEAST]	P07267	T3(Hex2)	ETD	KTR triple	1	Trypsin
NKDtHGIHGsVtR	Sensitivity to high expression protein 10 OS=Saccharomyces cerevisiae (strain ATCC 204508 / S288c) GN=SHE10 PE=3 SV=1 - [SHE10_YEAST]	P53075	T4(Hex); S10(Hex); T12(Hex)	ETD	KTR triple	1	Trypsin	YES
ADIDTGctttAHGSHQHK	Septation protein SUN4 OS=Saccharomyces cerevisiae (strain ATCC 204508 / S288c) GN=SUN4 PE=1 SV=1 - [SUN4_YEAST]	P53616	C7(Carbamidomethyl); T8(Hex); T9(Hex); T10(Hex)	ETD	KTR triple	1	Trypsin
AVtYVYETVtVDK	Septation protein SUN4 OS=Saccharomyces cerevisiae (strain ATCC 204508 / S288c) GN=SUN4 PE=1 SV=1 - [SUN4_YEAST]	P53616	T3(Hex); T8-T10(Hex2)	ETD	KTR triple	1	Trypsin
sSMVYIPTtK	Serine palmitoyltransferase-regulating protein TSC3 OS=Saccharomyces cerevisiae (strain ATCC 204508 / S288c) GN=TSC3 PE=1 SV=1 - [TSC3_YEAST]	Q3E790	S1-S2(Hex2); T9(Hex)	ETD	KTR triple	1	Trypsin
SGPnnSVPLsAntGnttIK	Serine/threonine-protein kinase KIC1 OS=Saccharomyces cerevisiae (strain ATCC 204508 / S288c) GN=KIC1 PE=1 SV=1 - [KIC1_YEAST]	P38692	N4(Deamidated); N5(Deamidated); S10(Hex); N12(Deamidated); T13(Hex); N15(Deamidated); T16(Hex); T17(Hex)	ETD	KTR triple	1	Trypsin
SMLNSTPTTPTHnGPtPLPAK	Serine/threonine-protein kinase PTK2/STK2 OS=Saccharomyces cerevisiae (strain ATCC 204508 / S288c) GN=PTK2 PE=1 SV=1 - [PTK2_YEAST]	P47116	N13(Deamidated); T16(Hex)	ETD	KTR triple	1	Trypsin	YES
QIVEDEVAstKK	Serine/threonine-protein kinase/endoribonuclease IRE1 OS=Saccharomyces cerevisiae (strain ATCC 204508 / S288c) GN=IRE1 PE=1 SV=2 - [IRE1_YEAST]	P32361	S9-T10(Hex4)	ETD	KTR triple	1	Trypsin
AANsIsVPYLENR	Serine/threonine-protein kinase/endoribonuclease IRE1 OS=Saccharomyces cerevisiae (strain ATCC 204508 / S288c) GN=IRE1 PE=1 SV=2 - [IRE1_YEAST]	P32361	S4(Hex2); S6(Hex2)	ETD	KTR triple	1	Trypsin
tGIPAEQVtR	Seripauperin-16 OS=Saccharomyces cerevisiae (strain ATCC 204508 / S288c) GN=PAU16 PE=3 SV=1 - [PAU16_YEAST]	P35994	T1(Hex); T9(Hex)	ETD	KTR triple	1	Trypsin
MItGVPWYssR	Seripauperin-2 OS=Saccharomyces cerevisiae (strain ATCC 204508 / S288c) GN=PAU2 PE=1 SV=1 - [PAU2_YEAST]	P32612	T3(Hex); S9-S10(Hex2)	ETD	KTR triple	1	Trypsin
VItGVPWYssR	Seripauperin-5 OS=Saccharomyces cerevisiae (strain ATCC 204508 / S288c) GN=PAU5 PE=2 SV=1 - [PAU5_YEAST]	P43575	T3(Hex); S9-S10(Hex2)	ETD	KTR triple	1	Trypsin
sAYAFEFssER	Signaling mucin HKR1 OS=Saccharomyces cerevisiae (strain ATCC 204508 / S288c) GN=HKR1 PE=1 SV=2 - [HKR1_YEAST]	P41809	S1(Hex); S8-S9(Hex2)	ETD	KTR triple	1	Trypsin
sIssLsVVK	Signaling mucin HKR1 OS=Saccharomyces cerevisiae (strain ATCC 204508 / S288c) GN=HKR1 PE=1 SV=2 - [HKR1_YEAST]	P41809	S1(Hex); S3(Hex); S4(Hex); S6(Hex)	ETD	KTR triple	1	Trypsin
IIVsQFEK	Spindle pole body assembly component MPS3 OS=Saccharomyces cerevisiae (strain ATCC 204508 / S288c) GN=MPS3 PE=1 SV=2 - [MPS3_YEAST]	P47069	S4(Hex2)	ETD	KTR triple	1	Trypsin	YES
LVNFENDINsLtK	Spindle pole body assembly component MPS3 OS=Saccharomyces cerevisiae (strain ATCC 204508 / S288c) GN=MPS3 PE=1 SV=2 - [MPS3_YEAST]	P47069	S10(Hex); T12(Hex)	ETD	KTR triple	1	Trypsin	YES
NNDLESHSSGAtSSPGK	Spindle pole body assembly component MPS3 OS=Saccharomyces cerevisiae (strain ATCC 204508 / S288c) GN=MPS3 PE=1 SV=2 - [MPS3_YEAST]	P47069	T12(Hex)	ETD	KTR triple	1	Trypsin	YES
LPWYttR	Temperature shock-inducible protein 1 OS=Saccharomyces cerevisiae (strain ATCC 204508 / S288c) GN=TIP1 PE=1 SV=1 - [TIP1_YEAST]	P27654	T5(Hex); T6(Hex)	ETD	KTR triple	1	Trypsin
FVIsEtPsPVLK	Transcriptional factor SWI5 OS=Saccharomyces cerevisiae (strain ATCC 204508 / S288c) GN=SWI5 PE=1 SV=1 - [SWI5_YEAST]	P08153	S4(Hex2); T6-S8(Hex2)	ETD	KTR triple	1	Trypsin	YES
sPQFGtHIK	Transcriptional factor SWI5 OS=Saccharomyces cerevisiae (strain ATCC 204508 / S288c) GN=SWI5 PE=1 SV=1 - [SWI5_YEAST]	P08153	S1(Hex); T6(Hex2)	ETD	KTR triple	1	Trypsin	YES
NsLNIVAPLK	Transcriptional regulatory protein GAT1 OS=Saccharomyces cerevisiae (strain ATCC 204508 / S288c) GN=GAT1 PE=1 SV=1 - [GAT1_YEAST]	P43574	S2(Hex2)	ETD	KTR triple	1	Trypsin	YES
FYLPGVAPTtYR	Transmembrane 9 superfamily member 1 OS=Saccharomyces cerevisiae (strain ATCC 204508 / S288c) GN=EMP70 PE=1 SV=2 - [TMN1_YEAST]	P32802	T10(Hex)	ETD	KTR triple	1	Trypsin
AYYDLPFtcPPTmHK	Transmembrane 9 superfamily member 3 OS=Saccharomyces cerevisiae (strain ATCC 204508 / S288c) GN=TMN3 PE=1 SV=1 - [TMN3_YEAST]	P40071	T8-T12(Hex); C9(Carbamidomethyl); M13(Oxidation)	ETD	KTR triple	1	Trypsin
EVHtNQDPLDVsAsKtEEcEK	Transposon Ty1-LR2 Gag-Pol polyprotein OS=Saccharomyces cerevisiae (strain ATCC 204508 / S288c) GN=TY1B-LR2 PE=3 SV=1 - [YL12B_YEAST]|Transposon Ty1-LR4 Gag polyprotein OS=Saccharomyces cerevisiae (strain ATCC 204508 / S288c) GN=TY1A-LR4 PE=2 SV=1 - [YL14A_YEAST]|Transposon Ty1-OL Gag polyprotein OS=Saccharomyces cerevisiae (strain ATCC 204508 / S288c) GN=TY1A-OL PE=2 SV=1 - [YO11A_YEAST]|Transpo…	P0C2I5;P0C2I8;Q12273	T4-S14(Hex3); T16(Hex); C19(Carbamidomethyl)	ETD	KTR triple	1	Trypsin	YES
tNsALVsNNVVAAs	Uncharacterized endoplasmic reticulum membrane protein YMR122W-A OS=Saccharomyces cerevisiae (strain ATCC 204508 / S288c) GN=YMR122W-A PE=1 SV=1 - [YM122_YEAST]	Q3E842	T1(Hex); S3(Hex); S7(Hex); S14(Hex)	ETD	KTR triple	1	Trypsin
KKEDDHItSSScNFVK	Uncharacterized membrane glycoprotein YNR066C OS=Saccharomyces cerevisiae (strain ATCC 204508 / S288c) GN=YNR066C PE=4 SV=1 - [YN95_YEAST]	P53752	T8(Hex); C12(Carbamidomethyl)	ETD	KTR triple	1	Trypsin
sTAsIVPVPHEPK	Uncharacterized membrane protein YCR061W OS=Saccharomyces cerevisiae (strain ATCC 204508 / S288c) GN=YCR061W PE=1 SV=2 - [YCV1_YEAST]	P25639	S1-T2(Hex); S4(Hex2)	ETD	KTR triple	1	Trypsin
tAALGVSLITSQYGDK	Uncharacterized membrane protein YMR034C OS=Saccharomyces cerevisiae (strain ATCC 204508 / S288c) GN=YMR034C PE=1 SV=1 - [YMS4_YEAST]	Q05131	T1(Hex)	ETD	KTR triple	1	Trypsin
EHssPLstGsLR	Uncharacterized protein SLP1 OS=Saccharomyces cerevisiae (strain ATCC 204508 / S288c) GN=SLP1 PE=1 SV=1 - [SLP1_YEAST]	Q12232	S3-S10(Hex5)	ETD	KTR triple	1	Trypsin
KEQDALtQPAtPR	Uncharacterized protein SLP1 OS=Saccharomyces cerevisiae (strain ATCC 204508 / S288c) GN=SLP1 PE=1 SV=1 - [SLP1_YEAST]	Q12232	T7(Hex2); T11(Hex)	ETD	KTR triple	1	Trypsin
EHAFQGtNDLStVLSPStFTDEGGYKPVLK	Uncharacterized protein YCR043C OS=Saccharomyces cerevisiae (strain ATCC 204508 / S288c) GN=YCR043C PE=1 SV=1 - [YCT3_YEAST]	P25361	T7-T20(Hex3)	ETD	KTR triple	1	Trypsin
mIPAPLDAsLLR	Uncharacterized protein YCR043C OS=Saccharomyces cerevisiae (strain ATCC 204508 / S288c) GN=YCR043C PE=1 SV=1 - [YCT3_YEAST]	P25361	M1(Oxidation); S9(Hex2)	ETD	KTR triple	1	Trypsin
PEAGPtAPVtK	Uncharacterized protein YDR056C OS=Saccharomyces cerevisiae (strain ATCC 204508 / S288c) GN=YDR056C PE=1 SV=1 - [YD056_YEAST]	Q12025	T6(Hex); T10(Hex)	ETD	KTR triple	1	Trypsin
SYDETNDAItAtVR	Uncharacterized protein YDR056C OS=Saccharomyces cerevisiae (strain ATCC 204508 / S288c) GN=YDR056C PE=1 SV=1 - [YD056_YEAST]	Q12025	T10-T12(Hex2)	ETD	KTR triple	1	Trypsin
LEtLDnQTmR	Uncharacterized protein YIL156W-B OS=Saccharomyces cerevisiae (strain ATCC 204508 / S288c) GN=YIL156W-B PE=4 SV=1 - [YI156_YEAST]	Q2V2P4	T3(Hex); N6(Deamidated); M9(Oxidation)	ETD	KTR triple	1	Trypsin
KGnSHIVVsPMK	Uncharacterized protein YJL132W OS=Saccharomyces cerevisiae (strain ATCC 204508 / S288c) GN=YJL132W PE=4 SV=1 - [YJN2_YEAST]	P47014	N3(Deamidated); S9(Hex)	ETD	KTR triple	1	Trypsin
EKmttsEEVKPWLR	Uncharacterized protein YKL077W OS=Saccharomyces cerevisiae (strain ATCC 204508 / S288c) GN=YKL077W PE=1 SV=1 - [YKH7_YEAST]	P36081	M3(Oxidation); T4-S6(Hex6)	ETD	KTR triple	1	Trypsin
KGRPDYstYFK	Uncharacterized protein YKL077W OS=Saccharomyces cerevisiae (strain ATCC 204508 / S288c) GN=YKL077W PE=1 SV=1 - [YKH7_YEAST]	P36081	S7(Hex); T8(Hex)	ETD	KTR triple	1	Trypsin
tIKPEINK	Uncharacterized protein YKL077W OS=Saccharomyces cerevisiae (strain ATCC 204508 / S288c) GN=YKL077W PE=1 SV=1 - [YKH7_YEAST]	P36081	T1(Hex2)	ETD	KTR triple	1	Trypsin
tPNPLKPWVsLEHDGRPK	Uncharacterized protein YKL077W OS=Saccharomyces cerevisiae (strain ATCC 204508 / S288c) GN=YKL077W PE=1 SV=1 - [YKH7_YEAST]	P36081	T1(Hex); S10(Hex)	ETD	KTR triple	1	Trypsin
tVSsHtYsYEELK	Uncharacterized protein YKL077W OS=Saccharomyces cerevisiae (strain ATCC 204508 / S288c) GN=YKL077W PE=1 SV=1 - [YKH7_YEAST]	P36081	T1(Hex); S4(Hex2); T6(Hex); S8(Hex2)	ETD	KTR triple	1	Trypsin
tYFVtWYtR	Uncharacterized protein YKL077W OS=Saccharomyces cerevisiae (strain ATCC 204508 / S288c) GN=YKL077W PE=1 SV=1 - [YKH7_YEAST]	P36081	T1(Hex2); T5(Hex2); T8(Hex)	ETD	KTR triple	1	Trypsin
tYsYEELK	Uncharacterized protein YKL077W OS=Saccharomyces cerevisiae (strain ATCC 204508 / S288c) GN=YKL077W PE=1 SV=1 - [YKH7_YEAST]	P36081	T1(Hex); S3(Hex2)	ETD	KTR triple	1	Trypsin
PFAGHQQIsQR	Uncharacterized protein YMR124W OS=Saccharomyces cerevisiae (strain ATCC 204508 / S288c) GN=YMR124W PE=1 SV=2 - [YM11_YEAST]	P39523	S9(Hex2)	ETD	KTR triple	1	Trypsin	YES
NIFnstVLAtAK	Uncharacterized protein YMR317W OS=Saccharomyces cerevisiae (strain ATCC 204508 / S288c) GN=YMR317W PE=4 SV=2 - [YM96_YEAST]	Q04893	N4(Deamidated); S5-T6(Hex2); T10(Hex2)	ETD	KTR triple	1	Trypsin
FNKtKHDtttYGPGEK	Uncharacterized protein YNL190W OS=Saccharomyces cerevisiae (strain ATCC 204508 / S288c) GN=YNL190W PE=1 SV=1 - [YNT0_YEAST]	P53872	T4(Hex); T8(Hex); T9(Hex); T10(Hex)	ETD	KTR triple	1	Trypsin
NNAAPGPsNFNsIK	Uncharacterized protein YNL190W OS=Saccharomyces cerevisiae (strain ATCC 204508 / S288c) GN=YNL190W PE=1 SV=1 - [YNT0_YEAST]	P53872	S8(Hex); S12(Hex2)	ETD	KTR triple	1	Trypsin
NFIPsVsLVR	Vacuolar membrane protein SCY_4732 OS=Saccharomyces cerevisiae (strain ATCC 204508 / S288c) GN=SCY_4732 PE=3 SV=1 - [YNF8_YEAS7]	P53947	S5(Hex2); S7(Hex2)	ETD	KTR triple	1	Trypsin
sNcLFGHQtEFLR	Vacuolar protein sorting/targeting protein PEP1 OS=Saccharomyces cerevisiae (strain ATCC 204508 / S288c) GN=PEP1 PE=3 SV=1 - [VPS10_YEAST]	P32319	S1(Hex); C3(Carbamidomethyl); T9(Hex)	ETD	KTR triple	1	Trypsin
ILGFQQAtGLR	Zinc finger protein RME1 OS=Saccharomyces cerevisiae (strain ATCC 204508 / S288c) GN=RME1 PE=1 SV=1 - [RME1_YEAST]	P32338	T8(Hex2)	ETD	KTR triple	1	Trypsin	YES
sHVAQLYHDPK	Zinc finger protein RME1 OS=Saccharomyces cerevisiae (strain ATCC 204508 / S288c) GN=RME1 PE=1 SV=1 - [RME1_YEAST]	P32338	S1(Hex)	ETD	KTR triple	1	Trypsin	YES
VLstISEGQTK	Zinc finger protein RME1 OS=Saccharomyces cerevisiae (strain ATCC 204508 / S288c) GN=RME1 PE=1 SV=1 - [RME1_YEAST]	P32338	S3-T4(Hex3)	ETD	KTR triple	1	Trypsin	YES
DLGSGLTGTFHNLVQPR	1,3-beta-glucan synthase component GSC2 OS=Saccharomyces cerevisiae (strain ATCC 204508 / S288c) GN=GSC2 PE=1 SV=2 - [FKS2_YEAST]	P40989	4xHex	"CID"	KTR triple	1	Trypsin
nVSnNDTGSQmSTYK	1,3-beta-glucan synthase component GSC2 OS=Saccharomyces cerevisiae (strain ATCC 204508 / S288c) GN=GSC2 PE=1 SV=2 - [FKS2_YEAST]	P40989	3xHex	"CID"	KTR triple	1	Trypsin
SHYYTHTPSLK	1,3-beta-glucan synthase component GSC2 OS=Saccharomyces cerevisiae (strain ATCC 204508 / S288c) GN=GSC2 PE=1 SV=2 - [FKS2_YEAST]	P40989	4xHex	"CID"	KTR triple	1	Trypsin
GVAYQADTAnETSGSTVNDPLANYEScSR	1,3-beta-glucanosyltransferase GAS1 OS=Saccharomyces cerevisiae (strain ATCC 204508 / S288c) GN=GAS1 PE=1 SV=2 - [GAS1_YEAST]	P22146	1xHex	"CID"	KTR triple	1	Trypsin
KTLDDFNNYSSEINK	1,3-beta-glucanosyltransferase GAS1 OS=Saccharomyces cerevisiae (strain ATCC 204508 / S288c) GN=GAS1 PE=1 SV=2 - [GAS1_YEAST]	P22146	3xHex	"CID"	KTR triple	1	Trypsin
PLANYEScSR	1,3-beta-glucanosyltransferase GAS1 OS=Saccharomyces cerevisiae (strain ATCC 204508 / S288c) GN=GAS1 PE=1 SV=2 - [GAS1_YEAST]	P22146	1xHex	"CID"	KTR triple	1	Trypsin
SYSATTSDVAcPATGK	1,3-beta-glucanosyltransferase GAS1 OS=Saccharomyces cerevisiae (strain ATCC 204508 / S288c) GN=GAS1 PE=1 SV=2 - [GAS1_YEAST]	P22146	4xHex	"CID"	KTR triple	1	Trypsin
TLDDFNNYSSEINK	1,3-beta-glucanosyltransferase GAS1 OS=Saccharomyces cerevisiae (strain ATCC 204508 / S288c) GN=GAS1 PE=1 SV=2 - [GAS1_YEAST]	P22146	4xHex	"CID"	KTR triple	1	Trypsin
YFEETnKYGLVSIDGNDVK	1,3-beta-glucanosyltransferase GAS1 OS=Saccharomyces cerevisiae (strain ATCC 204508 / S288c) GN=GAS1 PE=1 SV=2 - [GAS1_YEAST]	P22146	1xHex	"CID"	KTR triple	1	Trypsin
YGAYSFcTPK	1,3-beta-glucanosyltransferase GAS1 OS=Saccharomyces cerevisiae (strain ATCC 204508 / S288c) GN=GAS1 PE=1 SV=2 - [GAS1_YEAST]	P22146	2xHex	"CID"	KTR triple	1	Trypsin
YWSAATELPPTPN	1,3-beta-glucanosyltransferase GAS1 OS=Saccharomyces cerevisiae (strain ATCC 204508 / S288c) GN=GAS1 PE=1 SV=2 - [GAS1_YEAST]	P22146	2xHex	"CID"	KTR triple	1	Trypsin
GVWEAnNTLPAmPSAA	1,3-beta-glucanosyltransferase GAS5 OS=Saccharomyces cerevisiae (strain ATCC 204508 / S288c) GN=GAS5 PE=1 SV=1 - [GAS5_YEAST]	Q08193	2xHex	"CID"	KTR triple	1	Trypsin
SAYFTSGAGSPMGTGIATQQScDAK	1,3-beta-glucanosyltransferase GAS5 OS=Saccharomyces cerevisiae (strain ATCC 204508 / S288c) GN=GAS5 PE=1 SV=1 - [GAS5_YEAST]	Q08193	4xHex	"CID"	KTR triple	1	Trypsin
ALSSQMSTR	78 kDa glucose-regulated protein homolog OS=Saccharomyces cerevisiae (strain ATCC 204508 / S288c) GN=KAR2 PE=1 SV=1 - [GRP78_YEAST]	P16474	1xHex	"CID"	KTR triple	1	Trypsin
DVDDIVLVGGSTR	78 kDa glucose-regulated protein homolog OS=Saccharomyces cerevisiae (strain ATCC 204508 / S288c) GN=KAR2 PE=1 SV=1 - [GRP78_YEAST]	P16474	1xHex	"CID"	KTR triple	1	Trypsin
nGKTEILANEQGNR	78 kDa glucose-regulated protein homolog OS=Saccharomyces cerevisiae (strain ATCC 204508 / S288c) GN=KAR2 PE=1 SV=1 - [GRP78_YEAST]	P16474	1xHex	"CID"	KTR triple	1	Trypsin
SQIFSTAVDNQPTVMIK	78 kDa glucose-regulated protein homolog OS=Saccharomyces cerevisiae (strain ATCC 204508 / S288c) GN=KAR2 PE=1 SV=1 - [GRP78_YEAST]	P16474	4xHex	"CID"	KTR triple	1	Trypsin
SDPETILVTITK	A-agglutinin anchorage subunit OS=Saccharomyces cerevisiae (strain ATCC 204508 / S288c) GN=AGA1 PE=1 SV=1 - [AGA1_YEAST]	P32323	3xHex	"CID"	KTR triple	1	Trypsin
GSPINTQYVF	A-agglutinin-binding subunit OS=Saccharomyces cerevisiae (strain ATCC 204508 / S288c) GN=AGA2 PE=1 SV=1 - [AGA2_YEAST]	P32781	3xHex	"CID"	KTR triple	1	Trypsin
SVTFVSNcGSHPS	A-agglutinin-binding subunit OS=Saccharomyces cerevisiae (strain ATCC 204508 / S288c) GN=AGA2 PE=1 SV=1 - [AGA2_YEAST]	P32781	4xHex	"CID"	KTR triple	1	Trypsin
SIMTTWYK	Acid phosphatase PHO11 OS=Saccharomyces cerevisiae (strain ATCC 204508 / S288c) GN=PHO11 PE=1 SV=1 - [PPAB_YEAST]	P35842	1xHex	"CID"	KTR triple	1	Trypsin
TKHYnDTLLKQ	Acid phosphatase PHO11 OS=Saccharomyces cerevisiae (strain ATCC 204508 / S288c) GN=PHO11 PE=1 SV=1 - [PPAB_YEAST]	P35842	1xHex	"CID"	KTR triple	1	Trypsin
SGVcHTDLHAWHGDWPLPVK	Alcohol dehydrogenase 1 OS=Saccharomyces cerevisiae (strain ATCC 204508 / S288c) GN=ADH1 PE=1 SV=5 - [ADH1_YEAST]|Alcohol dehydrogenase 3, mitochondrial OS=Saccharomyces cerevisiae (strain ATCC 204508 / S288c) GN=ADH3 PE=1 SV=2 - [ADH3_YEAST]	P00330;P07246	1xHex	"CID"	KTR triple	1	Trypsin	YES
YnYTQIAPPPYWEK	Alkylphosphocholine resistance protein LEM3 OS=Saccharomyces cerevisiae (strain ATCC 204508 / S288c) GN=LEM3 PE=1 SV=1 - [LEM3_YEAST]	P42838	1xHex	"CID"	KTR triple	1	Trypsin
NIYDTGKEWPITR	Alpha-1,2-mannosyltransferase ALG9 OS=Saccharomyces cerevisiae (strain ATCC 204508 / S288c) GN=ALG9 PE=1 SV=1 - [ALG9_YEAST]	P53868	1xHex	"CID"	KTR triple	1	Trypsin
DDITPPAVYTK	Alpha-1,2-mannosyltransferase MNN2 OS=Saccharomyces cerevisiae (strain ATCC 204508 / S288c) GN=MNN2 PE=1 SV=1 - [MNN2_YEAST]	P38069	1xHex	"CID"	KTR triple	1	Trypsin
YVEHIATLVSPK	Alpha-1,2-mannosyltransferase MNN2 OS=Saccharomyces cerevisiae (strain ATCC 204508 / S288c) GN=MNN2 PE=1 SV=1 - [MNN2_YEAST]	P38069	1xHex	"CID"	KTR triple	1	Trypsin
VSDDISPVSR	Alpha-1,2-mannosyltransferase MNN5 OS=Saccharomyces cerevisiae (strain ATCC 204508 / S288c) GN=MNN5 PE=3 SV=1 - [MNN5_YEAST]	P46982	1xHex	"CID"	KTR triple	1	Trypsin
YETLLPR	Alpha-1,3-mannosyltransferase MNN1 OS=Saccharomyces cerevisiae (strain ATCC 204508 / S288c) GN=MNN1 PE=1 SV=1 - [MNN1_YEAST]	P39106	1xHex	"CID"	KTR triple	1	Trypsin
IAHSVATYADSFEGFPK	Aminopeptidase Y OS=Saccharomyces cerevisiae (strain ATCC 204508 / S288c) GN=APE3 PE=1 SV=1 - [APE3_YEAST]	P37302	1xHex	"CID"	KTR triple	1	Trypsin
cDLITSHLLNQK	AP-1-like transcription activator YAP2 OS=Saccharomyces cerevisiae (strain ATCC 204508 / S288c) GN=CAD1 PE=1 SV=2 - [YAP2_YEAST]	P24813	2xHex	"CID"	KTR triple	1	Trypsin	YES
TQSEAIEHISSAISnGK	AP-1-like transcription activator YAP2 OS=Saccharomyces cerevisiae (strain ATCC 204508 / S288c) GN=CAD1 PE=1 SV=2 - [YAP2_YEAST]	P24813	4xHex	"CID"	KTR triple	1	Trypsin	YES
GTFSTSGSSTFR	Aspartic proteinase 3 OS=Saccharomyces cerevisiae (strain ATCC 204508 / S288c) GN=YPS1 PE=1 SV=2 - [YPS1_YEAST]	P32329	2xHex	"CID"	KTR triple	1	Trypsin
YnTTSENIEIITSSVPSAVK	Aspartic proteinase 3 OS=Saccharomyces cerevisiae (strain ATCC 204508 / S288c) GN=YPS1 PE=1 SV=2 - [YPS1_YEAST]	P32329	4xHex	"CID"	KTR triple	1	Trypsin
TATFDSTASTSQLIDcATYGTFnTSK	Aspartic proteinase MKC7 OS=Saccharomyces cerevisiae (strain ATCC 204508 / S288c) GN=MKC7 PE=1 SV=2 - [MKC7_YEAST]	P53379	4xHex	"CID"	KTR triple	1	Trypsin
INLVSGTSESHNEYSGVYHK	Aspartic proteinase yapsin-7 OS=Saccharomyces cerevisiae (strain ATCC 204508 / S288c) GN=YPS7 PE=1 SV=1 - [YPS7_YEAST]	Q06325	3xHex	"CID"	KTR triple	1	Trypsin
nLTLYPSYR	Aspartic proteinase yapsin-7 OS=Saccharomyces cerevisiae (strain ATCC 204508 / S288c) GN=YPS7 PE=1 SV=1 - [YPS7_YEAST]	Q06325	4xHex	"CID"	KTR triple	1	Trypsin
SGTSSSTEEPFPVLAVGK	Aspartic proteinase yapsin-7 OS=Saccharomyces cerevisiae (strain ATCC 204508 / S288c) GN=YPS7 PE=1 SV=1 - [YPS7_YEAST]	Q06325	4xHex	"CID"	KTR triple	1	Trypsin
NYIFLSVGR	ATP-dependent RNA helicase DBP1 OS=Saccharomyces cerevisiae (strain ATCC 204508 / S288c) GN=DBP1 PE=3 SV=1 - [DBP1_YEAS7]	P24784	2xHex	"CID"	KTR triple	1	Trypsin	YES
DAITTQIIDFDK	Autophagy-related protein 27 OS=Saccharomyces cerevisiae (strain ATCC 204508 / S288c) GN=ATG27 PE=3 SV=1 - [ATG27_YEAST]	P46989	1xHex	"CID"	KTR triple	1	Trypsin
TSAAATSSAPAALPAANK	Axial budding pattern protein 2 OS=Saccharomyces cerevisiae (strain ATCC 204508 / S288c) GN=AXL2 PE=1 SV=1 - [AXL2_YEAST]	P38928	4xHex	"CID"	KTR triple	1	Trypsin
IATAEPWSTNEPF	Barrierpepsin OS=Saccharomyces cerevisiae (strain ATCC 204508 / S288c) GN=BAR1 PE=1 SV=1 - [BAR1_YEAST]	P12630	3xHex	"CID"	KTR triple	1	Trypsin
SRPFLQSSTASSLIAETNVQSR	Barrierpepsin OS=Saccharomyces cerevisiae (strain ATCC 204508 / S288c) GN=BAR1 PE=1 SV=1 - [BAR1_YEAST]	P12630	4xHex	"CID"	KTR triple	1	Trypsin
STTVLSKP	Barrierpepsin OS=Saccharomyces cerevisiae (strain ATCC 204508 / S288c) GN=BAR1 PE=1 SV=1 - [BAR1_YEAST]	P12630	4xHex	"CID"	KTR triple	1	Trypsin
TMANSGSVSLPTSNSIDKEFEHSK	Barrierpepsin OS=Saccharomyces cerevisiae (strain ATCC 204508 / S288c) GN=BAR1 PE=1 SV=1 - [BAR1_YEAST]	P12630	3xHex	"CID"	KTR triple	1	Trypsin
TVITETVTK	Barrierpepsin OS=Saccharomyces cerevisiae (strain ATCC 204508 / S288c) GN=BAR1 PE=1 SV=1 - [BAR1_YEAST]	P12630	4xHex	"CID"	KTR triple	1	Trypsin
TVLINVcKPTY	Barrierpepsin OS=Saccharomyces cerevisiae (strain ATCC 204508 / S288c) GN=BAR1 PE=1 SV=1 - [BAR1_YEAST]	P12630	4xHex	"CID"	KTR triple	1	Trypsin
TVTSDIYSSTGcK	Barrierpepsin OS=Saccharomyces cerevisiae (strain ATCC 204508 / S288c) GN=BAR1 PE=1 SV=1 - [BAR1_YEAST]	P12630	4xHex	"CID"	KTR triple	1	Trypsin
LSIcTcDGEDHPNQGVGR	Beta-glucan synthesis-associated protein KRE6 OS=Saccharomyces cerevisiae (strain ATCC 204508 / S288c) GN=KRE6 PE=1 SV=2 - [KRE6_YEAST]	P32486	2xHex	"CID"	KTR triple	1	Trypsin
TQYQYPQLSAIR	Beta-glucan synthesis-associated protein KRE6 OS=Saccharomyces cerevisiae (strain ATCC 204508 / S288c) GN=KRE6 PE=1 SV=2 - [KRE6_YEAST]	P32486	1xHex	"CID"	KTR triple	1	Trypsin
LSVcTcDNEDHPNQGVGR	Beta-glucan synthesis-associated protein SKN1 OS=Saccharomyces cerevisiae (strain ATCC 204508 / S288c) GN=SKN1 PE=1 SV=1 - [SKN1_YEAST]	P33336	1xHex	"CID"	KTR triple	1	Trypsin
nQTIQGDVHGITK	Bud site selection protein RAX2 OS=Saccharomyces cerevisiae (strain ATCC 204508 / S288c) GN=RAX2 PE=1 SV=1 - [RAX2_YEAST]	Q12465	1xHex	"CID"	KTR triple	1	Trypsin
LGNLQTTFHNER	Calnexin homolog OS=Saccharomyces cerevisiae (strain ATCC 204508 / S288c) GN=CNE1 PE=1 SV=1 - [CALX_YEAST]	P27825	3xHex	"CID"	KTR triple	1	Trypsin
HISWSIDR	Cell division control protein 50 OS=Saccharomyces cerevisiae (strain ATCC 204508 / S288c) GN=CDC50 PE=1 SV=1 - [CDC50_YEAST]	P25656	2xHex	"CID"	KTR triple	1	Trypsin
SNYKPITNIYIGDADISK	Cell membrane protein YLR413W OS=Saccharomyces cerevisiae (strain ATCC 204508 / S288c) GN=YLR413W PE=1 SV=1 - [YL413_YEAST]	Q06689	1xHex	"CID"	KTR triple	1	Trypsin
TKLSPVFELFASSK	Cell membrane protein YLR413W OS=Saccharomyces cerevisiae (strain ATCC 204508 / S288c) GN=YLR413W PE=1 SV=1 - [YL413_YEAST]	Q06689	4xHex	"CID"	KTR triple	1	Trypsin
VVTQSVVSQANQQAS	Cell wall integrity and stress response component 2 OS=Saccharomyces cerevisiae (strain ATCC 204508 / S288c) GN=WSC2 PE=1 SV=1 - [WSC2_YEAST]	P53832	4xHex	"CID"	KTR triple	1	Trypsin
SSEVATATAAASNNR	Cell wall integrity and stress response component 3 OS=Saccharomyces cerevisiae (strain ATCC 204508 / S288c) GN=WSC3 PE=1 SV=1 - [WSC3_YEAST]	Q12215	4xHex	"CID"	KTR triple	1	Trypsin
TnISEITSR	Cell wall integrity and stress response component 4 OS=Saccharomyces cerevisiae (strain ATCC 204508 / S288c) GN=WSC4 PE=1 SV=1 - [WSC4_YEAST]	P38739	3xHex	"CID"	KTR triple	1	Trypsin
TILSNHYTTVTY	Cell wall integrity sensor MID2 OS=Saccharomyces cerevisiae (strain ATCC 204508 / S288c) GN=MID2 PE=1 SV=1 - [MID2_YEAST]	P36027	4xHex	"CID"	KTR triple	1	Trypsin
ATSSScATPSLK	Cell wall mannoprotein CIS3 OS=Saccharomyces cerevisiae (strain ATCC 204508 / S288c) GN=CIS3 PE=1 SV=1 - [CIS3_YEAST]	P47001	4xHex	"CID"	KTR triple	1	Trypsin
DVISQIGDGQVQATSAATAQ	Cell wall mannoprotein CIS3 OS=Saccharomyces cerevisiae (strain ATCC 204508 / S288c) GN=CIS3 PE=1 SV=1 - [CIS3_YEAST]	P47001	4xHex	"CID"	KTR triple	1	Trypsin
GIAVQAITSSK	Cell wall mannoprotein CIS3 OS=Saccharomyces cerevisiae (strain ATCC 204508 / S288c) GN=CIS3 PE=1 SV=1 - [CIS3_YEAST]	P47001	4xHex	"CID"	KTR triple	1	Trypsin
IGSIVANR	Cell wall mannoprotein CIS3 OS=Saccharomyces cerevisiae (strain ATCC 204508 / S288c) GN=CIS3 PE=1 SV=1 - [CIS3_YEAST]|Cell wall mannoprotein HSP150 OS=Saccharomyces cerevisiae (strain ATCC 204508 / S288c) GN=HSP150 PE=1 SV=2 - [HS150_YEAST]|Cell wall mannoprotein PIR1 OS=Saccharomyces cerevisiae (strain ATCC 204508 / S288c) GN=PIR1 PE=3 SV=1 - [PIR1_YEAST]|Cell wall mannoprotein PIR3 OS=Saccharom…	P47001;P32478;Q03178;Q03180;P46999	2xHex	"CID"	KTR triple	1	Trypsin
GQVQATTTTLAPK	Cell wall mannoprotein HSP150 OS=Saccharomyces cerevisiae (strain ATCC 204508 / S288c) GN=HSP150 PE=1 SV=2 - [HS150_YEAST]	P32478	4xHex	"CID"	KTR triple	1	Trypsin
STAAAVSQIGDGQIQATTK	Cell wall mannoprotein HSP150 OS=Saccharomyces cerevisiae (strain ATCC 204508 / S288c) GN=HSP150 PE=1 SV=2 - [HS150_YEAST]	P32478	4xHex	"CID"	KTR triple	1	Trypsin
STAAAVSQIGDGQVQA	Cell wall mannoprotein HSP150 OS=Saccharomyces cerevisiae (strain ATCC 204508 / S288c) GN=HSP150 PE=1 SV=2 - [HS150_YEAST]	P32478	3xHex	"CID"	KTR triple	1	Trypsin
TTAAAVSQIGDGQIQATTK	Cell wall mannoprotein HSP150 OS=Saccharomyces cerevisiae (strain ATCC 204508 / S288c) GN=HSP150 PE=1 SV=2 - [HS150_YEAST]|Cell wall mannoprotein PIR1 OS=Saccharomyces cerevisiae (strain ATCC 204508 / S288c) GN=PIR1 PE=3 SV=1 - [PIR1_YEAST]	P32478;Q03178	4xHex	"CID"	KTR triple	1	Trypsin
KSTAAAVSQmGDGQIQATTK	Cell wall mannoprotein HSP150 OS=Saccharomyces cerevisiae (strain RM11-1a) GN=HSP150 PE=3 SV=1 - [HS150_YEAST]	P32478	4xHex	"CID"	KTR triple	1	Trypsin
QIQATTTTLAPK	Cell wall mannoprotein HSP150 OS=Saccharomyces cerevisiae (strain RM11-1a) GN=HSP150 PE=3 SV=1 - [HS150_YEAST]	P32478	4xHex	"CID"	KTR triple	1	Trypsin
SAAATSTDPVDAVScK	Cell wall mannoprotein HSP150 OS=Saccharomyces cerevisiae (strain RM11-1a) GN=HSP150 PE=3 SV=1 - [HS150_YEAST]	P32478	3xHex	"CID"	KTR triple	1	Trypsin
TTAAAVSQIGDGQVQATTK	Cell wall mannoprotein HSP150 OS=Saccharomyces cerevisiae (strain RM11-1a) GN=HSP150 PE=3 SV=1 - [HS150_YEAST]	P32478	4xHex	"CID"	KTR triple	1	Trypsin
AVSQIGDGQIQATTK	Cell wall mannoprotein HSP150 OS=Saccharomyces cerevisiae (strain ATCC 204508 / S288c) GN=HSP150 PE=1 SV=2 - [HS150_YEAST]|Cell wall mannoprotein PIR1 OS=Saccharomyces cerevisiae (strain ATCC 204508 / S288c) GN=PIR1 PE=3 SV=1 - [PIR1_YEAST]	P32478;Q03178	3xHex	"CID"	KTR triple	1	Trypsin
TTAAAVSQIGDGQIQA	Cell wall mannoprotein HSP150 OS=Saccharomyces cerevisiae (strain ATCC 204508 / S288c) GN=HSP150 PE=1 SV=2 - [HS150_YEAST]|Cell wall mannoprotein PIR1 OS=Saccharomyces cerevisiae (strain ATCC 204508 / S288c) GN=PIR1 PE=3 SV=1 - [PIR1_YEAST]	P32478;Q03178	3xHex	"CID"	KTR triple	1	Trypsin
AAVSQIGDGQIQATTK	Cell wall mannoprotein HSP150 OS=Saccharomyces cerevisiae (strain ATCC 204508 / S288c) GN=HSP150 PE=1 SV=2 - [HS150_YEAST]|Cell wall mannoprotein PIR1 OS=Saccharomyces cerevisiae (strain ATCC 204508 / S288c) GN=PIR1 PE=3 SV=1 - [PIR1_YEAST]	P32478;Q03178	3xHex	"CID"	KTR triple	1	Trypsin
GIAVEPIATTASSK	Cell wall mannoprotein PIR1 OS=Saccharomyces cerevisiae (strain ATCC 204508 / S288c) GN=PIR1 PE=3 SV=1 - [PIR1_YEAST]	Q03178	4xHex	"CID"	KTR triple	1	Trypsin
ISQIGDGQIQATTK	Cell wall mannoprotein PIR1 OS=Saccharomyces cerevisiae (strain ATCC 204508 / S288c) GN=PIR1 PE=3 SV=1 - [PIR1_YEAST]	Q03178	3xHex	"CID"	KTR triple	1	Trypsin
SLVASALVATSLAAYAPK	Cell wall mannoprotein PIR1 OS=Saccharomyces cerevisiae (strain ATCC 204508 / S288c) GN=PIR1 PE=3 SV=1 - [PIR1_YEAST]	Q03178	4xHex	"CID"	KTR triple	1	Trypsin
TFGIAVEPIATTASSK	Cell wall mannoprotein PIR1 OS=Saccharomyces cerevisiae (strain ATCC 204508 / S288c) GN=PIR1 PE=3 SV=1 - [PIR1_YEAST]	Q03178	4xHex	"CID"	KTR triple	1	Trypsin
TIIPSPAPAPITnGTDPVTAETcK	Cell wall mannoprotein PIR1 OS=Saccharomyces cerevisiae (strain ATCC 204508 / S288c) GN=PIR1 PE=3 SV=1 - [PIR1_YEAST]	Q03178	2xHex	"CID"	KTR triple	1	Trypsin
AAAISQIGDGQIQATTK	Cell wall mannoprotein PIR1 OS=Saccharomyces cerevisiae (strain ATCC 204508 / S288c) GN=PIR1 PE=3 SV=1 - [PIR1_YEAST]	Q03178	3xHex	"CID"	KTR triple	1	Trypsin
AAAVSQIGDGQIQATTK	Cell wall mannoprotein PIR1 OS=Saccharomyces cerevisiae (strain ATCC 204508 / S288c) GN=PIR1 PE=3 SV=1 - [PIR1_YEAST]	Q03178	3xHex	"CID"	KTR triple	1	Trypsin
AAVSQIGDGQIQATTKTK	Cell wall mannoprotein PIR1 OS=Saccharomyces cerevisiae (strain ATCC 204508 / S288c) GN=PIR1 PE=3 SV=1 - [PIR1_YEAST]	Q03178	4xHex	"CID"	KTR triple	1	Trypsin
WSTLTPSATYK	Cell wall mannoprotein PIR1 OS=Saccharomyces cerevisiae (strain ATCC 204508 / S288c) GN=PIR1 PE=3 SV=1 - [PIR1_YEAST]|Cell wall mannoprotein PIR3 OS=Saccharomyces cerevisiae (strain ATCC 204508 / S288c) GN=PIR3 PE=1 SV=3 - [PIR3_YEAST]	Q03178;Q03180	4xHex	"CID"	KTR triple	1	Trypsin
YAPKDPWSTLTPSATYK	Cell wall mannoprotein PIR1 OS=Saccharomyces cerevisiae (strain ATCC 204508 / S288c) GN=PIR1 PE=3 SV=1 - [PIR1_YEAST]|Cell wall mannoprotein PIR3 OS=Saccharomyces cerevisiae (strain ATCC 204508 / S288c) GN=PIR3 PE=1 SV=3 - [PIR3_YEAST]	Q03178;Q03180	4xHex	"CID"	KTR triple	1	Trypsin
STAAAVSQITDGQVQAAK	Cell wall mannoprotein PIR3 OS=Saccharomyces cerevisiae (strain ATCC 204508 / S288c) GN=PIR3 PE=1 SV=3 - [PIR3_YEAST]	Q03180	4xHex	"CID"	KTR triple	1	Trypsin
AAASQITDGQIQASK	Cell wall mannoprotein PIR3 OS=Saccharomyces cerevisiae (strain ATCC 204508 / S288c) GN=PIR3 PE=1 SV=3 - [PIR3_YEAST]	Q03180	3xHex	"CID"	KTR triple	1	Trypsin
GESFVcKnGASSTSVK	Cell wall mannoprotein PST1 OS=Saccharomyces cerevisiae (strain ATCC 204508 / S288c) GN=PST1 PE=3 SV=1 - [PST1_YEAST]	Q12355	4xHex	"CID"	KTR triple	1	Trypsin
IITSQIPEATS	Haze protective factor 1 OS=Saccharomyces cerevisiae (strain ATCC 204508 / S288c) GN=HPF1 PE=1 SV=1 - [HPF1_YEAST]	Q05164	4xHex	"CID"	KTR triple	1	Trypsin
TYTTATVTQcDDnGcNVK	Haze protective factor 1 OS=Saccharomyces cerevisiae (strain ATCC 204508 / S288c) GN=HPF1 PE=1 SV=1 - [HPF1_YEAST]	Q05164	4xHex	"CID"	KTR triple	1	Trypsin
ASVTTTLSPYDER	Cell wall protein DAN1 OS=Saccharomyces cerevisiae (strain ATCC 204508 / S288c) GN=DAN1 PE=1 SV=2 - [DAN1_YEAST]|Cell wall protein DAN4 OS=Saccharomyces cerevisiae (strain ATCC 204508 / S288c) GN=DAN4 PE=2 SV=1 - [DAN4_YEAST]	P47178;P47179	3xHex	"CID"	KTR triple	1	Trypsin
GDISLSLSK	Putative GPI-anchored protein YAR066W OS=Saccharomyces cerevisiae (strain ATCC 204508 / S288c) GN=YAR066W PE=1 SV=1 - [YA066_YEAST]|Putative uncharacterized protein YIL169C OS=Saccharomyces cerevisiae (strain ATCC 204508 / S288c) GN=YIQ9 PE=1 SV=1 - [YIQ9_YEAST]	P0CX18;P40442	3xHex	"CID"	KTR triple	1	Trypsin
KGEVTFSPY	Putative GPI-anchored protein YAR066W OS=Saccharomyces cerevisiae (strain ATCC 204508 / S288c) GN=YAR066W PE=1 SV=1 - [YA066_YEAST]|Putative uncharacterized protein YIL169C OS=Saccharomyces cerevisiae (strain ATCC 204508 / S288c) GN=YIQ9 PE=1 SV=1 - [YIQ9_YEAST]|Haze protective factor 1 OS=Saccharomyces cerevisiae (strain ATCC 204508 / S288c) GN=HPF1 PE=1 SV=1 - [HPF1_YEAST]	P0CX18;P40442;Q05164	2xHex	"CID"	KTR triple	1	Trypsin
QSDDATGVAIRPTSK	Cell wall protein CWP1 OS=Saccharomyces cerevisiae (strain ATCC 204508 / S288c) GN=CWP1 PE=1 SV=2 - [CWP1_YEAST]	P28319	2xHex	"CID"	KTR triple	1	Trypsin
HKTETYPPEIAK	Cell wall protein DAN1 OS=Saccharomyces cerevisiae (strain ATCC 204508 / S288c) GN=DAN1 PE=1 SV=2 - [DAN1_YEAST]	P47178	2xHex	"CID"	KTR triple	1	Trypsin
GDSFVcKnGATSTSVK	Cell wall protein ECM33 OS=Saccharomyces cerevisiae (strain ATCC 204508 / S288c) GN=ECM33 PE=1 SV=3 - [ECM33_YEAST]	P38248	4xHex	"CID"	KTR triple	1	Trypsin
GFIIAnNTQLK	Cell wall protein ECM33 OS=Saccharomyces cerevisiae (strain ATCC 204508 / S288c) GN=ECM33 PE=1 SV=3 - [ECM33_YEAST]	P38248	1xHex	"CID"	KTR triple	1	Trypsin
GGANFDSSSSnFScNALK	Cell wall protein ECM33 OS=Saccharomyces cerevisiae (strain ATCC 204508 / S288c) GN=ECM33 PE=1 SV=3 - [ECM33_YEAST]	P38248	2xHex	"CID"	KTR triple	1	Trypsin
nGATSTSVKL	Cell wall protein ECM33 OS=Saccharomyces cerevisiae (strain ATCC 204508 / S288c) GN=ECM33 PE=1 SV=3 - [ECM33_YEAST]	P38248	4xHex	"CID"	KTR triple	1	Trypsin
QSnGAIQGDSFVcK	Cell wall protein ECM33 OS=Saccharomyces cerevisiae (strain ATCC 204508 / S288c) GN=ECM33 PE=1 SV=3 - [ECM33_YEAST]	P38248	2xHex	"CID"	KTR triple	1	Trypsin
SLSIVSNDELSK	Cell wall protein ECM33 OS=Saccharomyces cerevisiae (strain ATCC 204508 / S288c) GN=ECM33 PE=1 SV=3 - [ECM33_YEAST]	P38248	4xHex	"CID"	KTR triple	1	Trypsin
AYAPPEPWATLTPSSK	Cell wall protein PIR5 OS=Saccharomyces cerevisiae (strain ATCC 204508 / S288c) GN=PIR5 PE=3 SV=1 - [PIR5_YEAST]	P46999	4xHex	"CID"	KTR triple	1	Trypsin
GLAVIPFTVTESK	Cell wall protein PIR5 OS=Saccharomyces cerevisiae (strain ATCC 204508 / S288c) GN=PIR5 PE=3 SV=1 - [PIR5_YEAST]	P46999	3xHex	"CID"	KTR triple	1	Trypsin
LPHPVSQIGDGQIQVTTQK	Cell wall protein PIR5 OS=Saccharomyces cerevisiae (strain ATCC 204508 / S288c) GN=PIR5 PE=3 SV=1 - [PIR5_YEAST]	P46999	3xHex	"CID"	KTR triple	1	Trypsin
FAnTTVFSAQ	Cell wall protein PRY3 OS=Saccharomyces cerevisiae (strain ATCC 204508 / S288c) GN=PRY3 PE=1 SV=1 - [PRY3_YEAST]	P47033	3xHex	"CID"	KTR triple	1	Trypsin
SVAADDIQGSTSK	Cell wall protein PRY3 OS=Saccharomyces cerevisiae (strain ATCC 204508 / S288c) GN=PRY3 PE=1 SV=1 - [PRY3_YEAST]	P47033	4xHex	"CID"	KTR triple	1	Trypsin
AATAVTIDPTLD	Cell wall protein PRY3 OS=Saccharomyces cerevisiae (strain ATCC 204508 / S288c) GN=PRY3 PE=1 SV=1 - [PRY3_YEAST]	P47033	3xHex	"CID"	KTR triple	1	Trypsin
EPTTFTTnGK	Cell wall protein SED1 OS=Saccharomyces cerevisiae (strain ATCC 204508 / S288c) GN=SED1 PE=1 SV=1 - [SED1_YEAST]	Q01589	4xHex	"CID"	KTR triple	1	Trypsin
PTTLTITDcPcTIEK	Cell wall protein SED1 OS=Saccharomyces cerevisiae (strain ATCC 204508 / S288c) GN=SED1 PE=1 SV=1 - [SED1_YEAST]	Q01589	4xHex	"CID"	KTR triple	1	Trypsin
SEAPESSVPVTESKG	Cell wall protein SED1 OS=Saccharomyces cerevisiae (strain ATCC 204508 / S288c) GN=SED1 PE=1 SV=1 - [SED1_YEAST]	Q01589	4xHex	"CID"	KTR triple	1	Trypsin
TYTVTEPTTL	Cell wall protein SED1 OS=Saccharomyces cerevisiae (strain ATCC 204508 / S288c) GN=SED1 PE=1 SV=1 - [SED1_YEAST]	Q01589	4xHex	"CID"	KTR triple	1	Trypsin
FVTVTNEPVTQYV	Cell wall protein SRL1 OS=Saccharomyces cerevisiae (strain ATCC 204508 / S288c) GN=SRL1 PE=1 SV=1 - [SRL1_YEAST]	Q08673	3xHex	"CID"	KTR triple	1	Trypsin
QASTSnGcVPITK	Cell wall protein SRL1 OS=Saccharomyces cerevisiae (strain ATCC 204508 / S288c) GN=SRL1 PE=1 SV=1 - [SRL1_YEAST]	Q08673	4xHex	"CID"	KTR triple	1	Trypsin
TSnGcVPITK	Cell wall protein SRL1 OS=Saccharomyces cerevisiae (strain ATCC 204508 / S288c) GN=SRL1 PE=1 SV=1 - [SRL1_YEAST]	Q08673	3xHex	"CID"	KTR triple	1	Trypsin
TTLSPSSTAASVSDEDSNNK	Cell wall protein SRL1 OS=Saccharomyces cerevisiae (strain ATCC 204508 / S288c) GN=SRL1 PE=1 SV=1 - [SRL1_YEAST]	Q08673	4xHex	"CID"	KTR triple	1	Trypsin
DITNnEScTcEVGDR	Cell wall protein YJL171C OS=Saccharomyces cerevisiae (strain ATCC 204508 / S288c) GN=YJL171C PE=1 SV=2 - [YJR1_YEAST]	P46992	1xHex	"CID"	KTR triple	1	Trypsin
FKDITNnEScTcEVGDR	Cell wall protein YJL171C OS=Saccharomyces cerevisiae (strain ATCC 204508 / S288c) GN=YJL171C PE=1 SV=2 - [YJR1_YEAST]	P46992	1xHex	"CID"	KTR triple	1	Trypsin
QFAFYTSPGFTVNnSR	Cell wall protein YJL171C OS=Saccharomyces cerevisiae (strain ATCC 204508 / S288c) GN=YJL171C PE=1 SV=2 - [YJR1_YEAST]	P46992	1xHex	"CID"	KTR triple	1	Trypsin
ASATTIYLPQH	Cell wall protein YLR040C OS=Saccharomyces cerevisiae (strain ATCC 204508 / S288c) GN=YLR040C PE=3 SV=1 - [YL040_YEAST]	Q07988	3xHex	"CID"	KTR triple	1	Trypsin
TLTSSSNDDTLAR	Cell wall protein YLR040C OS=Saccharomyces cerevisiae (strain ATCC 204508 / S288c) GN=YLR040C PE=3 SV=1 - [YL040_YEAST]	Q07988	4xHex	"CID"	KTR triple	1	Trypsin
SLVQTSNVVSN	Cell wall protein YLR194C OS=Saccharomyces cerevisiae (strain ATCC 204508 / S288c) GN=YLR194C PE=1 SV=1 - [YL194_YEAST]	Q05777	4xHex	"CID"	KTR triple	1	Trypsin
ITTGDVGATIDSK	Cell wall synthesis protein KNH1 OS=Saccharomyces cerevisiae (strain ATCC 204508 / S288c) GN=KNH1 PE=3 SV=2 - [KNH1_YEAST]	P50112	4xHex	"CID"	KTR triple	1	Trypsin
YAPMQLQPATK	Cell wall synthesis protein KNH1 OS=Saccharomyces cerevisiae (strain ATCC 204508 / S288c) GN=KNH1 PE=3 SV=2 - [KNH1_YEAST]	P50112	1xHex	"CID"	KTR triple	1	Trypsin
SmPSDnGGWYKPSK	Cell wall synthesis protein KRE9 OS=Saccharomyces cerevisiae (strain ATCC 204508 / S288c) GN=KRE9 PE=1 SV=1 - [KRE9_YEAST]	P39005	3xHex	"CID"	KTR triple	1	Trypsin
VDGQGYTIHYTPR	Cell wall synthesis protein KRE9 OS=Saccharomyces cerevisiae (strain ATCC 204508 / S288c) GN=KRE9 PE=1 SV=1 - [KRE9_YEAST]	P39005	4xHex	"CID"	KTR triple	1	Trypsin
VTATTWTR	Cell wall synthesis protein KRE9 OS=Saccharomyces cerevisiae (strain ATCC 204508 / S288c) GN=KRE9 PE=1 SV=1 - [KRE9_YEAST]	P39005	4xHex	"CID"	KTR triple	1	Trypsin
TIPLNDEDLDGnGHGTHcAGTIASK	Cerevisin OS=Saccharomyces cerevisiae (strain ATCC 204508 / S288c) GN=PRB1 PE=1 SV=1 - [PRTB_YEAST]	P09232	1xHex	"CID"	KTR triple	1	Trypsin
SITPSSVYIPVTDGNK	Chitin synthase 3 complex protein CSI2 OS=Saccharomyces cerevisiae (strain ATCC 204508 / S288c) GN=CSI2 PE=1 SV=1 - [CSI2_YEAST]	Q08054	4xHex	"CID"	KTR triple	1	Trypsin
FSDFAAIcSK	Chitin synthase export chaperone OS=Saccharomyces cerevisiae (strain ATCC 204508 / S288c) GN=CHS7 PE=1 SV=1 - [CHS7_YEAST]	P38843	2xHex	"CID"	KTR triple	1	Trypsin
TPLPLcSVIK	Chitin synthase export chaperone OS=Saccharomyces cerevisiae (strain ATCC 204508 / S288c) GN=CHS7 PE=1 SV=1 - [CHS7_YEAST]	P38843	2xHex	"CID"	KTR triple	1	Trypsin
LTMVPWYSSR	Cold shock-induced protein TIR1 OS=Saccharomyces cerevisiae (strain ATCC 204508 / S288c) GN=TIR1 PE=1 SV=1 - [TIR1_YEAST]	P10863	3xHex	"CID"	KTR triple	1	Trypsin
SHLQEYISL	Cold shock-induced protein TIR1 OS=Saccharomyces cerevisiae (strain ATCC 204508 / S288c) GN=TIR1 PE=1 SV=1 - [TIR1_YEAST]	P10863	1xHex	"CID"	KTR triple	1	Trypsin
TSAISQITD	Cold shock-induced protein TIR1 OS=Saccharomyces cerevisiae (strain ATCC 204508 / S288c) GN=TIR1 PE=1 SV=1 - [TIR1_YEAST]	P10863	4xHex	"CID"	KTR triple	1	Trypsin
nTTSAAPTHSVTSY	Covalently-linked cell wall protein 12 OS=Saccharomyces cerevisiae (strain ATCC 204508 / S288c) GN=CCW12 PE=1 SV=1 - [CCW12_YEAST]	Q12127	4xHex	"CID"	KTR triple	1	Trypsin
THSVTSYTGAAAK	Covalently-linked cell wall protein 12 OS=Saccharomyces cerevisiae (strain ATCC 204508 / S288c) GN=CCW12 PE=1 SV=1 - [CCW12_YEAST]	Q12127	4xHex	"CID"	KTR triple	1	Trypsin
TTWcPLTTEAPK	Covalently-linked cell wall protein 12 OS=Saccharomyces cerevisiae (strain ATCC 204508 / S288c) GN=CCW12 PE=1 SV=1 - [CCW12_YEAST]	Q12127	4xHex	"CID"	KTR triple	1	Trypsin
SSSTcDSLNQVTcYcEHENSAVK	Covalently-linked cell wall protein 14 OS=Saccharomyces cerevisiae (strain ATCC 204508 / S288c) GN=CCW14 PE=1 SV=1 - [CCW14_YEAST]	O13547	1xHex	"CID"	KTR triple	1	Trypsin
NTGSIEHTMENIFAGK	CUE domain-containing protein CUE4 OS=Saccharomyces cerevisiae (strain ATCC 204508 / S288c) GN=CUE4 PE=1 SV=1 - [CUE4_YEAST]	Q04201	3xHex	"CID"	KTR triple	1	Trypsin
AAALASTTPLVHVASVEK	Cytochrome c peroxidase, mitochondrial OS=Saccharomyces cerevisiae (strain ATCC 204508 / S288c) GN=CCP1 PE=1 SV=2 - [CCPR_YEAST]	P00431	3xHex	"CID"	KTR triple	1	Trypsin	YES
SSVAENIIQHATHnSTLHQLAK	Cytochrome P450 61 OS=Saccharomyces cerevisiae (strain ATCC 204508 / S288c) GN=ERG5 PE=1 SV=1 - [ERG5_YEAST]	P54781	3xHex	"CID"	KTR triple	1	Trypsin
mKEASTNNEPLFDK	DnaJ-like protein 1 OS=Saccharomyces cerevisiae (strain ATCC 204508 / S288c) GN=DJP1 PE=1 SV=1 - [DJP1_YEAST]	P40564	4xHex	"CID"	KTR triple	1	Trypsin	YES
TTLVDNNTWnNTHIAIVGK	Dolichyl-diphosphooligosaccharide--protein glycosyltransferase subunit STT3 OS=Saccharomyces cerevisiae (strain ATCC 204508 / S288c) GN=STT3 PE=1 SV=2 - [STT3_YEAST]	P39007	1xHex	"CID"	KTR triple	1	Trypsin
DYFSPSSEELVVSSNHLLNK	Dolichyl-diphosphooligosaccharide--protein glycosyltransferase subunit WBP1 OS=Saccharomyces cerevisiae (strain ATCC 204508 / S288c) GN=WBP1 PE=1 SV=1 - [OSTB_YEAST]	P33767	2xHex	"CID"	KTR triple	1	Trypsin
ESQPAATSTVEEITIEGDGPSYEDLmNEDGK	Dolichyl-phosphate-mannose--protein mannosyltransferase 1 OS=Saccharomyces cerevisiae (strain ATCC 204508 / S288c) GN=PMT1 PE=1 SV=1 - [PMT1_YEAST]	P33775	3xHex	"CID"	KTR triple	1	Trypsin
HAMTGcYLFSHEVK	Dolichyl-phosphate-mannose--protein mannosyltransferase 1 OS=Saccharomyces cerevisiae (strain ATCC 204508 / S288c) GN=PMT1 PE=1 SV=1 - [PMT1_YEAST]	P33775	4xHex	"CID"	KTR triple	1	Trypsin
TYFSSLEEYKnQTLTK	Dolichyl-phosphate-mannose--protein mannosyltransferase 1 OS=Saccharomyces cerevisiae (strain ATCC 204508 / S288c) GN=PMT1 PE=1 SV=1 - [PMT1_YEAST]	P33775	3xHex	"CID"	KTR triple	1	Trypsin
STGRnLHTHPVAAPVSK	Dolichyl-phosphate-mannose--protein mannosyltransferase 2 OS=Saccharomyces cerevisiae (strain ATCC 204508 / S288c) GN=PMT2 PE=1 SV=2 - [PMT2_YEAST]	P31382	1xHex	"CID"	KTR triple	1	Trypsin
TLLGETSPSSR	Ectonucleotide pyrophosphatase/phosphodiesterase 1 OS=Saccharomyces cerevisiae (strain ATCC 204508 / S288c) GN=NPP1 PE=1 SV=2 - [NPP1_YEAST]	P25353	3xHex	"CID"	KTR triple	1	Trypsin
PVTVSNIYANDNSK	Endo-1,3(4)-beta-glucanase 1 OS=Saccharomyces cerevisiae (strain ATCC 204508 / S288c) GN=DSE4 PE=1 SV=1 - [ENG1_YEAST]	P53753	4xHex	"CID"	KTR triple	1	Trypsin
SLSNYASQVSQK	Endo-1,3(4)-beta-glucanase 1 OS=Saccharomyces cerevisiae (strain ATCC 204508 / S288c) GN=DSE4 PE=1 SV=1 - [ENG1_YEAST]	P53753	4xHex	"CID"	KTR triple	1	Trypsin
SSVHnLSSVSGVA	Endo-1,3(4)-beta-glucanase 1 OS=Saccharomyces cerevisiae (strain ATCC 204508 / S288c) GN=DSE4 PE=1 SV=1 - [ENG1_YEAST]	P53753	4xHex	"CID"	KTR triple	1	Trypsin
TIYTISVR	Endo-1,3(4)-beta-glucanase 1 OS=Saccharomyces cerevisiae (strain ATCC 204508 / S288c) GN=DSE4 PE=1 SV=1 - [ENG1_YEAST]	P53753	3xHex	"CID"	KTR triple	1	Trypsin
TLTVGEPYVAQSVVVTR	Endo-1,3(4)-beta-glucanase 1 OS=Saccharomyces cerevisiae (strain ATCC 204508 / S288c) GN=DSE4 PE=1 SV=1 - [ENG1_YEAST]	P53753	4xHex	"CID"	KTR triple	1	Trypsin
VSASPINSQDSDSNTR	Endo-1,3(4)-beta-glucanase 1 OS=Saccharomyces cerevisiae (strain ATCC 204508 / S288c) GN=DSE4 PE=1 SV=1 - [ENG1_YEAST]	P53753	4xHex	"CID"	KTR triple	1	Trypsin
NLLTSASQTATTTVATSK	Endochitinase OS=Saccharomyces cerevisiae (strain ATCC 204508 / S288c) GN=CTS1 PE=1 SV=2 - [CHIT_YEAST]	P29029	4xHex	"CID"	KTR triple	1	Trypsin
SKVTLSPTA	Endochitinase OS=Saccharomyces cerevisiae (strain ATCC 204508 / S288c) GN=CTS1 PE=1 SV=2 - [CHIT_YEAST]	P29029	4xHex	"CID"	KTR triple	1	Trypsin
FIGVADYVSEETREPISYK	Endoplasmic oxidoreductin-1 OS=Saccharomyces cerevisiae (strain ATCC 204508 / S288c) GN=ERO1 PE=1 SV=1 - [ERO1_YEAST]	Q03103	2xHex	"CID"	KTR triple	1	Trypsin
YTIENInSTK	Endoplasmic oxidoreductin-1 OS=Saccharomyces cerevisiae (strain ATCC 204508 / S288c) GN=ERO1 PE=1 SV=1 - [ERO1_YEAST]	Q03103	2xHex	"CID"	KTR triple	1	Trypsin
DFVTEGQLVVADIHSDGSVGDGQK	Endoplasmic reticulum vesicle protein 25 OS=Saccharomyces cerevisiae (strain ATCC 204508 / S288c) GN=ERV25 PE=1 SV=1 - [TMEDA_YEAST]	P54837	2xHex	"CID"	KTR triple	1	Trypsin
LHFDIAASTDPEQVcIR	Endoplasmic reticulum vesicle protein 25 OS=Saccharomyces cerevisiae (strain ATCC 204508 / S288c) GN=ERV25 PE=1 SV=1 - [TMEDA_YEAST]	P54837	2xHex	"CID"	KTR triple	1	Trypsin
VAFTAPSSTAFDVcFENQAQYR	Endoplasmic reticulum vesicle protein 25 OS=Saccharomyces cerevisiae (strain ATCC 204508 / S288c) GN=ERV25 PE=1 SV=1 - [TMEDA_YEAST]	P54837	3xHex	"CID"	KTR triple	1	Trypsin
LHITDIHPDPYYVEGSSIDAVcHTGKPSK	Endopolyphosphatase OS=Saccharomyces cerevisiae (strain ATCC 204508 / S288c) GN=PPN1 PE=1 SV=1 - [PPN1_YEAST]	Q04119	1xHex	"CID"	KTR triple	1	Trypsin
LSnSSDNFSYDPLTGHINKPQFQTK	ER membrane protein complex subunit 1 OS=Saccharomyces cerevisiae (strain ATCC 204508 / S288c) GN=EMC1 PE=1 SV=1 - [EMC1_YEAST]	P25574	3xHex	"CID"	KTR triple	1	Trypsin
TLAISYYTR	ERAD-associated E3 ubiquitin-protein ligase component HRD3 OS=Saccharomyces cerevisiae (strain ATCC 204508 / S288c) GN=HRD3 PE=1 SV=1 - [HRD3_YEAST]	Q05787	2xHex	"CID"	KTR triple	1	Trypsin
HGGAVVATSPLDGR	ER-derived vesicles protein ERV46 OS=Saccharomyces cerevisiae (strain ATCC 204508 / S288c) GN=ERV46 PE=1 SV=2 - [ERV46_YEAST]	P39727	1xHex	"CID"	KTR triple	1	Trypsin
MREEIPHMDQKK	ER-retained PMA1-suppressing protein 1 OS=Saccharomyces cerevisiae (strain ATCC 204508 / S288c) GN=EPS1 PE=1 SV=1 - [EPS1_YEAST]	P40557	1xHex	"CID"	KTR triple	1	Trypsin
GLLVPTQTTDQELQHLR	Eukaryotic translation initiation factor 6 OS=Saccharomyces cerevisiae (strain ATCC 204508 / S288c) GN=TIF6 PE=1 SV=1 - [IF6_YEAST]	Q12522	3xHex	"CID"	KTR triple	1	Trypsin	YES
TVTQDATFVWTGEGER	Facilitator of iron transport 1 OS=Saccharomyces cerevisiae (strain ATCC 204508 / S288c) GN=FIT1 PE=2 SV=1 - [FIT1_YEAST]	Q04433	4xHex	"CID"	KTR triple	1	Trypsin
TLTLTNG	Facilitator of iron transport 2 OS=Saccharomyces cerevisiae (strain ATCC 204508 / S288c) GN=FIT2 PE=2 SV=1 - [FIT2_YEAST]	Q08906	3xHex	"CID"	KTR triple	1	Trypsin
TVVVSNSDATYTK	Facilitator of iron transport 2 OS=Saccharomyces cerevisiae (strain ATCC 204508 / S288c) GN=FIT2 PE=2 SV=1 - [FIT2_YEAST]	Q08906	4xHex	"CID"	KTR triple	1	Trypsin
VVTDTADPIISYS	Facilitator of iron transport 2 OS=Saccharomyces cerevisiae (strain ATCC 204508 / S288c) GN=FIT2 PE=2 SV=1 - [FIT2_YEAST]	Q08906	4xHex	"CID"	KTR triple	1	Trypsin
AAVSSVMTTK	Facilitator of iron transport 2 OS=Saccharomyces cerevisiae (strain ATCC 204508 / S288c) GN=FIT2 PE=2 SV=1 - [FIT2_YEAST]	Q08906	4xHex	"CID"	KTR triple	1	Trypsin
DYSLTTTQLK	Factor-induced gene 2 protein OS=Saccharomyces cerevisiae (strain ATCC 204508 / S288c) GN=FIG2 PE=1 SV=2 - [FIG2_YEAST]	P25653	4xHex	"CID"	KTR triple	1	Trypsin
RPIQYAPTQIYDSAFcSSAK	FAS1 domain-containing protein YLR001C OS=Saccharomyces cerevisiae (strain ATCC 204508 / S288c) GN=YLR001C PE=1 SV=1 - [YL001_YEAST]	Q07895	1xHex	"CID"	KTR triple	1	Trypsin
NKYESYDAALSLHR	Fatty acid synthase subunit alpha OS=Saccharomyces cerevisiae (strain ATCC 204508 / S288c) GN=FAS2 PE=1 SV=2 - [FAS2_YEAST]	P19097	1xHex	"CID"	KTR triple	1	Trypsin	YES
HANEVGLLSITQVK	MICOS complex subunit MIC60 OS=Saccharomyces cerevisiae (strain ATCC 204508 / S288c) GN=MIC60 PE=3 SV=1 - [MIC60_YEAST]	P36112	4xHex	"CID"	KTR triple	1	Trypsin	YES
TGVIVGEDVHNLFTYAK	Fructose-bisphosphate aldolase OS=Saccharomyces cerevisiae (strain ATCC 204508 / S288c) GN=FBA1 PE=1 SV=3 - [ALF_YEAST]	P14540	2xHex	"CID"	KTR triple	1	Trypsin	YES
QPTHAIPTQAPATGITNAEPQVK	General transcriptional corepressor CYC8 OS=Saccharomyces cerevisiae (strain ATCC 204508 / S288c) GN=CYC8 PE=1 SV=2 - [CYC8_YEAST]	P14922	1xHex	"CID"	KTR triple	1	Trypsin	YES
RDPSSIQFVHEENK	Glucan 1,3-beta-glucosidase I/II OS=Saccharomyces cerevisiae (strain ATCC 204508 / S288c) GN=EXG1 PE=1 SV=1 - [EXG1_YEAST]	P23776	1xHex	"CID"	KTR triple	1	Trypsin
HWGVFTSSDNLK	Glucan 1,3-beta-glucosidase OS=Saccharomyces cerevisiae (strain ATCC 204508 / S288c) GN=BGL2 PE=1 SV=1 - [BGL2_YEAST]	P15703	3xHex	"CID"	KTR triple	1	Trypsin
IKESTVAGFLVGSEALYR	Glucan 1,3-beta-glucosidase OS=Saccharomyces cerevisiae (strain ATCC 204508 / S288c) GN=BGL2 PE=1 SV=1 - [BGL2_YEAST]	P15703	3xHex	"CID"	KTR triple	1	Trypsin
STSDYETELQALK	Glucan 1,3-beta-glucosidase OS=Saccharomyces cerevisiae (strain ATCC 204508 / S288c) GN=BGL2 PE=1 SV=1 - [BGL2_YEAST]	P15703	4xHex	"CID"	KTR triple	1	Trypsin
QPINLQSYTK	Glucose N-acetyltransferase 1 OS=Saccharomyces cerevisiae (strain ATCC 204508 / S288c) GN=GNT1 PE=1 SV=1 - [GNT1_YEAST]	Q12096	1xHex	"CID"	KTR triple	1	Trypsin
NKLPFLYS	Glycine cleavage system H protein, mitochondrial OS=Saccharomyces cerevisiae (strain ATCC 204508 / S288c) GN=GCV3 PE=1 SV=3 - [GCSH_YEAST]	P39726	2xHex	"CID"	KTR triple	1	Trypsin	YES
SLVMNnATYGISHTR	GPI ethanolamine phosphate transferase 1 OS=Saccharomyces cerevisiae (strain ATCC 204508 / S288c) GN=MCD4 PE=1 SV=1 - [MCD4_YEAST]	P36051	2xHex	"CID"	KTR triple	1	Trypsin
VTPIVPVPIHVSR	GPI transamidase component GPI16 OS=Saccharomyces cerevisiae (strain ATCC 204508 / S288c) GN=GPI16 PE=1 SV=2 - [GPI16_YEAST]	P38875	1xHex	"CID"	KTR triple	1	Trypsin
DTISSPYVVDEDLHQTTLFGNHGTK	Guanine nucleotide-exchange factor SEC12 OS=Saccharomyces cerevisiae (strain ATCC 204508 / S288c) GN=SEC12 PE=1 SV=1 - [SEC12_YEAST]	P11655	3xHex	"CID"	KTR triple	1	Trypsin
VHGVHETSSVnGTEVLc	Guanine nucleotide-exchange factor SEC12 OS=Saccharomyces cerevisiae (strain ATCC 204508 / S288c) GN=SEC12 PE=1 SV=1 - [SEC12_YEAST]	P11655	4xHex	"CID"	KTR triple	1	Trypsin
VVDEDLHQTTLFGNHGTK	Guanine nucleotide-exchange factor SEC12 OS=Saccharomyces cerevisiae (strain ATCC 204508 / S288c) GN=SEC12 PE=1 SV=1 - [SEC12_YEAST]	P11655	3xHex	"CID"	KTR triple	1	Trypsin
ETYTIDFIGPDEPSGAQcR	Guanosine-diphosphatase OS=Saccharomyces cerevisiae (strain ATCC 204508 / S288c) GN=GDA1 PE=1 SV=1 - [GDA1_YEAST]	P32621	1xHex	"CID"	KTR triple	1	Trypsin
FPQNTLLHLKPL	Heat shock protein 70 homolog LHS1 OS=Saccharomyces cerevisiae (strain ATCC 204508 / S288c) GN=LHS1 PE=1 SV=1 - [LHS1_YEAST]	P36016	1xHex	"CID"	KTR triple	1	Trypsin
TTESNPSSEEDILHDEL	Heat shock protein 70 homolog LHS1 OS=Saccharomyces cerevisiae (strain ATCC 204508 / S288c) GN=LHS1 PE=1 SV=1 - [LHS1_YEAST]	P36016	3xHex	"CID"	KTR triple	1	Trypsin
YGSAVGSLATR	Heat shock protein 70 homolog LHS1 OS=Saccharomyces cerevisiae (strain ATCC 204508 / S288c) GN=LHS1 PE=1 SV=1 - [LHS1_YEAST]	P36016	3xHex	"CID"	KTR triple	1	Trypsin
NKGEEPFLTTVQLR	Inner nuclear membrane protein HEH2 OS=Saccharomyces cerevisiae (strain ATCC 204508 / S288c) GN=HEH2 PE=1 SV=1 - [HEH2_YEAST]	Q03281	2xHex	"CID"	KTR triple	1	Trypsin	YES
EHLTEGGNmAFHNHLNDFAHIEDPLER	Inorganic phosphate transporter PHO84 OS=Saccharomyces cerevisiae (strain ATCC 204508 / S288c) GN=PHO84 PE=1 SV=2 - [PHO84_YEAST]	P25297	1xHex	"CID"	KTR triple	1	Trypsin	YES
GAIIAQTALGTLIDHNcAR	Inorganic phosphate transporter PHO84 OS=Saccharomyces cerevisiae (strain ATCC 204508 / S288c) GN=PHO84 PE=1 SV=2 - [PHO84_YEAST]	P25297	1xHex	"CID"	KTR triple	1	Trypsin	YES
AFFNnITYVTPK	Iron transport multicopper oxidase FET5 OS=Saccharomyces cerevisiae (strain ATCC 204508 / S288c) GN=FET5 PE=1 SV=1 - [FET5_YEAST]	P43561	1xHex	"CID"	KTR triple	1	Trypsin
SIVNNFPLISK	Killer toxin-resistance protein 5 OS=Saccharomyces cerevisiae (strain ATCC 204508 / S288c) GN=KRE5 PE=1 SV=2 - [KRE5_YEAST]	P22023	1xHex	"CID"	KTR triple	1	Trypsin
EALHSFLNR	Lysophospholipase 1 OS=Saccharomyces cerevisiae (strain ATCC 204508 / S288c) GN=PLB1 PE=1 SV=2 - [PLB1_YEAST]	P39105	2xHex	"CID"	KTR triple	1	Trypsin
nGEmPFPITVADGR	Lysophospholipase 1 OS=Saccharomyces cerevisiae (strain ATCC 204508 / S288c) GN=PLB1 PE=1 SV=2 - [PLB1_YEAST]	P39105	1xHex	"CID"	KTR triple	1	Trypsin
SVSGVGNDDYSSSA	Lysophospholipase 1 OS=Saccharomyces cerevisiae (strain ATCC 204508 / S288c) GN=PLB1 PE=1 SV=2 - [PLB1_YEAST]	P39105	3xHex	"CID"	KTR triple	1	Trypsin
ADSSSTTGDGYAPSIIPcPSDDTSLVR	Lysophospholipase 2 OS=Saccharomyces cerevisiae (strain ATCC 204508 / S288c) GN=PLB2 PE=1 SV=1 - [PLB2_YEAST]	Q03674	3xHex	"CID"	KTR triple	1	Trypsin
INLDYVKPVSTGIQVINAGELK	Major capsid protein OS=Saccharomyces cerevisiae virus L-A GN=gag PE=1 SV=1 - [GAG_SCVLA]	P32503	4xHex	"CID"	KTR triple	1	Trypsin
GLEFVASR	Malate dehydrogenase, cytoplasmic OS=Saccharomyces cerevisiae (strain ATCC 204508 / S288c) GN=MDH2 PE=1 SV=2 - [MDHC_YEAST]	P22133	1xHex	"CID"	KTR triple	1	Trypsin	YES
TEDIPEHWK	Mannosyl phosphorylinositol ceramide synthase SUR1 OS=Saccharomyces cerevisiae (strain ATCC 204508 / S288c) GN=SUR1 PE=1 SV=1 - [SUR1_YEAST]	P33300	1xHex	"CID"	KTR triple	1	Trypsin
AIENIGDFNSDSYHQVMFNSR	Mannosyl-oligosaccharide glucosidase OS=Saccharomyces cerevisiae (strain ATCC 204508 / S288c) GN=CWH41 PE=1 SV=1 - [CWH41_YEAST]	P53008	1xHex	"CID"	KTR triple	1	Trypsin
KDDFQDSQTYSTImQDFDK	Meiotic sister chromatid recombination protein 1 OS=Saccharomyces cerevisiae (strain ATCC 204508 / S288c) GN=MSC1 PE=1 SV=1 - [MSC1_YEAST]	Q03104	2xHex	"CID"	KTR triple	1	Trypsin	YES
YATDSIEDLKTEASQVWDK	Meiotic sister chromatid recombination protein 1 OS=Saccharomyces cerevisiae (strain ATCC 204508 / S288c) GN=MSC1 PE=1 SV=1 - [MSC1_YEAST]	Q03104	3xHex	"CID"	KTR triple	1	Trypsin	YES
ETGFYcVTAFR	Membrane protein PTM1 OS=Saccharomyces cerevisiae (strain ATCC 204508 / S288c) GN=PTM1 PE=3 SV=1 - [PTM1_YEAST]	P32857	1xHex	"CID"	KTR triple	1	Trypsin
HVFQHTPVK	Metallothionein expression activator OS=Saccharomyces cerevisiae (strain ATCC 204508 / S288c) GN=ACE2 PE=1 SV=1 - [ACE2_YEAST]	P21192	1xHex	"CID"	KTR triple	1	Trypsin	YES
TLnDmLDTYIKSRDS	Midasin OS=Saccharomyces cerevisiae (strain ATCC 204508 / S288c) GN=MDN1 PE=1 SV=1 - [MDN1_YEAST]	Q12019	3xHex	"CID"	KTR triple	1	Trypsin	YES
YNTFVnSSVITHTSLLR	Mitochondrial import inner membrane translocase subunit TIM21 OS=Saccharomyces cerevisiae (strain ATCC 204508 / S288c) GN=TIM21 PE=1 SV=1 - [TIM21_YEAST]	P53220	3xHex	"CID"	KTR triple	1	Trypsin	YES
GVILPHDTK	Mitochondrial inner membrane i-AAA protease complex subunit MGR1 OS=Saccharomyces cerevisiae (strain ATCC 204508 / S288c) GN=MGR1 PE=3 SV=1 - [MGR1_YEAST]	P25573	1xHex	"CID"	KTR triple	1	Trypsin	YES
PHPSWISFQAK	Mitochondrial inner membrane protein OXA1 OS=Saccharomyces cerevisiae (strain ATCC 204508 / S288c) GN=OXA1 PE=1 SV=1 - [OXA1_YEAST]	P39952	3xHex	"CID"	KTR triple	1	Trypsin	YES
NEQPPHVTALYLR	N-acetylglucosaminyl-phosphatidylinositol de-N-acetylase OS=Saccharomyces cerevisiae (strain ATCC 204508 / S288c) GN=GPI12 PE=1 SV=2 - [GPI12_YEAST]	P23797	1xHex	"CID"	KTR triple	1	Trypsin	YES
WIDLPISK	NADH-cytochrome b5 reductase 2 OS=Saccharomyces cerevisiae (strain ATCC 204508 / S288c) GN=MCR1 PE=3 SV=1 - [MCR1_YEAST]	P36060	1xHex	"CID"	KTR triple	1	Trypsin	YES
AVNPLVTSSPIHMSPLQSR	Nuclear envelope protein YPR174C OS=Saccharomyces cerevisiae (strain ATCC 204508 / S288c) GN=YPR174C PE=1 SV=1 - [YP174_YEAST]	Q06616	1xHex	"CID"	KTR triple	1	Trypsin	YES
ImnVTTDSLTK	Nucleoporin POM152 OS=Saccharomyces cerevisiae (strain ATCC 204508 / S288c) GN=POM152 PE=1 SV=1 - [PO152_YEAST]	P39685	1xHex	"CID"	KTR triple	1	Trypsin	YES
LFTEPIKLEPVK	Nucleoporin POM152 OS=Saccharomyces cerevisiae (strain ATCC 204508 / S288c) GN=POM152 PE=1 SV=1 - [PO152_YEAST]	P39685	2xHex	"CID"	KTR triple	1	Trypsin	YES
QTVHPIPDVAFADGGK	Nucleoporin POM152 OS=Saccharomyces cerevisiae (strain ATCC 204508 / S288c) GN=POM152 PE=1 SV=1 - [PO152_YEAST]	P39685	1xHex	"CID"	KTR triple	1	Trypsin	YES
SIHSVPSGGEIISAEDLK	Nucleotide exchange factor SIL1 OS=Saccharomyces cerevisiae (strain ATCC 204508 / S288c) GN=SIL1 PE=1 SV=1 - [SIL1_YEAST]	Q08199	4xHex	"CID"	KTR triple	1	Trypsin
nTVANESIYK	Osmosensing histidine protein kinase SLN1 OS=Saccharomyces cerevisiae (strain ATCC 204508 / S288c) GN=SLN1 PE=1 SV=1 - [SLN1_YEAST]	P39928	2xHex	"CID"	KTR triple	1	Trypsin	YES
STFDEHLYTTK	PAB1-binding protein 1 OS=Saccharomyces cerevisiae (strain ATCC 204508 / S288c) GN=PBP1 PE=1 SV=1 - [PBP1_YEAST]	P53297	1xHex	"CID"	KTR triple	1	Trypsin	YES
DPNDIHTY	Peptidyl-prolyl cis-trans isomerase CPR4 OS=Saccharomyces cerevisiae (strain ATCC 204508 / S288c) GN=CPR4 PE=4 SV=1 - [CYPR_YEAST]	P25334	1xHex	"CID"	KTR triple	1	Trypsin
LQEEIKAEASEAAHDEL	Peptidyl-prolyl cis-trans isomerase D OS=Saccharomyces cerevisiae (strain ATCC 204508 / S288c) GN=CPR5 PE=1 SV=1 - [CYPD_YEAST]	P35176	2xHex	"CID"	KTR triple	1	Trypsin
SEVEVDIPEPSSK	Pheromone-regulated membrane protein 4 OS=Saccharomyces cerevisiae (strain ATCC 204508 / S288c) GN=PRM4 PE=1 SV=1 - [PRM4_YEAST]	Q12498	3xHex	"CID"	KTR triple	1	Trypsin
MFSTQHTQFYGDSPYMDYPAK	Pheromone-regulated membrane protein 5 OS=Saccharomyces cerevisiae (strain ATCC 204508 / S288c) GN=PRM5 PE=1 SV=1 - [PRM5_YEAST]	P40476	3xHex	"CID"	KTR triple	1	Trypsin
SIIPSITPPSR	Pheromone-regulated membrane protein 5 OS=Saccharomyces cerevisiae (strain ATCC 204508 / S288c) GN=PRM5 PE=1 SV=1 - [PRM5_YEAST]	P40476	3xHex	"CID"	KTR triple	1	Trypsin
VETHNHPTAVSPFPGAATGSGGEIR	Phosphoribosylformylglycinamidine synthase OS=Saccharomyces cerevisiae (strain ATCC 204508 / S288c) GN=ADE6 PE=1 SV=2 - [PUR4_YEAST]	P38972	1xHex	"CID"	KTR triple	1	Trypsin	YES
LTDYAVPTTFnYTIK	Probable 1,3-beta-glucanosyltransferase GAS3 OS=Saccharomyces cerevisiae (strain ATCC 204508 / S288c) GN=GAS3 PE=1 SV=1 - [GAS3_YEAST]	Q03655	3xHex	"CID"	KTR triple	1	Trypsin
mIEYGVnGTNTGK	Probable 1,3-beta-glucanosyltransferase GAS3 OS=Saccharomyces cerevisiae (strain ATCC 204508 / S288c) GN=GAS3 PE=1 SV=1 - [GAS3_YEAST]	Q03655	2xHex	"CID"	KTR triple	1	Trypsin
SFISYVTR	Probable alpha-1,3-mannosyltransferase MNT4 OS=Saccharomyces cerevisiae (strain ATCC 204508 / S288c) GN=MNT4 PE=3 SV=1 - [MNT4_YEAST]	P53745	1xHex	"CID"	KTR triple	1	Trypsin
ASTAKPPISEQDYDFQIScTK	Probable dolichyl-phosphate-mannose--protein mannosyltransferase 7 OS=Saccharomyces cerevisiae (strain ATCC 204508 / S288c) GN=PMT7 PE=1 SV=1 - [PMT7_YEAST]	Q06644	1xHex	"CID"	KTR triple	1	Trypsin
AVVTTTVQK	Probable family 17 glucosidase SCW4 OS=Saccharomyces cerevisiae (strain ATCC 204508 / S288c) GN=SCW4 PE=1 SV=1 - [SCW4_YEAST]	P53334	4xHex	"CID"	KTR triple	1	Trypsin
IASASLLSAATLAAPANHEHK	Probable family 17 glucosidase SCW4 OS=Saccharomyces cerevisiae (strain ATCC 204508 / S288c) GN=SCW4 PE=1 SV=1 - [SCW4_YEAST]	P53334	4xHex	"CID"	KTR triple	1	Trypsin
ESTATADSTTAASSTAScNPLK	Probable glycosidase CRH1 OS=Saccharomyces cerevisiae (strain ATCC 204508 / S288c) GN=CRH1 PE=1 SV=1 - [CRH1_YEAST]	P53301	4xHex	"CID"	KTR triple	1	Trypsin
TTGcTPDTALATSFSEDFSSSSK	Probable glycosidase CRH1 OS=Saccharomyces cerevisiae (strain ATCC 204508 / S288c) GN=CRH1 PE=1 SV=1 - [CRH1_YEAST]	P53301	4xHex	"CID"	KTR triple	1	Trypsin
WFTDLK	Probable glycosidase CRH1 OS=Saccharomyces cerevisiae (strain ATCC 204508 / S288c) GN=CRH1 PE=1 SV=1 - [CRH1_YEAST]	P53301	1xHex	"CID"	KTR triple	1	Trypsin
YSFSHDScMPVPIcK	Probable glycosidase CRH2 OS=Saccharomyces cerevisiae (strain ATCC 204508 / S288c) GN=UTR2 PE=1 SV=3 - [CRH2_YEAST]	P32623	3xHex	"CID"	KTR triple	1	Trypsin
SFVDHLSEWSSR	Probable intramembrane protease YKL100C OS=Saccharomyces cerevisiae (strain ATCC 204508 / S288c) GN=YKL100C PE=1 SV=1 - [YKK0_YEAST]	P34248	1xHex	"CID"	KTR triple	1	Trypsin
GTILSLVR	Probable mannosyltransferase KTR4 OS=Saccharomyces cerevisiae (strain ATCC 204508 / S288c) GN=KTR4 PE=1 SV=1 - [KTR4_YEAST]	P38131	2xHex	"CID"	KTR triple	1	Trypsin
VAAGVGSVHGIN	Protein CASP OS=Saccharomyces cerevisiae (strain ATCC 204508 / S288c) GN=COY1 PE=1 SV=2 - [CASP_YEAST]	P34237	1xHex	"CID"	KTR triple	1	Trypsin
DSEVSTEDTVHDEL	Protein disulfide-isomerase EUG1 OS=Saccharomyces cerevisiae (strain ATCC 204508 / S288c) GN=EUG1 PE=1 SV=1 - [EUG1_YEAST]	P32474	3xHex	"CID"	KTR triple	1	Trypsin
LITSDGIVYSYAVYTK	Protein DSE2 OS=Saccharomyces cerevisiae (strain ATCC 204508 / S288c) GN=DSE2 PE=1 SV=1 - [DSE2_YEAST]	P38844	4xHex	"CID"	KTR triple	1	Trypsin
VYPITLAN	Protein DSE2 OS=Saccharomyces cerevisiae (strain ATCC 204508 / S288c) GN=DSE2 PE=1 SV=1 - [DSE2_YEAST]	P38844	1xHex	"CID"	KTR triple	1	Trypsin
GAAQYAQHTSLVPVSTIK	Protein EGT2 OS=Saccharomyces cerevisiae (strain ATCC 204508 / S288c) GN=EGT2 PE=2 SV=2 - [EGT2_YEAST]	P42835	4xHex	"CID"	KTR triple	1	Trypsin
TINTNAATAAANAR	Protein EGT2 OS=Saccharomyces cerevisiae (strain ATCC 204508 / S288c) GN=EGT2 PE=2 SV=2 - [EGT2_YEAST]	P42835	3xHex	"CID"	KTR triple	1	Trypsin
TVDSAQYAEHTNLVAIDTLK	Protein EGT2 OS=Saccharomyces cerevisiae (strain ATCC 204508 / S288c) GN=EGT2 PE=2 SV=2 - [EGT2_YEAST]	P42835	4xHex	"CID"	KTR triple	1	Trypsin
GKATIDILHAK	Protein ERP1 OS=Saccharomyces cerevisiae (strain ATCC 204508 / S288c) GN=ERP1 PE=1 SV=1 - [ERP1_YEAST]	Q05359	1xHex	"CID"	KTR triple	1	Trypsin
FSSQYVTVASP	Protein KRE1 OS=Saccharomyces cerevisiae (strain ATCC 204508 / S288c) GN=KRE1 PE=1 SV=1 - [KRE1_YEAST]	P17260	4xHex	"CID"	KTR triple	1	Trypsin
SVGSIGMGTLTGTVGVIK	Protein KRE1 OS=Saccharomyces cerevisiae (strain ATCC 204508 / S288c) GN=KRE1 PE=1 SV=1 - [KRE1_YEAST]	P17260	4xHex	"CID"	KTR triple	1	Trypsin
TITVQTTFVQR	Protein KRE1 OS=Saccharomyces cerevisiae (strain ATCC 204508 / S288c) GN=KRE1 PE=1 SV=1 - [KRE1_YEAST]	P17260	4xHex	"CID"	KTR triple	1	Trypsin
mLNDLIVS	Protein MGA2 OS=Saccharomyces cerevisiae (strain ATCC 204508 / S288c) GN=MGA2 PE=1 SV=1 - [MGA2_YEAST]	P40578	1xHex	"CID"	KTR triple	1	Trypsin
SLSSTATSSTSATR	Protein OPY2 OS=Saccharomyces cerevisiae (strain ATCC 204508 / S288c) GN=OPY2 PE=1 SV=1 - [OPY2_YEAST]	Q06810	2xHex	"CID"	KTR triple	1	Trypsin
SHQSLHATTSSPNNNAPIVVGR	Protein PAR32 OS=Saccharomyces cerevisiae (strain ATCC 204508 / S288c) GN=PAR32 PE=1 SV=1 - [PAR32_YEAST]	Q12515	1xHex	"CID"	KTR triple	1	Trypsin	YES
VTVLYNAPEDIGNHMR	Protein PBN1 OS=Saccharomyces cerevisiae (strain ATCC 204508 / S288c) GN=PBN1 PE=1 SV=1 - [PBN1_YEAST]	P25580	1xHex	"CID"	KTR triple	1	Trypsin
EDHSGcTATSILVSK	Protein phosphatase 2C homolog 2 OS=Saccharomyces cerevisiae (strain ATCC 204508 / S288c) GN=PTC2 PE=1 SV=1 - [PP2C2_YEAST]	P39966	4xHex	"CID"	KTR triple	1	Trypsin
SGYQSNNSHGDAYSSGSQSGPFTYK	Protein phosphatase 2C homolog 7, mitochondrial OS=Saccharomyces cerevisiae (strain ATCC 204508 / S288c) GN=PTC7 PE=1 SV=2 - [PP2C7_YEAST]	P38797	3xHex	"CID"	KTR triple	1	Trypsin	YES
TALVAPPVAPSSASSNSDVVLSALK	Protein PRY1 OS=Saccharomyces cerevisiae (strain ATCC 204508 / S288c) GN=PRY1 PE=1 SV=1 - [PRY1_YEAST]	P47032	4xHex	"CID"	KTR triple	1	Trypsin
TSSASSSDSDLSDFASSVLAEHNK	Protein PRY1 OS=Saccharomyces cerevisiae (strain ATCC 204508 / S288c) GN=PRY1 PE=1 SV=1 - [PRY1_YEAST]	P47032	3xHex	"CID"	KTR triple	1	Trypsin
GQTLTTFITK	Protein PRY2 OS=Saccharomyces cerevisiae (strain ATCC 204508 / S288c) GN=PRY2 PE=3 SV=1 - [PRY2_YEAST]	P36110	4xHex	"CID"	KTR triple	1	Trypsin
TQSSSSDFSTSMVNEHNTK	Protein PRY2 OS=Saccharomyces cerevisiae (strain ATCC 204508 / S288c) GN=PRY2 PE=3 SV=1 - [PRY2_YEAST]	P36110	4xHex	"CID"	KTR triple	1	Trypsin
TVVVQGIVR	Protein PRY2 OS=Saccharomyces cerevisiae (strain ATCC 204508 / S288c) GN=PRY2 PE=3 SV=1 - [PRY2_YEAST]	P36110	2xHex	"CID"	KTR triple	1	Trypsin
GTAWLTPPTYR	Protein RCR2 OS=Saccharomyces cerevisiae (strain ATCC 204508 / S288c) GN=RCR2 PE=1 SV=1 - [RCR2_YEAST]	Q03446	3xHex	"CID"	KTR triple	1	Trypsin
YNNSNQGNSISPDSPWFHK	Protein RMD9-like, mitochondrial OS=Saccharomyces cerevisiae (strain ATCC 204508 / S288c) GN=YBR238C PE=1 SV=1 - [RMD9L_YEAST]	P38330	1xHex	"CID"	KTR triple	1	Trypsin	YES
NPTcPMASLIYQH	Protein ROT1 OS=Saccharomyces cerevisiae (strain ATCC 204508 / S288c) GN=ROT1 PE=1 SV=1 - [ROT1_YEAST]	Q03691	1xHex	"CID"	KTR triple	1	Trypsin
PcNDDGVSTYSR	Protein ROT1 OS=Saccharomyces cerevisiae (strain ATCC 204508 / S288c) GN=ROT1 PE=1 SV=1 - [ROT1_YEAST]	Q03691	1xHex	"CID"	KTR triple	1	Trypsin
YLAYRPPMMLPTETLNPTSSATSTDDPSSNK	Protein ROT1 OS=Saccharomyces cerevisiae (strain ATCC 204508 / S288c) GN=ROT1 PE=1 SV=1 - [ROT1_YEAST]	Q03691	4xHex	"CID"	KTR triple	1	Trypsin
YnQTETFK	Protein ROT1 OS=Saccharomyces cerevisiae (strain ATCC 204508 / S288c) GN=ROT1 PE=1 SV=1 - [ROT1_YEAST]	Q03691	1xHex	"CID"	KTR triple	1	Trypsin
QSYNKSLVFVVGGGnYLEYQnLQEWAHSQLHNPK	Protein SLY1 OS=Saccharomyces cerevisiae (strain ATCC 204508 / S288c) GN=SLY1 PE=1 SV=1 - [SLY1_YEAST]	P22213	4xHex	"CID"	KTR triple	1	Trypsin
NVYPSVETPLLQGAAPHDNK	Protein SNA4 OS=Saccharomyces cerevisiae (strain ATCC 204508 / S288c) GN=SNA4 PE=1 SV=1 - [SNA4_YEAST]	Q07549	1xHex	"CID"	KTR triple	1	Trypsin	YES
EYFPSK	Protein SOP4 OS=Saccharomyces cerevisiae (strain ATCC 204508 / S288c) GN=SOP4 PE=3 SV=1 - [SOP4_YEAST]	P39543	1xHex	"CID"	KTR triple	1	Trypsin
AVTEVVTTTAEPVVK	Protein SVS1 OS=Saccharomyces cerevisiae (strain ATCC 204508 / S288c) GN=SVS1 PE=1 SV=1 - [SVS1_YEAST]	Q12254	4xHex	"CID"	KTR triple	1	Trypsin
TIATSTAGDAASNVDALEK	Protein SVS1 OS=Saccharomyces cerevisiae (strain ATCC 204508 / S288c) GN=SVS1 PE=1 SV=1 - [SVS1_YEAST]	Q12254	4xHex	"CID"	KTR triple	1	Trypsin
TLTPTYSV	Protein SVS1 OS=Saccharomyces cerevisiae (strain ATCC 204508 / S288c) GN=SVS1 PE=1 SV=1 - [SVS1_YEAST]	Q12254	4xHex	"CID"	KTR triple	1	Trypsin
YVnETTSYTPYTK	Protein SVS1 OS=Saccharomyces cerevisiae (strain ATCC 204508 / S288c) GN=SVS1 PE=1 SV=1 - [SVS1_YEAST]	Q12254	4xHex	"CID"	KTR triple	1	Trypsin
YVTITADASNVTGSANnGTHI	Protein SVS1 OS=Saccharomyces cerevisiae (strain ATCC 204508 / S288c) GN=SVS1 PE=1 SV=1 - [SVS1_YEAST]	Q12254	4xHex	"CID"	KTR triple	1	Trypsin
QSIEScKEGEAVVSR	Protein TOS1 OS=Saccharomyces cerevisiae (strain ATCC 204508 / S288c) GN=TOS1 PE=1 SV=1 - [TOS1_YEAST]	P38288	2xHex	"CID"	KTR triple	1	Trypsin
SLAPFNEELSVHFR	Protein TOS1 OS=Saccharomyces cerevisiae (strain ATCC 204508 / S288c) GN=TOS1 PE=1 SV=1 - [TOS1_YEAST]	P38288	2xHex	"CID"	KTR triple	1	Trypsin
SISSQAnTTTHEISTYVGAAVK	Protein TOS6 OS=Saccharomyces cerevisiae (strain ATCC 204508 / S288c) GN=TOS6 PE=3 SV=1 - [TOS6_YEAST]	P48560	4xHex	"CID"	KTR triple	1	Trypsin
IVSHDEL	Protein transport protein SEC20 OS=Saccharomyces cerevisiae (strain ATCC 204508 / S288c) GN=SEC20 PE=1 SV=1 - [SEC20_YEAST]	P28791	2xHex	"CID"	KTR triple	1	Trypsin
SVSAVSSIQR	Protein transport protein SEC20 OS=Saccharomyces cerevisiae (strain ATCC 204508 / S288c) GN=SEC20 PE=1 SV=1 - [SEC20_YEAST]	P28791	4xHex	"CID"	KTR triple	1	Trypsin
APSSVSMVSPPPLHK	Protein transport protein SEC31 OS=Saccharomyces cerevisiae (strain ATCC 204508 / S288c) GN=SEC31 PE=1 SV=3 - [SEC31_YEAST]	P38968	4xHex	"CID"	KTR triple	1	Trypsin	YES
AVSVAPPNILS	Protein transport protein SEC31 OS=Saccharomyces cerevisiae (strain ATCC 204508 / S288c) GN=SEC31 PE=1 SV=3 - [SEC31_YEAST]	P38968	2xHex	"CID"	KTR triple	1	Trypsin	YES
SQPPINAVSGQTPHLNR	Protein transport protein SEC31 OS=Saccharomyces cerevisiae (strain ATCC 204508 / S288c) GN=SEC31 PE=1 SV=3 - [SEC31_YEAST]	P38968	2xHex	"CID"	KTR triple	1	Trypsin	YES
TLFSSWADSLNTR	Protein transport protein SFT2 OS=Saccharomyces cerevisiae (strain ATCC 204508 / S288c) GN=SFT2 PE=1 SV=1 - [SFT2_YEAST]	P38166	4xHex	"CID"	KTR triple	1	Trypsin	YES
AVVTVTQY	Protein UTH1 OS=Saccharomyces cerevisiae (strain ATCC 204508 / S288c) GN=UTH1 PE=1 SV=2 - [UTH1_YEAST]	P36135	3xHex	"CID"	KTR triple	1	Trypsin
VNADGAVVIPAATTATSAAADGK	Protein UTH1 OS=Saccharomyces cerevisiae (strain ATCC 204508 / S288c) GN=UTH1 PE=1 SV=2 - [UTH1_YEAST]	P36135	4xHex	"CID"	KTR triple	1	Trypsin
LTLLDGEK	Putative GPI-anchored protein YAR066W OS=Saccharomyces cerevisiae (strain ATCC 204508 / S288c) GN=YAR066W PE=1 SV=1 - [YA066_YEAST]	P0CX18	2xHex	"CID"	KTR triple	1	Trypsin
SIYSFTPSSFK	Putative GPI-anchored protein YAR066W OS=Saccharomyces cerevisiae (strain ATCC 204508 / S288c) GN=YAR066W PE=1 SV=1 - [YA066_YEAST]	P0CX18	4xHex	"CID"	KTR triple	1	Trypsin
DSSEAFGVR	Putative guanine nucleotide-exchange factor SED4 OS=Saccharomyces cerevisiae (strain ATCC 204508 / S288c) GN=SED4 PE=1 SV=1 - [SED4_YEAST]	P25365	3xHex	"CID"	KTR triple	1	Trypsin
FKENTTIDQGSSSYFTINDDYR	Putative guanine nucleotide-exchange factor SED4 OS=Saccharomyces cerevisiae (strain ATCC 204508 / S288c) GN=SED4 PE=1 SV=1 - [SED4_YEAST]	P25365	4xHex	"CID"	KTR triple	1	Trypsin
MLTTEmQASG	Putative guanine nucleotide-exchange factor SED4 OS=Saccharomyces cerevisiae (strain ATCC 204508 / S288c) GN=SED4 PE=1 SV=1 - [SED4_YEAST]	P25365	3xHex	"CID"	KTR triple	1	Trypsin
MVETPTHSISIA	Putative guanine nucleotide-exchange factor SED4 OS=Saccharomyces cerevisiae (strain ATCC 204508 / S288c) GN=SED4 PE=1 SV=1 - [SED4_YEAST]	P25365	4xHex	"CID"	KTR triple	1	Trypsin
SIGALSDIGK	Putative guanine nucleotide-exchange factor SED4 OS=Saccharomyces cerevisiae (strain ATCC 204508 / S288c) GN=SED4 PE=1 SV=1 - [SED4_YEAST]	P25365	3xHex	"CID"	KTR triple	1	Trypsin
SITEYPEPTPDLEEK	Putative guanine nucleotide-exchange factor SED4 OS=Saccharomyces cerevisiae (strain ATCC 204508 / S288c) GN=SED4 PE=1 SV=1 - [SED4_YEAST]	P25365	3xHex	"CID"	KTR triple	1	Trypsin
SPVSEIDPIASELER	Putative guanine nucleotide-exchange factor SED4 OS=Saccharomyces cerevisiae (strain ATCC 204508 / S288c) GN=SED4 PE=1 SV=1 - [SED4_YEAST]	P25365	3xHex	"CID"	KTR triple	1	Trypsin
TVAQPMPGVTTTAPSFVSSPHK	Putative guanine nucleotide-exchange factor SED4 OS=Saccharomyces cerevisiae (strain ATCC 204508 / S288c) GN=SED4 PE=1 SV=1 - [SED4_YEAST]	P25365	4xHex	"CID"	KTR triple	1	Trypsin
VIAFSTEDSER	Putative guanine nucleotide-exchange factor SED4 OS=Saccharomyces cerevisiae (strain ATCC 204508 / S288c) GN=SED4 PE=1 SV=1 - [SED4_YEAST]	P25365	3xHex	"CID"	KTR triple	1	Trypsin
NWLGFcTK	Putative lipase ATG15 OS=Saccharomyces cerevisiae (strain ATCC 204508 / S288c) GN=ATG15 PE=3 SV=1 - [ATG15_YEAST]	P25641	1xHex	"CID"	KTR triple	1	Trypsin
VSYLWTTVcDcYVK	Putative lipase ATG15 OS=Saccharomyces cerevisiae (strain ATCC 204508 / S288c) GN=ATG15 PE=3 SV=1 - [ATG15_YEAST]	P25641	2xHex	"CID"	KTR triple	1	Trypsin
HEIATEIKPK	Putative transcription factor PHD1 OS=Saccharomyces cerevisiae (strain ATCC 204508 / S288c) GN=PHD1 PE=1 SV=1 - [PHD1_YEAST]	P36093	2xHex	"CID"	KTR triple	1	Trypsin	YES
GIEGVTLSHNSVQInNTLAK	Putative uncharacterized protein YBR013C OS=Saccharomyces cerevisiae (strain ATCC 204508 / S288c) GN=YBR013C PE=4 SV=1 - [YBM3_YEAST]	P38215	4xHex	"CID"	KTR triple	1	Trypsin
HRPcGTVLEAAK	Repressible alkaline phosphatase OS=Saccharomyces cerevisiae (strain ATCC 204508 / S288c) GN=PHO8 PE=1 SV=2 - [PPB_YEAST]	P11491	1xHex	"CID"	KTR triple	1	Trypsin
TAQTVLATPPYQVFK	Riboflavin kinase OS=Saccharomyces cerevisiae (strain ATCC 204508 / S288c) GN=FMN1 PE=1 SV=1 - [RIFK_YEAST]	Q03778	3xHex	"CID"	KTR triple	1	Trypsin
TVTMAEFR	Ribonucleotide reductase inhibitor protein SML1 OS=Saccharomyces cerevisiae (strain ATCC 204508 / S288c) GN=SML1 PE=1 SV=1 - [SML1_YEAST]	Q04964	3xHex	"CID"	KTR triple	1	Trypsin	YES
EQQHSYVPQQHLPNPEDDITYK	RNA polymerase II degradation factor 1 OS=Saccharomyces cerevisiae (strain ATCC 204508 / S288c) GN=DEF1 PE=3 SV=1 - [DEF1_YEAST]	P35732	2xHex	"CID"	KTR triple	1	Trypsin	YES
TQDVIQLFEK	Sensitivity to high expression protein 10 OS=Saccharomyces cerevisiae (strain ATCC 204508 / S288c) GN=SHE10 PE=3 SV=1 - [SHE10_YEAST]	P53075	2xHex	"CID"	KTR triple	1	Trypsin	YES
PYAADIDTGcTTTAHGSHQHK	Septation protein SUN4 OS=Saccharomyces cerevisiae (strain ATCC 204508 / S288c) GN=SUN4 PE=1 SV=1 - [SUN4_YEAST]	P53616	4xHex	"CID"	KTR triple	1	Trypsin
NINSPIPAPR	Serine/threonine-protein kinase/endoribonuclease IRE1 OS=Saccharomyces cerevisiae (strain ATCC 204508 / S288c) GN=IRE1 PE=1 SV=2 - [IRE1_YEAST]	P32361	3xHex	"CID"	KTR triple	1	Trypsin
TPNLLNTADNR	Serine/threonine-protein kinase/endoribonuclease IRE1 OS=Saccharomyces cerevisiae (strain ATCC 204508 / S288c) GN=IRE1 PE=1 SV=2 - [IRE1_YEAST]	P32361	3xHex	"CID"	KTR triple	1	Trypsin
TTEGLPNMK	Serine/threonine-protein kinase/endoribonuclease IRE1 OS=Saccharomyces cerevisiae (strain ATCC 204508 / S288c) GN=IRE1 PE=1 SV=2 - [IRE1_YEAST]	P32361	3xHex	"CID"	KTR triple	1	Trypsin
VITGVPWYSTR	Seripauperin-16 OS=Saccharomyces cerevisiae (strain ATCC 204508 / S288c) GN=PAU16 PE=3 SV=1 - [PAU16_YEAST]|Seripauperin-23 OS=Saccharomyces cerevisiae (strain ATCC 204508 / S288c) GN=PAU23 PE=2 SV=1 - [PAU23_YEAST]	P35994	3xHex	"CID"	KTR triple	1	Trypsin
AHLAQYYSF	Seripauperin-2 OS=Saccharomyces cerevisiae (strain ATCC 204508 / S288c) GN=PAU2 PE=1 SV=1 - [PAU2_YEAST]	P32612	1xHex	"CID"	KTR triple	1	Trypsin
LLSALGPR	Signal recognition particle subunit SRP21 OS=Saccharomyces cerevisiae (strain ATCC 204508 / S288c) GN=SRP21 PE=1 SV=3 - [SRP21_YEAST]	P32342	2xHex	"CID"	KTR triple	1	Trypsin	YES
EISPIITTDSQISK	Signaling mucin HKR1 OS=Saccharomyces cerevisiae (strain ATCC 204508 / S288c) GN=HKR1 PE=1 SV=2 - [HKR1_YEAST]	P41809	4xHex	"CID"	KTR triple	1	Trypsin
IAQMVTR	Signaling mucin HKR1 OS=Saccharomyces cerevisiae (strain ATCC 204508 / S288c) GN=HKR1 PE=1 SV=2 - [HKR1_YEAST]	P41809	1xHex	"CID"	KTR triple	1	Trypsin
ISIGPATTAVQ	Signaling mucin HKR1 OS=Saccharomyces cerevisiae (strain ATCC 204508 / S288c) GN=HKR1 PE=1 SV=2 - [HKR1_YEAST]	P41809	3xHex	"CID"	KTR triple	1	Trypsin
SVEEEYAmSK	Signaling mucin HKR1 OS=Saccharomyces cerevisiae (strain ATCC 204508 / S288c) GN=HKR1 PE=1 SV=2 - [HKR1_YEAST]	P41809	2xHex	"CID"	KTR triple	1	Trypsin
IHEASFVLPTWAAK	Spermidine synthase OS=Saccharomyces cerevisiae (strain ATCC 204508 / S288c) GN=SPE3 PE=1 SV=1 - [SPEE_YEAST]	Q12074	2xHex	"CID"	KTR triple	1	Trypsin
SNLVNFENDINSLTK	Spindle pole body assembly component MPS3 OS=Saccharomyces cerevisiae (strain ATCC 204508 / S288c) GN=MPS3 PE=1 SV=2 - [MPS3_YEAST]	P47069	3xHex	"CID"	KTR triple	1	Trypsin	YES
TKFHPASNVPSFGQDELDQ	Spindle pole body assembly component MPS3 OS=Saccharomyces cerevisiae (strain ATCC 204508 / S288c) GN=MPS3 PE=1 SV=2 - [MPS3_YEAST]	P47069	3xHex	"CID"	KTR triple	1	Trypsin	YES
cTTTSSQYYIHR	Stretch-activated cation channel MID1 OS=Saccharomyces cerevisiae (strain ATCC 204508 / S288c) GN=MID1 PE=1 SV=1 - [MID1_YEAST]	P41821	1xHex	"CID"	KTR triple	1	Trypsin	YES
DFDAITKTIVK	Temperature shock-inducible protein 1 OS=Saccharomyces cerevisiae (strain ATCC 204508 / S288c) GN=TIP1 PE=1 SV=1 - [TIP1_YEAST]	P27654	3xHex	"CID"	KTR triple	1	Trypsin
FSELDFDAITK	Temperature shock-inducible protein 1 OS=Saccharomyces cerevisiae (strain ATCC 204508 / S288c) GN=TIP1 PE=1 SV=1 - [TIP1_YEAST]	P27654	2xHex	"CID"	KTR triple	1	Trypsin
LSSEIAAALASVSPA	Temperature shock-inducible protein 1 OS=Saccharomyces cerevisiae (strain ATCC 204508 / S288c) GN=TIP1 PE=1 SV=1 - [TIP1_YEAST]	P27654	4xHex	"CID"	KTR triple	1	Trypsin
KNEETDLPVSGLFYAIGHTPATK	Thioredoxin reductase 1 OS=Saccharomyces cerevisiae (strain ATCC 204508 / S288c) GN=TRR1 PE=1 SV=3 - [TRXB1_YEAST]	P29509	1xHex	"CID"	KTR triple	1	Trypsin	YES
NKPLAVIGGGDSAcEEAQFLTK	Thioredoxin reductase 1 OS=Saccharomyces cerevisiae (strain ATCC 204508 / S288c) GN=TRR1 PE=1 SV=3 - [TRXB1_YEAST]	P29509	3xHex	"CID"	KTR triple	1	Trypsin	YES
TFVTGLPTTIAVAK	Topoisomerase I damage affected protein 7 OS=Saccharomyces cerevisiae (strain ATCC 204508 / S288c) GN=TDA7 PE=3 SV=1 - [TDA7_YEAST]	P53882	4xHex	"CID"	KTR triple	1	Trypsin
EVTLnATSLLNENR	Transcriptional factor SWI5 OS=Saccharomyces cerevisiae (strain ATCC 204508 / S288c) GN=SWI5 PE=1 SV=1 - [SWI5_YEAST]	P08153	2xHex	"CID"	KTR triple	1	Trypsin	YES
PMPTSGITTPSVQPTAAPATPPR	Type 2A phosphatase activator TIP41 OS=Saccharomyces cerevisiae (strain ATCC 204508 / S288c) GN=TIP41 PE=1 SV=1 - [TIP41_YEAST]	Q12199	2xHex	"CID"	KTR triple	1	Trypsin	YES
HLHGLPILQSPSLTPAER	Uncharacterized membrane protein YCR061W OS=Saccharomyces cerevisiae (strain ATCC 204508 / S288c) GN=YCR061W PE=1 SV=2 - [YCV1_YEAST]	P25639	1xHex	"CID"	KTR triple	1	Trypsin
SIDVSSTASIVPVPHEPK	Uncharacterized membrane protein YCR061W OS=Saccharomyces cerevisiae (strain ATCC 204508 / S288c) GN=YCR061W PE=1 SV=2 - [YCV1_YEAST]	P25639	2xHex	"CID"	KTR triple	1	Trypsin
DVAVATATK	Uncharacterized membrane protein YMR010W OS=Saccharomyces cerevisiae (strain ATCC 204508 / S288c) GN=YMR010W PE=1 SV=1 - [YMP0_YEAST]	Q03687	2xHex	"CID"	KTR triple	1	Trypsin
EQDALTQPATPR	Uncharacterized protein SLP1 OS=Saccharomyces cerevisiae (strain ATCC 204508 / S288c) GN=SLP1 PE=1 SV=1 - [SLP1_YEAST]	Q12232	2xHex	"CID"	KTR triple	1	Trypsin
IGLHDTTVITTGSTTNVQK	Uncharacterized protein SLP1 OS=Saccharomyces cerevisiae (strain ATCC 204508 / S288c) GN=SLP1 PE=1 SV=1 - [SLP1_YEAST]	Q12232	4xHex	"CID"	KTR triple	1	Trypsin
GINTILDnTSELSSPTSTTNQmSPK	Uncharacterized protein YBL086C OS=Saccharomyces cerevisiae (strain ATCC 204508 / S288c) GN=YBL086C PE=1 SV=1 - [YBI6_YEAST]	P38177	2xHex	"CID"	KTR triple	1	Trypsin
GYInQTYTPTEIYNcGVAEGK	Uncharacterized protein YDL241W OS=Saccharomyces cerevisiae (strain ATCC 204508 / S288c) GN=YDL241W PE=1 SV=1 - [YD241_YEAST]	Q07738	1xHex	"CID"	KTR triple	1	Trypsin
YPEAGPTAPVTK	Uncharacterized protein YDR056C OS=Saccharomyces cerevisiae (strain ATCC 204508 / S288c) GN=YDR056C PE=1 SV=1 - [YD056_YEAST]	Q12025	3xHex	"CID"	KTR triple	1	Trypsin
AnVSTnGSnRTnGSnTTSTK	Uncharacterized protein YDR524C-B OS=Saccharomyces cerevisiae (strain ATCC 204508 / S288c) GN=YDR524C-B PE=4 SV=1 - [YD24B_YEAST]	Q3E6R4	3xHex	"CID"	KTR triple	1	Trypsin
TDTTDNYNnFTHnTSTFYR	Uncharacterized protein YEL068C OS=Saccharomyces cerevisiae (strain ATCC 204508 / S288c) GN=YEL068C PE=1 SV=1 - [YEH8_YEAST]	P39977	3xHex	"CID"	KTR triple	1	Trypsin
ELVTPTVIAGV	Uncharacterized protein YKL077W OS=Saccharomyces cerevisiae (strain ATCC 204508 / S288c) GN=YKL077W PE=1 SV=1 - [YKH7_YEAST]	P36081	3xHex	"CID"	KTR triple	1	Trypsin
PDYSTYFK	Uncharacterized protein YKL077W OS=Saccharomyces cerevisiae (strain ATCC 204508 / S288c) GN=YKL077W PE=1 SV=1 - [YKH7_YEAST]	P36081	3xHex	"CID"	KTR triple	1	Trypsin
SEPFcTPYENSR	Uncharacterized protein YKL077W OS=Saccharomyces cerevisiae (strain ATCC 204508 / S288c) GN=YKL077W PE=1 SV=1 - [YKH7_YEAST]	P36081	4xHex	"CID"	KTR triple	1	Trypsin
TIKPEInKGR	Uncharacterized protein YKL077W OS=Saccharomyces cerevisiae (strain ATCC 204508 / S288c) GN=YKL077W PE=1 SV=1 - [YKH7_YEAST]	P36081	2xHex	"CID"	KTR triple	1	Trypsin
TPNLYFNK	Uncharacterized protein YKL077W OS=Saccharomyces cerevisiae (strain ATCC 204508 / S288c) GN=YKL077W PE=1 SV=1 - [YKH7_YEAST]	P36081	2xHex	"CID"	KTR triple	1	Trypsin
VHLSYVK	Uncharacterized protein YKL077W OS=Saccharomyces cerevisiae (strain ATCC 204508 / S288c) GN=YKL077W PE=1 SV=1 - [YKH7_YEAST]	P36081	2xHex	"CID"	KTR triple	1	Trypsin
SSPADPHLSDVNSILDNHR	Uncharacterized protein YLR072W OS=Saccharomyces cerevisiae (strain ATCC 204508 / S288c) GN=YLR072W PE=1 SV=1 - [YL072_YEAST]	Q08001	3xHex	"CID"	KTR triple	1	Trypsin	YES
AHPTPPTLNNLLISnYSDGR	Uncharacterized protein YOL159C OS=Saccharomyces cerevisiae (strain ATCC 204508 / S288c) GN=YOL159C PE=4 SV=1 - [YO159_YEAST]	Q08300	2xHex	"CID"	KTR triple	1	Trypsin	YES
VYDEEGHYVHPVANnSTNAcAHPTPPTLN	Uncharacterized protein YOL159C OS=Saccharomyces cerevisiae (strain ATCC 204508 / S288c) GN=YOL159C PE=4 SV=1 - [YO159_YEAST]	Q08300	3xHex	"CID"	KTR triple	1	Trypsin	YES
GNTETTIETTTEVETETAKQ	Uncharacterized protein YPR063C OS=Saccharomyces cerevisiae (strain ATCC 204508 / S288c) GN=YPR063C PE=1 SV=1 - [YP063_YEAST]	Q12160	4xHex	"CID"	KTR triple	1	Trypsin
KnFIPSVSLVR	Vacuolar membrane protein SCY_4732 OS=Saccharomyces cerevisiae (strain ATCC 204508 / S288c) GN=SCY_4732 PE=3 SV=1 - [YNF8_YEAS7]	P53947	3xHex	"CID"	KTR triple	1	Trypsin
SLFISPTLQVSQYEK	Vacuolar membrane protein SCY_4732 OS=Saccharomyces cerevisiae (strain ATCC 204508 / S288c) GN=SCY_4732 PE=3 SV=1 - [YNF8_YEAS7]	P53947	4xHex	"CID"	KTR triple	1	Trypsin
SNSnGTSFVTLEHAVNR	Vacuolar protein sorting/targeting protein PEP1 OS=Saccharomyces cerevisiae (strain ATCC 204508 / S288c) GN=PEP1 PE=3 SV=1 - [VPS10_YEAST]	P32319	1xHex	"CID"	KTR triple	1	Trypsin
GANPVFIESnTTEQSHSQcILGYPQK	Zinc finger protein RME1 OS=Saccharomyces cerevisiae (strain ATCC 204508 / S288c) GN=RME1 PE=1 SV=1 - [RME1_YEAST]	P32338	2xHex	"CID"	KTR triple	1	Trypsin	YES
NSYGTVNGnsVPTQAcEANIYT	3',5'-cyclic-nucleotide phosphodiesterase 2 OS=Saccharomyces cerevisiae (strain ATCC 204508 / S288c) GN=PDE2 PE=1 SV=2 - [PDE2_YEAST]	P06776	N9(Deamidated); S2-T22(Hex); C16(Carbamidomethyl)	ETD	WT	2	Trypsin	YES
tGIAIGLNK	60S ribosomal protein L36-B OS=Saccharomyces cerevisiae (strain ATCC 204508 / S288c) GN=RPL36B PE=1 SV=3 - [RL36B_YEAST]	O14455	T1(Hex2)	ETD	WT	2	Trypsin	YES
IYEtGKFF	Acyl-CoA desaturase 1 OS=Saccharomyces cerevisiae (strain ATCC 204508 / S288c) GN=OLE1 PE=1 SV=2 - [ACO1_YEAST]	P21147	T4(Hex)	ETD	WT	2	Trypsin	YES
VIFTHGVEPtVVVSSK	Adenosine kinase OS=Saccharomyces cerevisiae (strain ATCC 204508 / S288c) GN=ADO1 PE=1 SV=1 - [ADK_YEAST]	P47143	T10(Hex)	ETD	WT	2	Trypsin	YES
DLItsHLLNQK	AP-1-like transcription activator YAP2 OS=Saccharomyces cerevisiae (strain ATCC 204508 / S288c) GN=CAD1 PE=1 SV=2 - [YAP2_YEAST]	P24813	T4(Hex2); S5(Hex2)	ETD	WT	2	Trypsin	YES
sPSVAHNENVPDDSK	AP-1-like transcription factor YAP3 OS=Saccharomyces cerevisiae (strain ATCC 204508 / S288c) GN=YAP3 PE=1 SV=1 - [YAP3_YEAST]	P38749	S1-S3(Hex)	ETD	WT	2	Trypsin	YES
IGGEYVKPtALANVR	Dihydroorotate dehydrogenase (fumarate) OS=Saccharomyces cerevisiae (strain ATCC 204508 / S288c) GN=URA1 PE=1 SV=1 - [PYRD_YEAST]	P28272	T9(Hex)	ETD	WT	2	Trypsin	YES
IPsILIEK	Dolichol kinase OS=Saccharomyces cerevisiae (strain ATCC 204508 / S288c) GN=SEC59 PE=1 SV=1 - [SEC59_YEAST]	P20048	S3(Hex2)	ETD	WT	2	Trypsin	YES
ItEVItK	Eukaryotic translation initiation factor 2 subunit alpha OS=Saccharomyces cerevisiae (strain ATCC 204508 / S288c) GN=SUI2 PE=1 SV=1 - [IF2A_YEAST]	P20459	T2(Hex2); T6(Hex2)	ETD	WT	2	Trypsin
ItKsLEtFR	Fructose-bisphosphate aldolase OS=Saccharomyces cerevisiae (strain ATCC 204508 / S288c) GN=FBA1 PE=1 SV=3 - [ALF_YEAST]	P14540	T2(Hex2); S4(Hex2); T7(Hex2)	ETD	WT	2	Trypsin	YES
tGVIVGEDVHNLFtYAK	Fructose-bisphosphate aldolase OS=Saccharomyces cerevisiae (strain ATCC 204508 / S288c) GN=FBA1 PE=1 SV=3 - [ALF_YEAST]	P14540	T1(Hex); T14(Hex)	ETD	WT	2	Trypsin	YES
IDHVEttLAR	Glycogen phosphorylase OS=Saccharomyces cerevisiae (strain ATCC 204508 / S288c) GN=GPH1 PE=1 SV=4 - [PHSG_YEAST]	P06738	T6(Hex2); T7(Hex2)	ETD	WT	2	Trypsin	YES
SPTDNNIGGNsNNIIK	Inner nuclear membrane protein SRC1 OS=Saccharomyces cerevisiae (strain ATCC 204508 / S288c) GN=SRC1 PE=1 SV=2 - [SRC1_YEAST]	Q03707	S11(Hex2)	ETD	WT	2	Trypsin	YES
tALGTLIDHNcAR	Inorganic phosphate transporter PHO84 OS=Saccharomyces cerevisiae (strain ATCC 204508 / S288c) GN=PHO84 PE=1 SV=2 - [PHO84_YEAST]	P25297	T1(Hex); C11(Carbamidomethyl)	ETD	WT	2	Trypsin	YES
KEEVLtPTTsASTPHR	Low affinity vacuolar monovalent cation/H(+) antiporter OS=Saccharomyces cerevisiae (strain ATCC 204508 / S288c) GN=VNX1 PE=1 SV=1 - [VNX1_YEAST]	P42839	T6-S10(Hex3)	ETD	WT	2	Trypsin	YES
APPSYNDTVVPLtR	MAP-homologous protein 1 OS=Saccharomyces cerevisiae (strain ATCC 204508 / S288c) GN=MHP1 PE=1 SV=1 - [MHP1_YEAST]	P43638	T13(Hex)	ETD	WT	2	Trypsin	YES
LtKVDREtDIVKPK	Multiprotein-bridging factor 1 OS=Saccharomyces cerevisiae (strain ATCC 204508 / S288c) GN=MBF1 PE=1 SV=2 - [MBF1_YEAST]	O14467	T2(Hex2); T8(Hex2)	ETD	WT	2	Trypsin	YES
sIAAAQHVPTAPAsR	Myosin-5 OS=Saccharomyces cerevisiae (strain ATCC 204508 / S288c) GN=MYO5 PE=3 SV=1 - [MYO5_YEAST]	Q04439	S1(Hex); T10-S14(Hex)	ETD	WT	2	Trypsin	YES
LVTsSPIHMSPLQSR	Nuclear envelope protein YPR174C OS=Saccharomyces cerevisiae (strain ATCC 204508 / S288c) GN=YPR174C PE=1 SV=1 - [YP174_YEAST]	Q06616	T3-S4(Hex)	ETD	WT	2	Trypsin	YES
AtsKPAFsFGAKPEEK	Nucleoporin NSP1 OS=Saccharomyces cerevisiae (strain ATCC 204508 / S288c) GN=NSP1 PE=1 SV=1 - [NSP1_YEAST]	P14907	T2-S3(Hex3); S8(Hex2)	ETD	WT	2	Trypsin	YES
SsDTSKPAFtFGAQK	Nucleoporin NSP1 OS=Saccharomyces cerevisiae (strain ATCC 204508 / S288c) GN=NSP1 PE=1 SV=1 - [NSP1_YEAST]	P14907	S1-S4(Hex2); T10(Hex)	ETD	WT	2	Trypsin	YES
sHSNDFEEGSTIR	Nucleoporin POM152 OS=Saccharomyces cerevisiae (strain ATCC 204508 / S288c) GN=POM152 PE=1 SV=1 - [PO152_YEAST]	P39685	S1-S3(Hex2)	ETD	WT	2	Trypsin	YES
VtMPVAPtMEVK	Nucleoporin POM152 OS=Saccharomyces cerevisiae (strain ATCC 204508 / S288c) GN=POM152 PE=1 SV=1 - [PO152_YEAST]	P39685	T2(Hex); T8(Hex)	ETD	WT	2	Trypsin	YES
StFDEHLYtTK	PAB1-binding protein 1 OS=Saccharomyces cerevisiae (strain ATCC 204508 / S288c) GN=PBP1 PE=1 SV=1 - [PBP1_YEAST]	P53297	S1-T2(Hex); T9-T10(Hex)	ETD	WT	2	Trypsin	YES
GtSGAVVsNTPEPGLK	Phosphopantothenoylcysteine decarboxylase subunit SIS2 OS=Saccharomyces cerevisiae (strain ATCC 204508 / S288c) GN=SIS2 PE=1 SV=1 - [SIS2_YEAST]	P36024	T2(Hex); S8(Hex)	ETD	WT	2	Trypsin	YES
KVtAVVESPEGER	Plasma membrane ATPase 1 OS=Saccharomyces cerevisiae (strain ATCC 204508 / S288c) GN=PMA1 PE=1 SV=2 - [PMA1_YEAST]	P05030	T3(Hex2)	ETD	WT	2	Trypsin	YES
LtGDAVGIAKEtcR	Plasma membrane ATPase 1 OS=Saccharomyces cerevisiae (strain ATCC 204508 / S288c) GN=PMA1 PE=1 SV=2 - [PMA1_YEAST]	P05030	T2(Hex2); T12(Hex2); C13(Carbamidomethyl)	ETD	WT	2	Trypsin	YES
sVPLPTAAPGSTFGIEAPRPSR	Probable DNA-binding protein SNT1 OS=Saccharomyces cerevisiae (strain ATCC 204508 / S288c) GN=SNT1 PE=1 SV=2 - [SNT1_YEAST]	P25357	S1-T6(Hex)	ETD	WT	2	Trypsin	YES
PYVPATtTSAPVHTEGK	Protein transport protein SEC31 OS=Saccharomyces cerevisiae (strain ATCC 204508 / S288c) GN=SEC31 PE=1 SV=3 - [SEC31_YEAST]	P38968	T7(Hex)	ETD	WT	2	Trypsin	YES
TKPYLDKVEsK	Reticulon-like protein 1 OS=Saccharomyces cerevisiae (strain ATCC 204508 / S288c) GN=RTN1 PE=1 SV=1 - [RTN1_YEAST]	Q04947	S10(Hex)	ETD	WT	2	Trypsin	YES
tTKPAESQsIPIK	Reticulon-like protein 2 OS=Saccharomyces cerevisiae (strain ATCC 204508 / S288c) GN=RTN2 PE=1 SV=1 - [RTN2_YEAST]	Q12443	T1-T2(Hex); S7-S9(Hex)	ETD	WT	2	Trypsin	YES
tVDIEEELAAHQR	Reticulon-like protein 2 OS=Saccharomyces cerevisiae (strain ATCC 204508 / S288c) GN=RTN2 PE=1 SV=1 - [RTN2_YEAST]	Q12443	T1(Hex)	ETD	WT	2	Trypsin	YES
TTPTHNGPtPLPAK	Serine/threonine-protein kinase PTK2/STK2 OS=Saccharomyces cerevisiae (strain ATCC 204508 / S288c) GN=PTK2 PE=1 SV=1 - [PTK2_YEAST]	P47116	T9(Hex)	ETD	WT	2	Trypsin	YES
nSMPtHsIVNQNR	Styryl dye vacuolar localization protein 3 OS=Saccharomyces cerevisiae (strain ATCC 204508 / S288c) GN=SVL3 PE=1 SV=1 - [SVL3_YEAST]	Q03088	N1(Deamidated); T5(Hex); S7(Hex)	ETD	WT	2	Trypsin	YES
IIQEQPHAtSTAAAADK	Transcriptional activator HAP2 OS=Saccharomyces cerevisiae (strain ATCC 204508 / S288c) GN=HAP2 PE=1 SV=1 - [HAP2_YEAST]	P06774	T9(Hex)	ETD	WT	2	Trypsin	YES
GGGTGSGMGTLLIsK	Tubulin beta chain OS=Saccharomyces cerevisiae (strain ATCC 204508 / S288c) GN=TUB2 PE=1 SV=2 - [TBB_YEAST]	P02557	T10-S14(Hex)	ETD	WT	2	Trypsin	YES
TSGITtPSVQPtAAPATPPR	Type 2A phosphatase activator TIP41 OS=Saccharomyces cerevisiae (strain ATCC 204508 / S288c) GN=TIP41 PE=1 SV=1 - [TIP41_YEAST]	Q12199	T1-T6(Hex); T12(Hex)	ETD	WT	2	Trypsin	YES
ILGFQQAtGLR	Zinc finger protein RME1 OS=Saccharomyces cerevisiae (strain ATCC 204508 / S288c) GN=RME1 PE=1 SV=1 - [RME1_YEAST]	P32338	T8(Hex2)	ETD	WT	2	Trypsin	YES
sHVAQLYHDPK	Zinc finger protein RME1 OS=Saccharomyces cerevisiae (strain ATCC 204508 / S288c) GN=RME1 PE=1 SV=1 - [RME1_YEAST]	P32338	S1(Hex2)	ETD	WT	2	Trypsin	YES
TEQSHsQcILGYPQK	Zinc finger protein RME1 OS=Saccharomyces cerevisiae (strain ATCC 204508 / S288c) GN=RME1 PE=1 SV=1 - [RME1_YEAST]	P32338	S6(Hex2); C8(Carbamidomethyl)	ETD	WT	2	Trypsin	YES
VLstISEGQTK	Zinc finger protein RME1 OS=Saccharomyces cerevisiae (strain ATCC 204508 / S288c) GN=RME1 PE=1 SV=1 - [RME1_YEAST]	P32338	S3(Hex2); T4(Hex)	ETD	WT	2	Trypsin	YES
KYnYtQIAPPPYWEK	Alkylphosphocholine resistance protein LEM3 OS=Saccharomyces cerevisiae (strain ATCC 204508 / S288c) GN=LEM3 PE=1 SV=1 - [LEM3_YEAST]	P42838	N3(Deamidated); T5(Hex)	ETD	WT	2	Trypsin
TVHDAtGINcKPLSK	Alkylphosphocholine resistance protein LEM3 OS=Saccharomyces cerevisiae (strain ATCC 204508 / S288c) GN=LEM3 PE=1 SV=1 - [LEM3_YEAST]	P42838	T6(Hex); C10(Carbamidomethyl)	ETD	WT	2	Trypsin
TPLAEPtNVSK	Cruciform DNA-recognizing protein 1 OS=Saccharomyces cerevisiae (strain ATCC 204508 / S288c) GN=CRP1 PE=3 SV=1 - [CRP1_YEAST]	P38845	T7(Hex)	ETD	WT	2	Trypsin
DSQTYStIMQDFDKVSK	Meiotic sister chromatid recombination protein 1 OS=Saccharomyces cerevisiae (strain ATCC 204508 / S288c) GN=MSC1 PE=1 SV=1 - [MSC1_YEAST]	Q03104	T7(Hex)	ETD	WT	2	Trypsin	YES
IVMtmAPHVPQEK	CUE domain-containing protein CUE4 OS=Saccharomyces cerevisiae (strain ATCC 204508 / S288c) GN=CUE4 PE=1 SV=1 - [CUE4_YEAST]	Q04201	T4(Hex); M5(Oxidation)	ETD	WT	2	Trypsin
sGFPFGnGFK	DnaJ-like chaperone JEM1 OS=Saccharomyces cerevisiae (strain ATCC 204508 / S288c) GN=JEM1 PE=1 SV=3 - [JEM1_YEAST]	P40358	S1(Hex2); N7(Deamidated)	ETD	WT	2	Trypsin
AFSDFAAIcsK	Chitin synthase export chaperone OS=Saccharomyces cerevisiae (strain ATCC 204508 / S288c) GN=CHS7 PE=1 SV=1 - [CHS7_YEAST]	P38843	C9(Carbamidomethyl); S10(Hex)	ETD	WT	2	Trypsin
IIQHAtHnSTLHQLAK	Cytochrome P450 61 OS=Saccharomyces cerevisiae (strain ATCC 204508 / S288c) GN=ERG5 PE=1 SV=1 - [ERG5_YEAST]	P54781	T6(Hex); N8(Deamidated)	ETD	WT	2	Trypsin
LtFEINK	Exocyst complex component EXO70 OS=Saccharomyces cerevisiae (strain ATCC 204508 / S288c) GN=EXO70 PE=1 SV=1 - [EXO70_YEAST]	P19658	T2(Hex2)	ETD	WT	2	Trypsin
tADSFLSNENELNFQK	Pheromone-regulated membrane protein 4 OS=Saccharomyces cerevisiae (strain ATCC 204508 / S288c) GN=PRM4 PE=1 SV=1 - [PRM4_YEAST]	Q12498	T1(Hex2)	ETD	WT	2	Trypsin
PNtVVHtAALEQNK	Putative multicopper oxidase GMC1 OS=Saccharomyces cerevisiae (strain ATCC 204508 / S288c) GN=GMC1 PE=1 SV=1 - [GMC1_YEAST]	Q04399	T3(Hex); T7(Hex)	ETD	WT	2	Trypsin
VItGVPWYssR	Seripauperin-5 OS=Saccharomyces cerevisiae (strain ATCC 204508 / S288c) GN=PAU5 PE=2 SV=1 - [PAU5_YEAST]	P43575	T3(Hex); S9- S10(Hex2)	ETD	WT	2	Trypsin
tNsALVsNNVVAAs	Uncharacterized endoplasmic reticulum membrane protein YMR122W-A OS=Saccharomyces cerevisiae (strain ATCC 204508 / S288c) GN=YMR122W-A PE=1 SV=1 - [YM122_YEAST]	Q3E842	T1(Hex); S3-S7(Hex2); S14(Hex)	ETD	WT	2	Trypsin
sTVLSPSTFTDEGGYKPVLK	Uncharacterized protein YCR043C OS=Saccharomyces cerevisiae (strain ATCC 204508 / S288c) GN=YCR043C PE=1 SV=1 - [YCT3_YEAST]	P25361	S1-T2(Hex2)	ETD	WT	2	Trypsin
VtAAILQDLSK	Uncharacterized protein YFR039C OS=Saccharomyces cerevisiae (strain ATCC 204508 / S288c) GN=YFR039C PE=1 SV=1 - [YFK9_YEAST]	P43611	T2(Hex2)	ETD	WT	2	Trypsin
EKMttsEEVKPWLR	Uncharacterized protein YKL077W OS=Saccharomyces cerevisiae (strain ATCC 204508 / S288c) GN=YKL077W PE=1 SV=1 - [YKH7_YEAST]	P36081	T4-S6(Hex6)	ETD	WT	2	Trypsin
GRPDYstYFK	Uncharacterized protein YKL077W OS=Saccharomyces cerevisiae (strain ATCC 204508 / S288c) GN=YKL077W PE=1 SV=1 - [YKH7_YEAST]	P36081	S6(Hex2); T7(Hex2)	ETD	WT	2	Trypsin
KPWVsLEHDGRPK	Uncharacterized protein YKL077W OS=Saccharomyces cerevisiae (strain ATCC 204508 / S288c) GN=YKL077W PE=1 SV=1 - [YKH7_YEAST]	P36081	S5(Hex2)	ETD	WT	2	Trypsin
nHKYtELPSYK	Uncharacterized protein YKL077W OS=Saccharomyces cerevisiae (strain ATCC 204508 / S288c) GN=YKL077W PE=1 SV=1 - [YKH7_YEAST]	P36081	N1(Deamidated); T5(Hex)	ETD	WT	2	Trypsin
tVsSHtYSYEELK	Uncharacterized protein YKL077W OS=Saccharomyces cerevisiae (strain ATCC 204508 / S288c) GN=YKL077W PE=1 SV=1 - [YKH7_YEAST]	P36081	T1-T6(Hex4)	ETD	WT	2	Trypsin
VDKtYFVtWYtR	Uncharacterized protein YKL077W OS=Saccharomyces cerevisiae (strain ATCC 204508 / S288c) GN=YKL077W PE=1 SV=1 - [YKH7_YEAST]	P36081	T4(Hex2); T8(Hex2); T11(Hex)	ETD	WT	2	Trypsin
VHLsYVKENPVEK	Uncharacterized protein YKL077W OS=Saccharomyces cerevisiae (strain ATCC 204508 / S288c) GN=YKL077W PE=1 SV=1 - [YKH7_YEAST]	P36081	S4(Hex2)	ETD	WT	2	Trypsin
IVYPASDSSSSPPYHsK	Uncharacterized protein YKL105C OS=Saccharomyces cerevisiae (strain ATCC 204508 / S288c) GN=YKL105C PE=1 SV=1 - [YKK5_YEAST]	P34250	S16(Hex)	ETD	WT	2	Trypsin
sNLEVEtLK	Altered inheritance of mitochondria protein 13, mitochondrial OS=Saccharomyces cerevisiae (strain ATCC 204508 / S288c) GN=AIM13 PE=1 SV=1 - [AIM13_YEAST]	P43594	S1(Hex2); T7(Hex)	ETD	WT	2	Trypsin	YES
AsTtPLVHVASVEK	Cytochrome c peroxidase, mitochondrial OS=Saccharomyces cerevisiae (strain ATCC 204508 / S288c) GN=CCP1 PE=1 SV=2 - [CCPR_YEAST]	P00431	S2(Hex2); T4(Hex)	ETD	WT	2	Trypsin	YES
GnGTVQNsVLSNHIK	GRAM domain-containing protein YSP2 OS=Saccharomyces cerevisiae (strain ATCC 204508 / S288c) GN=YSP2 PE=1 SV=1 - [YSP2_YEAST]	Q06681	N2(Deamidated); S8(Hex)	ETD	WT	2	Trypsin	YES
YtGFGLEQISPAQK	Mitochondrial import inner membrane translocase subunit TIM22 OS=Saccharomyces cerevisiae (strain ATCC 204508 / S288c) GN=TIM22 PE=1 SV=1 - [TIM22_YEAST]	Q12328	T2(Hex2)	ETD	WT	2	Trypsin	YES
PHPsWIsFQAK	Mitochondrial inner membrane protein OXA1 OS=Saccharomyces cerevisiae (strain ATCC 204508 / S288c) GN=OXA1 PE=1 SV=1 - [OXA1_YEAST]	P39952	S4(Hex2); S7(Hex2)	ETD	WT	2	Trypsin	YES
VGGtTAIVAHFPSNGK	Protein phosphatase 2C homolog 7, mitochondrial OS=Saccharomyces cerevisiae (strain ATCC 204508 / S288c) GN=PTC7 PE=1 SV=2 - [PP2C7_YEAST]	P38797	T4-T5(Hex)	ETD	WT	2	Trypsin	YES
sHYYtHtPsLK	1,3-beta-glucan synthase component GSC2 OS=Saccharomyces cerevisiae (strain ATCC 204508 / S288c) GN=GSC2 PE=1 SV=2 - [FKS2_YEAST]	P40989	S1(Hex); T5(Hex); T7(Hex); S9(Hex)	ETD	WT	2	Trypsin
GLVsIDGNDVK	1,3-beta-glucanosyltransferase GAS1 OS=Saccharomyces cerevisiae (strain ATCC 204508 / S288c) GN=GAS1 PE=1 SV=2 - [GAS1_YEAST]	P22146	S4(Hex2)	ETD	WT	2	Trypsin
IntTLDHSEcmK	1,3-beta-glucanosyltransferase GAS1 OS=Saccharomyces cerevisiae (strain ATCC 204508 / S288c) GN=GAS1 PE=1 SV=2 - [GAS1_YEAST]	P22146	N2(Deamidated); T3-T4(Hex); C10(Carbamidomethyl); M11(Oxidation)	ETD	WT	2	Trypsin
KtLDDFNNYssEINK	1,3-beta-glucanosyltransferase GAS1 OS=Saccharomyces cerevisiae (strain ATCC 204508 / S288c) GN=GAS1 PE=1 SV=2 - [GAS1_YEAST]	P22146	T2(Hex); S10(Hex); S11(Hex)	ETD	WT	2	Trypsin
LVsIDGNDVK	1,3-beta-glucanosyltransferase GAS1 OS=Saccharomyces cerevisiae (strain ATCC 204508 / S288c) GN=GAS1 PE=1 SV=2 - [GAS1_YEAST]	P22146	S3(Hex2)	ETD	WT	2	Trypsin
sEINKIsPtsANtK	1,3-beta-glucanosyltransferase GAS1 OS=Saccharomyces cerevisiae (strain ATCC 204508 / S288c) GN=GAS1 PE=1 SV=2 - [GAS1_YEAST]	P22146	S1(Hex); S7(Hex); T9(Hex); S10(Hex); T13(Hex)	ETD	WT	2	Trypsin
VsIDGNDVK	1,3-beta-glucanosyltransferase GAS1 OS=Saccharomyces cerevisiae (strain ATCC 204508 / S288c) GN=GAS1 PE=1 SV=2 - [GAS1_YEAST]	P22146	S2(Hex2)	ETD	WT	2	Trypsin
ETNNYGLVQIDGDKVtK	1,3-beta-glucanosyltransferase GAS5 OS=Saccharomyces cerevisiae (strain ATCC 204508 / S288c) GN=GAS5 PE=1 SV=1 - [GAS5_YEAST]	Q08193	T16(Hex)	ETD	WT	2	Trypsin
sSSnSSTPsIEIK	1,3-beta-glucanosyltransferase GAS5 OS=Saccharomyces cerevisiae (strain ATCC 204508 / S288c) GN=GAS5 PE=1 SV=1 - [GAS5_YEAST]	Q08193	S1-S2(Hex2); N4(Deamidated); S5-S9(Hex)	ETD	WT	2	Trypsin
tDFENLKNEYsK	1,3-beta-glucanosyltransferase GAS5 OS=Saccharomyces cerevisiae (strain ATCC 204508 / S288c) GN=GAS5 PE=1 SV=1 - [GAS5_YEAST]	Q08193	T1(Hex); S11(Hex)	ETD	WT	2	Trypsin
TNNYGLVQIDGDKVtK	1,3-beta-glucanosyltransferase GAS5 OS=Saccharomyces cerevisiae (strain ATCC 204508 / S288c) GN=GAS5 PE=1 SV=1 - [GAS5_YEAST]	Q08193	T15(Hex)	ETD	WT	2	Trypsin
sLstttILANGK	A-agglutinin-binding subunit OS=Saccharomyces cerevisiae (strain ATCC 204508 / S288c) GN=AGA2 PE=1 SV=1 - [AGA2_YEAST]	P32781	S1-T5(Hex4); T6(Hex)	ETD	WT	2	Trypsin
tKHYnDTLLKQ	Acid phosphatase PHO11 OS=Saccharomyces cerevisiae (strain ATCC 204508 / S288c) GN=PHO11 PE=1 SV=1 - [PPAB_YEAST]	P35842	T1(Hex); N5(Deamidated)	ETD	WT	2	Trypsin
DYVEHIAtLVSPK	Alpha-1,2-mannosyltransferase MNN2 OS=Saccharomyces cerevisiae (strain ATCC 204508 / S288c) GN=MNN2 PE=1 SV=1 - [MNN2_YEAST]	P38069	T8(Hex)	ETD	WT	2	Trypsin
RDDITPPAVYtKDLK	Alpha-1,2-mannosyltransferase MNN2 OS=Saccharomyces cerevisiae (strain ATCC 204508 / S288c) GN=MNN2 PE=1 SV=1 - [MNN2_YEAST]	P38069	T11(Hex2)	ETD	WT	2	Trypsin
TPPAVYtKDLK	Alpha-1,2-mannosyltransferase MNN2 OS=Saccharomyces cerevisiae (strain ATCC 204508 / S288c) GN=MNN2 PE=1 SV=1 - [MNN2_YEAST]	P38069	T7(Hex2)	ETD	WT	2	Trypsin
IDAVNtVWSHANKDNTR	Alpha-1,3-mannosyltransferase MNN1 OS=Saccharomyces cerevisiae (strain ATCC 204508 / S288c) GN=MNN1 PE=1 SV=1 - [MNN1_YEAST]	P39106	T6(Hex)	ETD	WT	2	Trypsin
AtYADSFEGFPK	Aminopeptidase Y OS=Saccharomyces cerevisiae (strain ATCC 204508 / S288c) GN=APE3 PE=1 SV=1 - [APE3_YEAST]	P37302	T2(Hex2)	ETD	WT	2	Trypsin
KEGLHGTLGEPtK	Aminopeptidase Y OS=Saccharomyces cerevisiae (strain ATCC 204508 / S288c) GN=APE3 PE=1 SV=1 - [APE3_YEAST]	P37302	T12(Hex)	ETD	WT	2	Trypsin
EIITsSVPsAVK	Aspartic proteinase 3 OS=Saccharomyces cerevisiae (strain ATCC 204508 / S288c) GN=YPS1 PE=1 SV=2 - [YPS1_YEAST]	P32329	T4-S9(Hex3)	ETD	WT	2	Trypsin
sGLLGLSGK	Aspartic proteinase yapsin-7 OS=Saccharomyces cerevisiae (strain ATCC 204508 / S288c) GN=YPS7 PE=1 SV=1 - [YPS7_YEAST]	Q06325	S1(Hex2)	ETD	WT	2	Trypsin
sGYIPYAK	Aspartic proteinase yapsin-7 OS=Saccharomyces cerevisiae (strain ATCC 204508 / S288c) GN=YPS7 PE=1 SV=1 - [YPS7_YEAST]	Q06325	S1(Hex2)	ETD	WT	2	Trypsin
SPYtFNKDPAGHVTR	Aspartic proteinase yapsin-7 OS=Saccharomyces cerevisiae (strain ATCC 204508 / S288c) GN=YPS7 PE=1 SV=1 - [YPS7_YEAST]	Q06325	T4(Hex)	ETD	WT	2	Trypsin
ssSTEEPFPVLAVGK	Aspartic proteinase yapsin-7 OS=Saccharomyces cerevisiae (strain ATCC 204508 / S288c) GN=YPS7 PE=1 SV=1 - [YPS7_YEAST]	Q06325	S1(Hex2); S2(Hex)	ETD	WT	2	Trypsin
HstFnQtFVHEtK	Barrierpepsin OS=Saccharomyces cerevisiae (strain ATCC 204508 / S288c) GN=BAR1 PE=1 SV=1 - [BAR1_YEAST]	P12630	S2-T3(Hex2); N5(Deamidated); T7(Hex); T12(Hex)	ETD	WT	2	Trypsin
ISLAQANWnASEVsKK	Barrierpepsin OS=Saccharomyces cerevisiae (strain ATCC 204508 / S288c) GN=BAR1 PE=1 SV=1 - [BAR1_YEAST]	P12630	N9(Deamidated); S14(Hex2)	ETD	WT	2	Trypsin
tSNSIDKEFEHSK	Barrierpepsin OS=Saccharomyces cerevisiae (strain ATCC 204508 / S288c) GN=BAR1 PE=1 SV=1 - [BAR1_YEAST]	P12630	T1-S2(Hex2)	ETD	WT	2	Trypsin
tVItEtVTKYs	Barrierpepsin OS=Saccharomyces cerevisiae (strain ATCC 204508 / S288c) GN=BAR1 PE=1 SV=1 - [BAR1_YEAST]	P12630	T1(Hex2); T4(Hex); T6(Hex); S11(Hex2)	ETD	WT	2	Trypsin
tVLINVcKPtY	Barrierpepsin OS=Saccharomyces cerevisiae (strain ATCC 204508 / S288c) GN=BAR1 PE=1 SV=1 - [BAR1_YEAST]	P12630	T1(Hex2); C7(Carbamidomethyl); T10(Hex2)	ETD	WT	2	Trypsin
sIcTcDGEDHPNQGVGR	Beta-glucan synthesis-associated protein KRE6 OS=Saccharomyces cerevisiae (strain ATCC 204508 / S288c) GN=KRE6 PE=1 SV=2 - [KRE6_YEAST]	P32486	S1-T4(Hex); C3(Carbamidomethyl); C5(Carbamidomethyl)	ETD	WT	2	Trypsin
LGNLQttFHNER	Calnexin homolog OS=Saccharomyces cerevisiae (strain ATCC 204508 / S288c) GN=CNE1 PE=1 SV=1 - [CALX_YEAST]	P27825	T6(Hex); T7(Hex)	ETD	WT	2	Trypsin
HsVDTILHDPAFR	Carboxypeptidase S OS=Saccharomyces cerevisiae (strain ATCC 204508 / S288c) GN=CPS1 PE=1 SV=2 - [CBPS_YEAST]	P27614	S2(Hex)	ETD	WT	2	Trypsin
IRttQAVDIINGGVK	Carboxypeptidase S OS=Saccharomyces cerevisiae (strain ATCC 204508 / S288c) GN=CPS1 PE=1 SV=2 - [CBPS_YEAST]	P27614	T3(Hex2); T4(Hex2)	ETD	WT	2	Trypsin
KPItNIYIGDADISK	Cell membrane protein YLR413W OS=Saccharomyces cerevisiae (strain ATCC 204508 / S288c) GN=YLR413W PE=1 SV=1 - [YL413_YEAST]	Q06689	T4(Hex2)	ETD	WT	2	Trypsin
IAVQAItssK	Cell wall mannoprotein CIS3 OS=Saccharomyces cerevisiae (strain ATCC 204508 / S288c) GN=CIS3 PE=3 SV=1 - [CIS3_YEAST]	P47001	T7(Hex); S8-S9(Hex2)	ETD	WT	2	Trypsin
sGtLELtLK	Cell wall mannoprotein CIS3 OS=Saccharomyces cerevisiae (strain ATCC 204508 / S288c) GN=CIS3 PE=3 SV=1 - [CIS3_YEAST]	P47001	S1(Hex); T3(Hex); T7(Hex)	ETD	WT	2	Trypsin
tsGTLEMNLK	Cell wall mannoprotein HSP150 OS=Saccharomyces cerevisiae (strain ATCC 204508 / S288c) GN=HSP150 PE=1 SV=2 - [HS150_YEAST]	P32478	T1(Hex2); S2(Hex2)	ETD	WT	2	Trypsin
sGtLEMNLK	Cell wall mannoprotein HSP150 OS=Saccharomyces cerevisiae (strain ATCC 204508 / S288c) GN=HSP150 PE=1 SV=2 - [HS150_YEAST]|Cell wall mannoprotein PIR1 OS=Saccharomyces cerevisiae (strain ATCC 204508 / S288c) GN=PIR1 PE=3 SV=1 - [PIR1_YEAST]	P32478;Q03178	S1(Hex2); T3(Hex2)	ETD	WT	2	Trypsin
sQIGDGQIQAttKTtsAK	Cell wall mannoprotein HSP150 OS=Saccharomyces cerevisiae (strain ATCC 204508 / S288c) GN=HSP150 PE=1 SV=2 - [HS150_YEAST]|Cell wall mannoprotein PIR1 OS=Saccharomyces cerevisiae (strain ATCC 204508 / S288c) GN=PIR1 PE=3 SV=1 - [PIR1_YEAST]	P32478;Q03178	S1(Hex); T11(Hex); T12(Hex); T14-S16(Hex3)	ETD	WT	2	Trypsin
GQIQAttKtK	Cell wall mannoprotein PIR1 OS=Saccharomyces cerevisiae (strain ATCC 204508 / S288c) GN=PIR1 PE=3 SV=1 - [PIR1_YEAST]	Q03178	T6(Hex2); T7(Hex2); T9(Hex2)	ETD	WT	2	Trypsin
sTLtPSAtYK	Cell wall mannoprotein PIR1 OS=Saccharomyces cerevisiae (strain ATCC 204508 / S288c) GN=PIR1 PE=3 SV=1 - [PIR1_YEAST]|Cell wall mannoprotein PIR3 OS=Saccharomyces cerevisiae (strain ATCC 204508 / S288c) GN=PIR3 PE=1 SV=3 - [PIR3_YEAST]	Q03178;Q03180	S1-T2(Hex2); T4(Hex); T8(Hex)	ETD	WT	2	Trypsin
KstAAAVsQItDGQVQAAK	Cell wall mannoprotein PIR3 OS=Saccharomyces cerevisiae (strain ATCC 204508 / S288c) GN=PIR3 PE=1 SV=3 - [PIR3_YEAST]	Q03180	S2(Hex); T3(Hex); S8(Hex); T11(Hex)	ETD	WT	2	Trypsin
IKGEsFVcK	Cell wall mannoprotein PST1 OS=Saccharomyces cerevisiae (strain ATCC 204508 / S288c) GN=PST1 PE=3 SV=1 - [PST1_YEAST]	Q12355	S5(Hex2); C8(Carbamidomethyl)	ETD	WT	2	Trypsin
tAtAQSDLDKYSR	Cell wall mannoprotein PST1 OS=Saccharomyces cerevisiae (strain ATCC 204508 / S288c) GN=PST1 PE=3 SV=1 - [PST1_YEAST]	Q12355	T1-T3(Hex2)	ETD	WT	2	Trypsin
tttISGDLtLtGK	Putative uncharacterized protein YIL169C OS=Saccharomyces cerevisiae (strain ATCC 204508 / S288c) GN=YIQ9 PE=1 SV=1 - [YIQ9_YEAST]	P40442	T1-T2(Hex2); T3-S5(Hex); T9-T11(Hex2)	ETD	WT	2	Trypsin
ItGVPWYStR	Cell wall protein DAN1 OS=Saccharomyces cerevisiae (strain ATCC 204508 / S288c) GN=DAN1 PE=1 SV=2 - [DAN1_YEAST]|Cell wall protein DAN4 OS=Saccharomyces cerevisiae (strain ATCC 204508 / S288c) GN=DAN4 PE=2 SV=1 - [DAN4_YEAST]|Seripauperin-23 OS=Saccharomyces cerevisiae (strain ATCC 204508 / S288c) GN=PAU23 PE=2 SV=1 - [PAU23_YEAST]|Seripauperin-18 OS=Saccharomyces cerevisiae (strain ATCC 204508 /…	P47178;P47179;Q07987;P0CE91	T2(Hex2); T9(Hex2)	ETD	WT	2	Trypsin
sDDATGVAIRPTsK	Cell wall protein CWP1 OS=Saccharomyces cerevisiae (strain ATCC 204508 / S288c) GN=CWP1 PE=1 SV=2 - [CWP1_YEAST]	P28319	S1(Hex); S13(Hex)	ETD	WT	2	Trypsin
ALHKtEtYPPEIAK	Cell wall protein DAN1 OS=Saccharomyces cerevisiae (strain ATCC 204508 / S288c) GN=DAN1 PE=1 SV=2 - [DAN1_YEAST]	P47178	T5(Hex2); T7(Hex2)	ETD	WT	2	Trypsin
tTMLtGISGDEVtR	Cell wall protein DAN1 OS=Saccharomyces cerevisiae (strain ATCC 204508 / S288c) GN=DAN1 PE=1 SV=2 - [DAN1_YEAST]	P47178	T1-T2(Hex2); T5(Hex); T13(Hex)	ETD	WT	2	Trypsin
IYTAIPtSTSTTtTK	Cell wall protein DAN4 OS=Saccharomyces cerevisiae (strain ATCC 204508 / S288c) GN=DAN4 PE=2 SV=1 - [DAN4_YEAST]	P47179	T7(Hex); T13(Hex2)	ETD	WT	2	Trypsin
FStLDLSsLK	Cell wall protein ECM33 OS=Saccharomyces cerevisiae (strain ATCC 204508 / S288c) GN=ECM33 PE=1 SV=3 - [ECM33_YEAST]	P38248	S2-T3(Hex); S7-S8(Hex)	ETD	WT	2	Trypsin
KItGDLNmQE	Cell wall protein ECM33 OS=Saccharomyces cerevisiae (strain ATCC 204508 / S288c) GN=ECM33 PE=1 SV=3 - [ECM33_YEAST]	P38248	T3(Hex2); M8(Oxidation)	ETD	WT	2	Trypsin
NTLPSLnLTQLsK	Cell wall protein ECM33 OS=Saccharomyces cerevisiae (strain ATCC 204508 / S288c) GN=ECM33 PE=1 SV=3 - [ECM33_YEAST]	P38248	N7(Deamidated); S12(Hex)	ETD	WT	2	Trypsin
SIGtSAtAtAQADLDK	Cell wall protein ECM33 OS=Saccharomyces cerevisiae (strain ATCC 204508 / S288c) GN=ECM33 PE=1 SV=3 - [ECM33_YEAST]	P38248	S1-T4(Hex); T7(Hex); T9(Hex)	ETD	WT	2	Trypsin
sKGAAPELVPATsF	Cell wall protein ECM33 OS=Saccharomyces cerevisiae (strain ATCC 204508 / S288c) GN=ECM33 PE=1 SV=3 - [ECM33_YEAST]	P38248	S1(Hex); T12-S13(Hex)	ETD	WT	2	Trypsin
sLsIVsNDELsK	Cell wall protein ECM33 OS=Saccharomyces cerevisiae (strain ATCC 204508 / S288c) GN=ECM33 PE=1 SV=3 - [ECM33_YEAST]	P38248	S1(Hex); S3(Hex); S6(Hex); S11(Hex)	ETD	WT	2	Trypsin
sSSnFScNALK	Cell wall protein ECM33 OS=Saccharomyces cerevisiae (strain ATCC 204508 / S288c) GN=ECM33 PE=1 SV=3 - [ECM33_YEAST]	P38248	S1(Hex2); N4(Deamidated); C7(Carbamidomethyl)	ETD	WT	2	Trypsin
TtVGGGFIIAnNtQLK	Cell wall protein ECM33 OS=Saccharomyces cerevisiae (strain ATCC 204508 / S288c) GN=ECM33 PE=1 SV=3 - [ECM33_YEAST]	P38248	T2(Hex); N11(Deamidated); T13(Hex)	ETD	WT	2	Trypsin
PEPttFttNGK	Cell wall protein SED1 OS=Saccharomyces cerevisiae (strain ATCC 204508 / S288c) GN=SED1 PE=1 SV=1 - [SED1_YEAST]	Q01589	T4(Hex); T5(Hex); T7-T8(Hex2)	ETD	WT	2	Trypsin
sEAPEssVPVtEsKGtttKE	Cell wall protein SED1 OS=Saccharomyces cerevisiae (strain ATCC 204508 / S288c) GN=SED1 PE=1 SV=1 - [SED1_YEAST]	Q01589	S1(Hex); S6-S7(Hex2); T11(Hex); S13(Hex); T16(Hex); T17(Hex); T18(Hex)	ETD	WT	2	Trypsin
ItTAMVQVPWYSsR	Cell wall protein TIR3 OS=Saccharomyces cerevisiae (strain ATCC 204508 / S288c) GN=TIR3 PE=2 SV=1 - [TIR3_YEAST]	P40552	T2(Hex); T3(Hex); S12-S13(Hex2)	ETD	WT	2	Trypsin
FtNVGFTGSYVDVNK	Cell wall protein YJL171C OS=Saccharomyces cerevisiae (strain ATCC 204508 / S288c) GN=YJL171C PE=1 SV=2 - [YJR1_YEAST]	P46992	T2(Hex2)	ETD	WT	2	Trypsin
sFtVPYNLQtGVVK	Cell wall synthesis protein KNH1 OS=Saccharomyces cerevisiae (strain ATCC 204508 / S288c) GN=KNH1 PE=3 SV=2 - [KNH1_YEAST]	P50112	S1(Hex); T3(Hex); T10(Hex)	ETD	WT	2	Trypsin
sMItIAPEAQtR	Cell wall synthesis protein KNH1 OS=Saccharomyces cerevisiae (strain ATCC 204508 / S288c) GN=KNH1 PE=3 SV=2 - [KNH1_YEAST]	P50112	S1(Hex); T4(Hex); T11(Hex)	ETD	WT	2	Trypsin
VDGQGYtIHYtPR	Cell wall synthesis protein KRE9 OS=Saccharomyces cerevisiae (strain ATCC 204508 / S288c) GN=KRE9 PE=1 SV=1 - [KRE9_YEAST]	P39005	T7(Hex2); T11(Hex2)	ETD	WT	2	Trypsin
mLtMVPWYssR	Cold shock-induced protein TIR1 OS=Saccharomyces cerevisiae (strain ATCC 204508 / S288c) GN=TIR1 PE=1 SV=1 - [TIR1_YEAST]	P10863	M1(Oxidation); T3(Hex); S9-S10(Hex2)	ETD	WT	2	Trypsin
sEVDFAGVsK	Cold shock-induced protein TIR1 OS=Saccharomyces cerevisiae (strain ATCC 204508 / S288c) GN=TIR1 PE=1 SV=1 - [TIR1_YEAST]	P10863	S1(Hex); S9(Hex)	ETD	WT	2	Trypsin
TsAISQItDGQIQAtK	Cold shock-induced protein TIR1 OS=Saccharomyces cerevisiae (strain ATCC 204508 / S288c) GN=TIR1 PE=1 SV=1 - [TIR1_YEAST]	P10863	S2(Hex2); T8(Hex); T15(Hex)	ETD	WT	2	Trypsin
GtIPLGELADVAK	Constitutive acid phosphatase OS=Saccharomyces cerevisiae (strain ATCC 204508 / S288c) GN=PHO3 PE=1 SV=2 - [PPA3_YEAST]	P24031	T2(Hex2)	ETD	WT	2	Trypsin
tTHYnDTLLKQ	Constitutive acid phosphatase OS=Saccharomyces cerevisiae (strain ATCC 204508 / S288c) GN=PHO3 PE=1 SV=2 - [PPA3_YEAST]	P24031	T1-T2(Hex); N5(Deamidated)	ETD	WT	2	Trypsin
TSAAPtHSVtSYTGAAAK	Covalently-linked cell wall protein 12 OS=Saccharomyces cerevisiae (strain ATCC 204508 / S288c) GN=CCW12 PE=1 SV=1 - [CCW12_YEAST]	Q12127	T6(Hex); T10-S11(Hex)	ETD	WT	2	Trypsin
VtcYcEHENSAVK	Covalently-linked cell wall protein 14 OS=Saccharomyces cerevisiae (strain ATCC 204508 / S288c) GN=CCW14 PE=1 SV=1 - [CCW14_YEAST]	O13547	T2(Hex); C3(Carbamidomethyl); C5(Carbamidomethyl)	ETD	WT	2	Trypsin
tIEFLDENKPVK	DnaJ-related protein SCJ1 OS=Saccharomyces cerevisiae (strain ATCC 204508 / S288c) GN=SCJ1 PE=1 SV=2 - [SCJ1_YEAST]	P25303	T1(Hex2)	ETD	WT	2	Trypsin
VAQDVHVSFPStAGK	Dolichyl-diphosphooligosaccharide--protein glycosyltransferase subunit SWP1 OS=Saccharomyces cerevisiae (strain ATCC 204508 / S288c) GN=SWP1 PE=1 SV=1 - [OSTD_YEAST]	Q02795	T12(Hex)	ETD	WT	2	Trypsin
sLEEYKnQtLtKR	Dolichyl-phosphate-mannose--protein mannosyltransferase 1 OS=Saccharomyces cerevisiae (strain ATCC 204508 / S288c) GN=PMT1 PE=1 SV=1 - [PMT1_YEAST]	P33775	S1(Hex); N7(Deamidated); T9(Hex); T11(Hex2)	ETD	WT	2	Trypsin
tGcYLFsHEVK	Dolichyl-phosphate-mannose--protein mannosyltransferase 1 OS=Saccharomyces cerevisiae (strain ATCC 204508 / S288c) GN=PMT1 PE=1 SV=1 - [PMT1_YEAST]	P33775	T1(Hex2); C3(Carbamidomethyl); S7(Hex2)	ETD	WT	2	Trypsin
tYFssLEEYK	Dolichyl-phosphate-mannose--protein mannosyltransferase 1 OS=Saccharomyces cerevisiae (strain ATCC 204508 / S288c) GN=PMT1 PE=1 SV=1 - [PMT1_YEAST]	P33775	T1(Hex); S4(Hex); S5(Hex)	ETD	WT	2	Trypsin
LHTHPVAAPVsK	Dolichyl-phosphate-mannose--protein mannosyltransferase 2 OS=Saccharomyces cerevisiae (strain ATCC 204508 / S288c) GN=PMT2 PE=1 SV=2 - [PMT2_YEAST]	P31382	S11(Hex)	ETD	WT	2	Trypsin
EETREPIsYK	Endoplasmic oxidoreductin-1 OS=Saccharomyces cerevisiae (strain ATCC 204508 / S288c) GN=ERO1 PE=1 SV=1 - [ERO1_YEAST]	Q03103	S8(Hex2)	ETD	WT	2	Trypsin
KTNNsQSHVFDDLK	Endoplasmic oxidoreductin-1 OS=Saccharomyces cerevisiae (strain ATCC 204508 / S288c) GN=ERO1 PE=1 SV=1 - [ERO1_YEAST]	Q03103	S5(Hex2)	ETD	WT	2	Trypsin
YtIENInSTK	Endoplasmic oxidoreductin-1 OS=Saccharomyces cerevisiae (strain ATCC 204508 / S288c) GN=ERO1 PE=1 SV=1 - [ERO1_YEAST]	Q03103	T2(Hex2); N7(Deamidated)	ETD	WT	2	Trypsin
tItAtnGNNVYtK	Facilitator of iron transport 2 OS=Saccharomyces cerevisiae (strain ATCC 204508 / S288c) GN=FIT2 PE=2 SV=1 - [FIT2_YEAST]	Q08906	T1(Hex); T3(Hex); T5(Hex); N6(Deamidated); T12(Hex)	ETD	WT	2	Trypsin
EsItttItAtKnGHVYtK	Facilitator of iron transport 3 OS=Saccharomyces cerevisiae (strain ATCC 204508 / S288c) GN=FIT3 PE=2 SV=1 - [FIT3_YEAST]	Q08907	S2(Hex); T4(Hex); T5-T8(Hex3); T10(Hex); N12(Deamidated); T17(Hex)	ETD	WT	2	Trypsin
sQVNSYPLGYK	FAS1 domain-containing protein YDR262W OS=Saccharomyces cerevisiae (strain ATCC 204508 / S288c) GN=YDR262W PE=1 SV=1 - [YFAS1_YEAST]	Q12331	S1(Hex2)	ETD	WT	2	Trypsin
FsssLsAQAFPR	Glucan 1,3-beta-glucosidase 2 OS=Saccharomyces cerevisiae (strain ATCC 204508 / S288c) GN=EXG2 PE=1 SV=1 - [EXG2_YEAST]	P52911	S2(Hex); S3(Hex); S4(Hex); S6(Hex2)	ETD	WT	2	Trypsin
RDPSsIQFVHEENKK	Glucan 1,3-beta-glucosidase I/II OS=Saccharomyces cerevisiae (strain ATCC 204508 / S288c) GN=EXG1 PE=1 SV=1 - [EXG1_YEAST]	P23776	S4-S5(Hex2)	ETD	WT	2	Trypsin
VWPtDDSHYAAEK	Glucan 1,3-beta-glucosidase OS=Saccharomyces cerevisiae (strain ATCC 204508 / S288c) GN=BGL2 PE=1 SV=1 - [BGL2_YEAST]	P15703	T4(Hex)	ETD	WT	2	Trypsin
IPEnLTGIHHNtLR	Glucosidase 2 subunit alpha OS=Saccharomyces cerevisiae (strain ATCC 204508 / S288c) GN=ROT2 PE=1 SV=1 - [GLU2A_YEAST]	P38138	N4(Deamidated); T12(Hex)	ETD	WT	2	Trypsin
tTMDYITPsFANK	Glycolipid 2-alpha-mannosyltransferase OS=Saccharomyces cerevisiae (strain ATCC 204508 / S288c) GN=KRE2 PE=1 SV=1 - [KRE2_YEAST]	P27809	T1-T2(Hex); T7-S9(Hex)	ETD	WT	2	Trypsin
sLVMNnATYGIsHTR	GPI ethanolamine phosphate transferase 1 OS=Saccharomyces cerevisiae (strain ATCC 204508 / S288c) GN=MCD4 PE=1 SV=1 - [MCD4_YEAST]	P36051	S1(Hex); N6(Deamidated); S12-T14(Hex)	ETD	WT	2	Trypsin
DLHQttLFGNHGtK	Guanine nucleotide-exchange factor SEC12 OS=Saccharomyces cerevisiae (strain ATCC 204508 / S288c) GN=SEC12 PE=1 SV=1 - [SEC12_YEAST]	P11655	T5-T6(Hex2); T13(Hex)	ETD	WT	2	Trypsin
GtKtsVPsVDsIK	Guanine nucleotide-exchange factor SEC12 OS=Saccharomyces cerevisiae (strain ATCC 204508 / S288c) GN=SEC12 PE=1 SV=1 - [SEC12_YEAST]	P11655	T2(Hex); T4(Hex2); S5(Hex); S8(Hex); S11(Hex)	ETD	WT	2	Trypsin
VnATNEKVtLESK	Guanosine-diphosphatase OS=Saccharomyces cerevisiae (strain ATCC 204508 / S288c) GN=GDA1 PE=1 SV=1 - [GDA1_YEAST]	P32621	N2(Deamidated); T9(Hex2)	ETD	WT	2	Trypsin
RNNnETEstVINsADDKttIVNDK	Heat shock protein 70 homolog LHS1 OS=Saccharomyces cerevisiae (strain ATCC 204508 / S288c) GN=LHS1 PE=1 SV=1 - [LHS1_YEAST]	P36016	N4(Deamidated); S8-T9(Hex3); S13(Hex); T18(Hex2); T19(Hex2)	ETD	WT	2	Trypsin
LPtTSHSQDINLK	Initiation-specific alpha-1,6-mannosyltransferase OS=Saccharomyces cerevisiae (strain ATCC 204508 / S288c) GN=OCH1 PE=1 SV=1 - [OCH1_YEAST]	P31755	T3(Hex2)	ETD	WT	2	Trypsin
IPtGFTK	Iron transport multicopper oxidase FET3 OS=Saccharomyces cerevisiae (strain ATCC 204508 / S288c) GN=FET3 PE=1 SV=2 - [FET3_YEAST]	P38993	T3(Hex2)	ETD	WT	2	Trypsin
tASWVTANPDGLHEK	Iron transport multicopper oxidase FET5 OS=Saccharomyces cerevisiae (strain ATCC 204508 / S288c) GN=FET5 PE=1 SV=1 - [FET5_YEAST]	P43561	T1(Hex)	ETD	WT	2	Trypsin
tFGYGQFHtDK	Killer toxin-resistance protein 5 OS=Saccharomyces cerevisiae (strain ATCC 204508 / S288c) GN=KRE5 PE=1 SV=2 - [KRE5_YEAST]	P22023	T1(Hex); T9(Hex)	ETD	WT	2	Trypsin
sDSYHQVMFNSR	Mannosyl-oligosaccharide glucosidase OS=Saccharomyces cerevisiae (strain ATCC 204508 / S288c) GN=CWH41 PE=1 SV=1 - [CWH41_YEAST]	P53008	S1(Hex2)	ETD	WT	2	Trypsin
tHcLPSGMDDYPR	Mannosyl-oligosaccharide glucosidase OS=Saccharomyces cerevisiae (strain ATCC 204508 / S288c) GN=CWH41 PE=1 SV=1 - [CWH41_YEAST]	P53008	T1(Hex2); C3(Carbamidomethyl)	ETD	WT	2	Trypsin
tFSQNEVGLHDTR	Membrane protein PTM1 OS=Saccharomyces cerevisiae (strain ATCC 204508 / S288c) GN=PTM1 PE=3 SV=1 - [PTM1_YEAST]	P32857	T1(Hex)	ETD	WT	2	Trypsin
DNGSHELIVsSEDMK	Nucleotide exchange factor SIL1 OS=Saccharomyces cerevisiae (strain ATCC 204508 / S288c) GN=SIL1 PE=1 SV=1 - [SIL1_YEAST]	Q08199	S10(Hex2)	ETD	WT	2	Trypsin
HssIHsVPSGGEIISAEDLK	Nucleotide exchange factor SIL1 OS=Saccharomyces cerevisiae (strain ATCC 204508 / S288c) GN=SIL1 PE=1 SV=1 - [SIL1_YEAST]	Q08199	S2(Hex2); S3(Hex2); S6(Hex2)	ETD	WT	2	Trypsin
LQEEIKAEAsEAAHDEL	Peptidyl-prolyl cis-trans isomerase D OS=Saccharomyces cerevisiae (strain ATCC 204508 / S288c) GN=CPR5 PE=1 SV=1 - [CYPD_YEAST]	P35176	S10(Hex2)	ETD	WT	2	Trypsin
sIFGNTFK	Peptidyl-prolyl cis-trans isomerase D OS=Saccharomyces cerevisiae (strain ATCC 204508 / S288c) GN=CPR5 PE=1 SV=1 - [CYPD_YEAST]	P35176	S1(Hex2)	ETD	WT	2	Trypsin
AVPttFnYtIK	Probable 1,3-beta-glucanosyltransferase GAS3 OS=Saccharomyces cerevisiae (strain ATCC 204508 / S288c) GN=GAS3 PE=1 SV=1 - [GAS3_YEAST]	Q03655	T4(Hex); T5(Hex); N7(Deamidated); T9(Hex)	ETD	WT	2	Trypsin
ELDVtAttVAK	Probable 1,3-beta-glucanosyltransferase GAS3 OS=Saccharomyces cerevisiae (strain ATCC 204508 / S288c) GN=GAS3 PE=1 SV=1 - [GAS3_YEAST]	Q03655	T5(Hex2); T7(Hex2); T8(Hex2)	ETD	WT	2	Trypsin
EYGVnGtNtGK	Probable 1,3-beta-glucanosyltransferase GAS3 OS=Saccharomyces cerevisiae (strain ATCC 204508 / S288c) GN=GAS3 PE=1 SV=1 - [GAS3_YEAST]	Q03655	N5(Deamidated); T7-T9(Hex2)	ETD	WT	2	Trypsin
KDDtIsAtIsYDK	Probable 1,3-beta-glucanosyltransferase GAS3 OS=Saccharomyces cerevisiae (strain ATCC 204508 / S288c) GN=GAS3 PE=1 SV=1 - [GAS3_YEAST]	Q03655	T4(Hex); S6(Hex); T8(Hex); S10(Hex)	ETD	WT	2	Trypsin
LPtTKESEISsDSIYK	Probable 1,3-beta-glucanosyltransferase GAS3 OS=Saccharomyces cerevisiae (strain ATCC 204508 / S288c) GN=GAS3 PE=1 SV=1 - [GAS3_YEAST]	Q03655	T3-T4(Hex2); S10-S11(Hex)	ETD	WT	2	Trypsin
KPPISEQDYDFQISctK	Probable dolichyl-phosphate-mannose--protein mannosyltransferase 7 OS=Saccharomyces cerevisiae (strain ATCC 204508 / S288c) GN=PMT7 PE=1 SV=1 - [PMT7_YEAST]	Q06644	C15(Carbamidomethyl); S14-T16(Hex)	ETD	WT	2	Trypsin
ssSSGEDVSSFASGVR	Probable family 17 glucosidase SCW4 OS=Saccharomyces cerevisiae (strain ATCC 204508 / S288c) GN=SCW4 PE=1 SV=1 - [SCW4_YEAST]	P53334	S1(Hex2); S2(Hex)	ETD	WT	2	Trypsin
VYtSSSEFLAK	Probable glycosidase CRH2 OS=Saccharomyces cerevisiae (strain ATCC 204508 / S288c) GN=UTR2 PE=1 SV=3 - [CRH2_YEAST]	P32623	T3(Hex2)	ETD	WT	2	Trypsin
sFVDHLSEWSSR	Probable intramembrane protease YKL100C OS=Saccharomyces cerevisiae (strain ATCC 204508 / S288c) GN=YKL100C PE=1 SV=1 - [YKK0_YEAST]	P34248	S1(Hex)	ETD	WT	2	Trypsin
VDHLSEWsSR	Probable intramembrane protease YKL100C OS=Saccharomyces cerevisiae (strain ATCC 204508 / S288c) GN=YKL100C PE=1 SV=1 - [YKK0_YEAST]	P34248	S8-S9(Hex)	ETD	WT	2	Trypsin
sFSAHANEVYSGAR	Protein disulfide-isomerase MPD1 OS=Saccharomyces cerevisiae (strain ATCC 204508 / S288c) GN=MPD1 PE=1 SV=1 - [MPD1_YEAST]	Q12404	S1(Hex2)	ETD	WT	2	Trypsin
KNsDVnNsIDYEGPR	Protein disulfide-isomerase OS=Saccharomyces cerevisiae (strain ATCC 204508 / S288c) GN=PDI1 PE=1 SV=2 - [PDI_YEAST]	P17967	S3(Hex); N6(Deamidated); S8(Hex)	ETD	WT	2	Trypsin
ItsDGIVYsYAVYtK	Protein DSE2 OS=Saccharomyces cerevisiae (strain ATCC 204508 / S288c) GN=DSE2 PE=1 SV=1 - [DSE2_YEAST]	P38844	T2-S3(Hex2); S9(Hex); T14(Hex)	ETD	WT	2	Trypsin
tIITLAPSSSK	Protein DSE2 OS=Saccharomyces cerevisiae (strain ATCC 204508 / S288c) GN=DSE2 PE=1 SV=1 - [DSE2_YEAST]	P38844	T1(Hex2)	ETD	WT	2	Trypsin
AQHtsLVPVstIK	Protein EGT2 OS=Saccharomyces cerevisiae (strain ATCC 204508 / S288c) GN=EGT2 PE=2 SV=2 - [EGT2_YEAST]	P42835	T4(Hex); S5(Hex); S10(Hex); T11(Hex)	ETD	WT	2	Trypsin
KAtIDILHAK	Protein ERP1 OS=Saccharomyces cerevisiae (strain ATCC 204508 / S288c) GN=ERP1 PE=1 SV=1 - [ERP1_YEAST]	Q05359	T3(Hex)	ETD	WT	2	Trypsin
GMGtLtGtVGVIK	Protein KRE1 OS=Saccharomyces cerevisiae (strain ATCC 204508 / S288c) GN=KRE1 PE=1 SV=1 - [KRE1_YEAST]	P17260	T4(Hex); T6(Hex); T8(Hex)	ETD	WT	2	Trypsin
NtItVQttFVQR	Protein KRE1 OS=Saccharomyces cerevisiae (strain ATCC 204508 / S288c) GN=KRE1 PE=1 SV=1 - [KRE1_YEAST]	P17260	T2(Hex2); T4(Hex2); T7(Hex2); T8(Hex2)	ETD	WT	2	Trypsin
NPPtGADFHITSR	Protein MRH1 OS=Saccharomyces cerevisiae (strain ATCC 204508 / S288c) GN=MRH1 PE=1 SV=1 - [MRH1_YEAST]	Q12117	T4(Hex)	ETD	WT	2	Trypsin
HGEStELGQItHsNK	Protein OS-9 homolog OS=Saccharomyces cerevisiae (strain ATCC 204508 / S288c) GN=YOS9 PE=1 SV=1 - [OS9_YEAST]	Q99220	S4-T5(Hex); T11(Hex2); S13(Hex)	ETD	WT	2	Trypsin
sLYLNEPIGLHPK	Protein PBN1 OS=Saccharomyces cerevisiae (strain ATCC 204508 / S288c) GN=PBN1 PE=1 SV=1 - [PBN1_YEAST]	P25580	S1(Hex)	ETD	WT	2	Trypsin
tTSLYLNEPIGLHPK	Protein PBN1 OS=Saccharomyces cerevisiae (strain ATCC 204508 / S288c) GN=PBN1 PE=1 SV=1 - [PBN1_YEAST]	P25580	T1(Hex)	ETD	WT	2	Trypsin
ENGQtLttFItK	Protein PRY2 OS=Saccharomyces cerevisiae (strain ATCC 204508 / S288c) GN=PRY2 PE=3 SV=1 - [PRY2_YEAST]	P36110	T5-T8(Hex3); T11(Hex)	ETD	WT	2	Trypsin
sIAVssAALAK	Protein SIM1 OS=Saccharomyces cerevisiae (strain ATCC 204508 / S288c) GN=SIM1 PE=1 SV=2 - [SIM1_YEAST]	P40472	S1(Hex); S5(Hex); S6(Hex)	ETD	WT	2	Trypsin
QSIEscKEGEAVVsR	Protein TOS1 OS=Saccharomyces cerevisiae (strain ATCC 204508 / S288c) GN=TOS1 PE=1 SV=1 - [TOS1_YEAST]	P38288	S5(Hex); C6(Carbamidomethyl); S14(Hex)	ETD	WT	2	Trypsin
tVVGPAVPssYtK	Protein TOS1 OS=Saccharomyces cerevisiae (strain ATCC 204508 / S288c) GN=TOS1 PE=1 SV=1 - [TOS1_YEAST]	P38288	T1(Hex); S9(Hex); S10(Hex); T12(Hex)	ETD	WT	2	Trypsin
tVVGAGSSQPINVIK	Protein UTH1 OS=Saccharomyces cerevisiae (strain ATCC 204508 / S288c) GN=UTH1 PE=3 SV=2 - [UTH1_YEAST]	P36135	T1(Hex2)	ETD	WT	2	Trypsin
EVQssKDssEAFGVR	Putative guanine nucleotide-exchange factor SED4 OS=Saccharomyces cerevisiae (strain ATCC 204508 / S288c) GN=SED4 PE=1 SV=1 - [SED4_YEAST]	P25365	S4-S5(Hex2); S8(Hex); S9(Hex2)	ETD	WT	2	Trypsin
IItEVItK	Putative guanine nucleotide-exchange factor SED4 OS=Saccharomyces cerevisiae (strain ATCC 204508 / S288c) GN=SED4 PE=1 SV=1 - [SED4_YEAST]	P25365	T3(Hex2); T7(Hex2)	ETD	WT	2	Trypsin
IsAssIDAsGFVQK	Putative guanine nucleotide-exchange factor SED4 OS=Saccharomyces cerevisiae (strain ATCC 204508 / S288c) GN=SED4 PE=1 SV=1 - [SED4_YEAST]	P25365	S2(Hex); S4(Hex); S5(Hex); S9(Hex)	ETD	WT	2	Trypsin
IsENVNtPVsR	Putative guanine nucleotide-exchange factor SED4 OS=Saccharomyces cerevisiae (strain ATCC 204508 / S288c) GN=SED4 PE=1 SV=1 - [SED4_YEAST]	P25365	S2(Hex); T7-S10(Hex3)	ETD	WT	2	Trypsin
sGAsIGALsDIGK	Putative guanine nucleotide-exchange factor SED4 OS=Saccharomyces cerevisiae (strain ATCC 204508 / S288c) GN=SED4 PE=1 SV=1 - [SED4_YEAST]	P25365	S1(Hex); S4(Hex); S9(Hex)	ETD	WT	2	Trypsin
IPSRDWEsssR	Putative lipase ATG15 OS=Saccharomyces cerevisiae (strain ATCC 204508 / S288c) GN=ATG15 PE=3 SV=1 - [ATG15_YEAST]	P25641	S8(Hex); S9(Hex); S10(Hex)	ETD	WT	2	Trypsin
tIGLTAnGTVPESFNK	Putative uncharacterized protein YER076C OS=Saccharomyces cerevisiae (strain ATCC 204508 / S288c) GN=YER076C PE=4 SV=1 - [YEQ6_YEAST]	P40049	T1(Hex2); N7(Deamidated)	ETD	WT	2	Trypsin	YES
TtHYnASLLR	Repressible acid phosphatase OS=Saccharomyces cerevisiae (strain ATCC 204508 / S288c) GN=PHO5 PE=1 SV=2 - [PPA5_YEAST]	P00635	T1-T2(Hex2); N5(Deamidated)	ETD	WT	2	Trypsin
EcGSLAcFLHsK	Saccharopepsin OS=Saccharomyces cerevisiae (strain ATCC 204508 / S288c) GN=PEP4 PE=1 SV=1 - [CARP_YEAST]	P07267	C2(Carbamidomethyl); C7(Carbamidomethyl); S11(Hex)	ETD	WT	2	Trypsin
VtYVYEtVtVDK	Septation protein SUN4 OS=Saccharomyces cerevisiae (strain ATCC 204508 / S288c) GN=SUN4 PE=1 SV=1 - [SUN4_YEAST]	P53616	T2(Hex); T7(Hex); T9(Hex2)	ETD	WT	2	Trypsin
IVEDEVAstK	Serine/threonine-protein kinase/endoribonuclease IRE1 OS=Saccharomyces cerevisiae (strain ATCC 204508 / S288c) GN=IRE1 PE=1 SV=2 - [IRE1_YEAST]	P32361	S8(Hex); T9(Hex2)	ETD	WT	2	Trypsin
TNsLDTTHKYPPL	Serine/threonine-protein kinase/endoribonuclease IRE1 OS=Saccharomyces cerevisiae (strain ATCC 204508 / S288c) GN=IRE1 PE=1 SV=2 - [IRE1_YEAST]	P32361	T1-S3(Hex2)	ETD	WT	2	Trypsin
LVNFENDINsLtK	Spindle pole body assembly component MPS3 OS=Saccharomyces cerevisiae (strain ATCC 204508 / S288c) GN=MPS3 PE=1 SV=2 - [MPS3_YEAST]	P47069	S10(Hex); T12(Hex)	ETD	WT	2	Trypsin	YES
TIsTSMSELQR	Spindle pole body assembly component MPS3 OS=Saccharomyces cerevisiae (strain ATCC 204508 / S288c) GN=MPS3 PE=1 SV=2 - [MPS3_YEAST]	P47069	S3(Hex2)	ETD	WT	2	Trypsin	YES
sELDFDAItKtIVK	Temperature shock-inducible protein 1 OS=Saccharomyces cerevisiae (strain ATCC 204508 / S288c) GN=TIP1 PE=1 SV=1 - [TIP1_YEAST]	P27654	S1(Hex); T9(Hex); T11(Hex)	ETD	WT	2	Trypsin
VtQGTDIEATPK	Transmembrane 9 superfamily member 1 OS=Saccharomyces cerevisiae (strain ATCC 204508 / S288c) GN=EMP70 PE=1 SV=2 - [TMN1_YEAST]	P32802	T2(Hex2)	ETD	WT	2	Trypsin
tAsIVPVPHEPK	Uncharacterized membrane protein YCR061W OS=Saccharomyces cerevisiae (strain ATCC 204508 / S288c) GN=YCR061W PE=1 SV=2 - [YCV1_YEAST]	P25639	T1(Hex2); S3(Hex2)	ETD	WT	2	Trypsin
KEQDALtQPAtPR	Uncharacterized protein SLP1 OS=Saccharomyces cerevisiae (strain ATCC 204508 / S288c) GN=SLP1 PE=1 SV=1 - [SLP1_YEAST]	Q12232	T7(Hex2); T11(Hex)	ETD	WT	2	Trypsin
tVRYPEAGPtAPVTK	Uncharacterized protein YDR056C OS=Saccharomyces cerevisiae (strain ATCC 204508 / S288c) GN=YDR056C PE=1 SV=1 - [YD056_YEAST]	Q12025	T1(Hex); T10(Hex)	ETD	WT	2	Trypsin
IPHnstLGtsLR	Uncharacterized protein YIL059C OS=Saccharomyces cerevisiae (strain ATCC 204508 / S288c) GN=YIL059C PE=1 SV=1 - [YIF9_YEAST]	P40520	N4(Deamidated); S5-T9(Hex4); S10(Hex)	ETD	WT	2	Trypsin
sKtFEDDIFYcPR	Uncharacterized protein YMR181C OS=Saccharomyces cerevisiae (strain ATCC 204508 / S288c) GN=YMR181C PE=1 SV=1 - [YM46_YEAST]	Q03231	S1-T3(Hex2); C11(Carbamidomethyl)	ETD	WT	2	Trypsin
KDEGVGSYNYFEIPItK	Uncharacterized protein YOR097C OS=Saccharomyces cerevisiae (strain ATCC 204508 / S288c) GN=YOR097C PE=1 SV=1 - [YOR97_YEAST]	Q12274	T16(Hex)	ETD	WT	2	Trypsin
sNcLFGHQtEFL	Vacuolar protein sorting/targeting protein PEP1 OS=Saccharomyces cerevisiae (strain ATCC 204508 / S288c) GN=PEP1 PE=3 SV=1 - [VPS10_YEAST]	P32319	S1(Hex); C3(Carbamidomethyl); T9(Hex)	ETD	WT	2	Trypsin
SPLDNVIPtSR	Protein MLF3 OS=Saccharomyces cerevisiae (strain ATCC 204508 / S288c) GN=MLF3 PE=1 SV=2 - [MLF3_YEAST]	P32047	T9(Hex)	HCD	WT	2	Trypsin	YES
KVEDDAVTEETNEttAStIIK	Aspartic proteinase yapsin-7 OS=Saccharomyces cerevisiae (strain ATCC 204508 / S288c) GN=YPS7 PE=1 SV=1 - [YPS7_YEAST]	Q06325	T14(Hex2); T15(Hex2); T18(Hex2)	HCD	WT	2	Trypsin
sRPFLQsstASSLIAETNVQSR	Barrierpepsin OS=Saccharomyces cerevisiae (strain ATCC 204508 / S288c) GN=BAR1 PE=1 SV=1 - [BAR1_YEAST]	P12630	S1(Hex2); S7(Hex2); S8(Hex2); T9(Hex)	HCD	WT	2	Trypsin
stAAAVsQIGDGQVQATTTTLAPK	Cell wall mannoprotein HSP150 OS=Saccharomyces cerevisiae (strain ATCC 204508 / S288c) GN=HSP150 PE=1 SV=2 - [HS150_YEAST]	P32478	S1-T20(Hex6)	HCD	WT	2	Trypsin
AASQIGDGQVQAAtttAsVSTK	Cell wall mannoprotein HSP150 OS=Saccharomyces cerevisiae (strain ATCC 204508 / S288c) GN=HSP150 PE=1 SV=2 - [HS150_YEAST]	P32478	T14(Hex2); T15(Hex2); T16(Hex2); S18(Hex)	HCD	WT	2	Trypsin
ItDYsstFGIAVEPIATTASSK	Cell wall mannoprotein PIR1 OS=Saccharomyces cerevisiae (strain ATCC 204508 / S288c) GN=PIR1 PE=3 SV=1 - [PIR1_YEAST]	Q03178	T2(Hex); S5(Hex2); S6(Hex2); T7(Hex)	HCD	WT	2	Trypsin
tYttATVTQcDDNGcNVK	Haze protective factor 1 (strain ATCC 204508 / S288c) GN=HPF1 PE=1 SV=1 - [HPF1_YEAST]	Q05164	T1(Hex); T3(Hex2); T4(Hex2); C10(Carbamidomethyl); C15(Carbamidomethyl)	HCD	WT	2	Trypsin
tstAVIStFSEGSGNVLEAGK	Covalently-linked cell wall protein 14 OS=Saccharomyces cerevisiae (strain ATCC 204508 / S288c) GN=CCW14 PE=1 SV=1 - [CCW14_YEAST]	O13547	T1(Hex2); S2(Hex); T3(Hex2); T8(Hex2)	HCD	WT	2	Trypsin
EVGITAVHVK	40S ribosomal protein S14-A OS=Saccharomyces cerevisiae (strain ATCC 204508 / S288c) GN=RPS14A PE=1 SV=5 - [RS14A_YEAST]	P06367	2xHex	CID	WT	2	Trypsin	YES
SFnDTFVHVTDLSGK	40S ribosomal protein S14-A OS=Saccharomyces cerevisiae (strain ATCC 204508 / S288c) GN=RPS14A PE=1 SV=5 - [RS14A_YEAST]	P06367	N3(Deamidated); 3xHex	CID	WT	2	Trypsin	YES
LVQDLLHPTAASEAR	40S ribosomal protein S27-A OS=Saccharomyces cerevisiae (strain ATCC 204508 / S288c) GN=RPS27A PE=1 SV=1 - [RS27_YEAST]	P35997	1xHex	CID	WT	2	Trypsin	YES
SGLKPIENK	Actin cytoskeleton-regulatory complex protein END3 OS=Saccharomyces cerevisiae (strain ATCC 204508 / S288c) GN=END3 PE=3 SV=1 - [END3_YEAST]	P39013	2xHex	CID	WT	2	Trypsin	YES
SWKDDELQNDVVGSAAGK	Actin cytoskeleton-regulatory complex protein SLA1 OS=Saccharomyces cerevisiae (strain ATCC 204508 / S288c) GN=SLA1 PE=3 SV=1 - [SLA1_YEAST]	P32790	4xHex	CID	WT	2	Trypsin	YES
TQSEAIEHISSAISNGK	AP-1-like transcription activator YAP2 OS=Saccharomyces cerevisiae (strain ATCC 204508 / S288c) GN=CAD1 PE=1 SV=2 - [YAP2_YEAST]	P24813	4xHex	CID	WT	2	Trypsin	YES
STANDNSFLQPPHR	Beta-glucan synthesis-associated protein KRE6 OS=Saccharomyces cerevisiae (strain ATCC 204508 / S288c) GN=KRE6 PE=1 SV=2 - [KRE6_YEAST]	P32486	4xHex	CID	WT	2	Trypsin	YES
HISAAQSQSQNLINEK	Beta-glucan synthesis-associated protein SKN1 OS=Saccharomyces cerevisiae (strain ATCC 204508 / S288c) GN=SKN1 PE=1 SV=1 - [SKN1_YEAST]	P33336	2xHex	CID	WT	2	Trypsin	YES
INSASPNVNHSPVPTK	Cell division control protein 3 OS=Saccharomyces cerevisiae (strain ATCC 204508 / S288c) GN=CDC3 PE=1 SV=3 - [CDC3_YEAST]	P32457	1xHex	CID	WT	2	Trypsin	YES
VESTLQSGTTAATNTATTSHR	E3 ubiquitin-protein ligase RSP5 OS=Saccharomyces cerevisiae (strain ATCC 204508 / S288c) GN=RSP5 PE=1 SV=1 - [RSP5_YEAST]	P39940	3xHex	CID	WT	2	Trypsin	YES
NVPTPSPSPKPQH	Elongation of fatty acids protein 2 OS=Saccharomyces cerevisiae (strain ATCC 204508 / S288c) GN=FEN1 PE=1 SV=1 - [ELO2_YEAST]	P25358	2xHex	CID	WT	2	Trypsin	YES
VAPNSTPIVSTAATGLQHK	Fimbrin OS=Saccharomyces cerevisiae (strain ATCC 204508 / S288c) GN=SAC6 PE=1 SV=1 - [FIMB_YEAST]	P32599	1xHex	CID	WT	2	Trypsin	YES
IPVTILEK	Fumarate reductase OS=Saccharomyces cerevisiae (strain ATCC 204508 / S288c) GN=YEL047C PE=1 SV=1 - [FRDS_YEAST]	P32614	2xHex	CID	WT	2	Trypsin	YES
TGHAGHNPWASVANSGPIS	GDP-mannose transporter 1 OS=Saccharomyces cerevisiae (strain ATCC 204508 / S288c) GN=VRG4 PE=3 SV=1 - [GMT1_YEAST]	P40107	1xHex	CID	WT	2	Trypsin	YES
THAIPTQAPATGITNAEPQVK	General transcriptional corepressor CYC8 OS=Saccharomyces cerevisiae (strain ATCC 204508 / S288c) GN=CYC8 PE=1 SV=2 - [CYC8_YEAST]	P14922	1xHex	CID	WT	2	Trypsin	YES
TASGNIIPSSTGAAK	Glyceraldehyde-3-phosphate dehydrogenase 1 OS=Saccharomyces cerevisiae (strain ATCC 204508 / S288c) GN=TDH1 PE=1 SV=3 - [G3P1_YEAST]|Glyceraldehyde-3-phosphate dehydrogenase 2 OS=Saccharomyces cerevisiae (strain ATCC 204508 / S288c) GN=TDH2 PE=1 SV=3 - [G3P2_YEAST]|Glyceraldehyde-3-phosphate dehydrogenase 3 OS=Saccharomyces cerevisiae (strain ATCC 204508 / S288c) GN=TDH3 PE=1 SV=3 - [G3P3_YEAST]	P00360;P00358;P00359	2xHex	CID	WT	2	Trypsin	YES
LTGFLPQEIK	Glycogen phosphorylase OS=Saccharomyces cerevisiae (strain ATCC 204508 / S288c) GN=GPH1 PE=1 SV=4 - [PHSG_YEAST]	P06738	2xHex	CID	WT	2	Trypsin	YES
TSTSSSQVNLGMYHSDTNTR	GTPase-activating protein BEM2/IPL2 OS=Saccharomyces cerevisiae (strain ATCC 204508 / S288c) GN=BEM2 PE=1 SV=1 - [BEM2_YEAST]	P39960	3xHex	CID	WT	2	Trypsin	YES
SLNVVTSPSIPSPTPSAPIR	GTP-binding protein YPT11 OS=Saccharomyces cerevisiae (strain ATCC 204508 / S288c) GN=YPT11 PE=3 SV=2 - [YPT11_YEAST]	P48559	3xHex	CID	WT	2	Trypsin	YES
LPSTAAVPTK	HMG2-induced ER-remodeling protein 1 OS=Saccharomyces cerevisiae (strain ATCC 204508 / S288c) GN=HER1 PE=1 SV=1 - [HER1_YEAST]	Q12276	2xHex	CID	WT	2	Trypsin	YES
ETYGIIPFPK	Inner nuclear membrane protein HEH2 OS=Saccharomyces cerevisiae (strain ATCC 204508 / S288c) GN=HEH2 PE=1 SV=1 - [HEH2_YEAST]	Q03281	1xHex	CID	WT	2	Trypsin	YES
GPNTTTFIVPGEcFPTR	Inorganic phosphate transporter PHO84 OS=Saccharomyces cerevisiae (strain ATCC 204508 / S288c) GN=PHO84 PE=1 SV=2 - [PHO84_YEAST]	P25297	C13(Carbamidomethyl); 1xHex	CID	WT	2	Trypsin	YES
KNNDIESSSPSQLQHEA	Inorganic phosphate transporter PHO84 OS=Saccharomyces cerevisiae (strain ATCC 204508 / S288c) GN=PHO84 PE=1 SV=2 - [PHO84_YEAST]	P25297	2xHex	CID	WT	2	Trypsin	YES
NPGDLLSNVPLSR	Lysophospholipase NTE1 OS=Saccharomyces cerevisiae (strain ATCC 204508 / S288c) GN=NTE1 PE=1 SV=1 - [NTE1_YEAST]	Q04958	1xHex	CID	WT	2	Trypsin	YES
SFnSSnYTSYR	Lysophospholipase NTE1 OS=Saccharomyces cerevisiae (strain ATCC 204508 / S288c) GN=NTE1 PE=1 SV=1 - [NTE1_YEAST]	Q04958	N3(Deamidated); N6(Deamidated); 3xHex	CID	WT	2	Trypsin	YES
TMDILSPNPIHNNNR	Lysophospholipase NTE1 OS=Saccharomyces cerevisiae (strain ATCC 204508 / S288c) GN=NTE1 PE=1 SV=1 - [NTE1_YEAST]	Q04958	1xHex	CID	WT	2	Trypsin	YES
LPIcVSQLK	Malate dehydrogenase, cytoplasmic OS=Saccharomyces cerevisiae (strain ATCC 204508 / S288c) GN=MDH2 PE=1 SV=2 - [MDHC_YEAST]	P22133	C4(Carbamidomethyl); 2xHex	CID	WT	2	Trypsin	YES
TIGVNTGLPATDITPSVSNTASATHK	MAP kinase kinase PBS2 OS=Saccharomyces cerevisiae (strain ATCC 204508 / S288c) GN=PBS2 PE=1 SV=4 - [PBS2_YEAST]	P08018	2xHex	CID	WT	2	Trypsin	YES
nGNAVcSTATVVSTNHSAAASTPTTTATPH	Mediator of RNA polymerase II transcription subunit 3 OS=Saccharomyces cerevisiae (strain ATCC 204508 / S288c) GN=PGD1 PE=1 SV=2 - [MED3_YEAST]	P40356	N1(Deamidated); C6(Carbamidomethyl); 1xHex	CID	WT	2	Trypsin	YES
KPPGIVGNTLL	Multivesicular body sorting factor 12 OS=Saccharomyces cerevisiae (strain ATCC 204508 / S288c) GN=MVB12 PE=1 SV=1 - [MVB12_YEAST]	P42939	2xHex	CID	WT	2	Trypsin	YES
HDIENSSQNTTGNVLPVSSPQTR	Myosin tail region-interacting protein MTI1 OS=Saccharomyces cerevisiae (strain ATCC 204508 / S288c) GN=BBC1 PE=1 SV=2 - [BBC1_YEAST]	P47068	1xHex	CID	WT	2	Trypsin	YES
TPAATPAAAAMGSGR	Myosin-5 OS=Saccharomyces cerevisiae (strain ATCC 204508 / S288c) GN=MYO5 PE=3 SV=1 - [MYO5_YEAST]	Q04439	2xHex	CID	WT	2	Trypsin	YES
TGSYTDNFYGSPSSVHDHLPPSQSVPR	Nitrogen permease reactivator protein OS=Saccharomyces cerevisiae (strain ATCC 204508 / S288c) GN=NPR1 PE=1 SV=2 - [NPR1_YEAST]	P22211	1xHex	CID	WT	2	Trypsin	YES
SAAFNFFEPIKEAK	Nucleoporin POM152 OS=Saccharomyces cerevisiae (strain ATCC 204508 / S288c) GN=POM152 PE=1 SV=1 - [PO152_YEAST]	P39685	2xHex	CID	WT	2	Trypsin	YES
TAEQPDAGELSWR	Nucleus-vacuole junction protein 1 OS=Saccharomyces cerevisiae (strain ATCC 204508 / S288c) GN=NVJ1 PE=3 SV=1 - [NVJ1_YEAST]	P38881	1xHex	CID	WT	2	Trypsin	YES
SVEDFMAAMQR	Plasma membrane ATPase 1 OS=Saccharomyces cerevisiae (strain ATCC 204508 / S288c) GN=PMA1 PE=1 SV=2 - [PMA1_YEAST]	P05030	2xHex	CID	WT	2	Trypsin	YES
PMPLSTDPSYVSSSNTLSSEHELR	Protein MLF3 OS=Saccharomyces cerevisiae (strain ATCC 204508 / S288c) GN=MLF3 PE=1 SV=2 - [MLF3_YEAST]	P32047	1xHex	CID	WT	2	Trypsin	YES
HQSLHATTSSPNNNAPIVVGR	Protein PAR32 OS=Saccharomyces cerevisiae (strain ATCC 204508 / S288c) GN=PAR32 PE=1 SV=1 - [PAR32_YEAST]	Q12515	1xHex	CID	WT	2	Trypsin	YES
GPNSnGPTPAVLPQKPK	Protein PBP4 OS=Saccharomyces cerevisiae (strain ATCC 204508 / S288c) GN=PBP4 PE=1 SV=1 - [PBP4_YEAST]	Q07362	N5(Deamidated); 1xHex	CID	WT	2	Trypsin	YES
SPSPSTPPVTTLPSLASSYHSNTQSSR	Protein SDS23 OS=Saccharomyces cerevisiae (strain ATCC 204508 / S288c) GN=SDS23 PE=3 SV=1 - [SDS23_YEAST]	P53172	2xHex	CID	WT	2	Trypsin	YES
SAVPMTQTPSQcLScVHAQK	Protein SDS24 OS=Saccharomyces cerevisiae (strain ATCC 204508 / S288c) GN=SDS24 PE=3 SV=1 - [SDS24_YEAST]	P38314	C12(Carbamidomethyl); C15(Carbamidomethyl); 2xHex	CID	WT	2	Trypsin	YES
TLFSSWADSLNTR	Protein transport protein SFT2 OS=Saccharomyces cerevisiae (strain ATCC 204508 / S288c) GN=SFT2 PE=1 SV=1 - [SFT2_YEAST]	P38166	4xHex	CID	WT	2	Trypsin	YES
TYNPDFVVQTPLDHR	Protein VHS2 OS=Saccharomyces cerevisiae (strain ATCC 204508 / S288c) GN=VHS2 PE=1 SV=1 - [VHS2_YEAST]	P40463	1xHex	CID	WT	2	Trypsin	YES
HPHTELPPIIQNTnDTSVARPNNLK	Putative transcription factor PHD1 OS=Saccharomyces cerevisiae (strain ATCC 204508 / S288c) GN=PHD1 PE=1 SV=1 - [PHD1_YEAST]	P36093	N14(Deamidated); 3xHex	CID	WT	2	Trypsin	YES
GTPTPTSIPHEEQR	Pyridoxamine 5'-phosphate oxidase homolog OS=Saccharomyces cerevisiae (strain ATCC 204508 / S288c) GN=YPR172W PE=1 SV=1 - [PDXH_YEAST]	Q06608	2xHex	CID	WT	2	Trypsin	YES
TVTMAEFR	Ribonucleotide reductase inhibitor protein SML1 OS=Saccharomyces cerevisiae (strain ATCC 204508 / S288c) GN=SML1 PE=1 SV=1 - [SML1_YEAST]	Q04964	2xHex	CID	WT	2	Trypsin	YES
SLGSGSLPPINTK	Serine/threonine-protein kinase CLA4 OS=Saccharomyces cerevisiae (strain ATCC 204508 / S288c) GN=CLA4 PE=1 SV=1 - [CLA4_YEAST]	P48562	2xHex	CID	WT	2	Trypsin	YES
GVSITPGKIEK	Signal recognition particle subunit SRP21 OS=Saccharomyces cerevisiae (strain ATCC 204508 / S288c) GN=SRP21 PE=1 SV=3 - [SRP21_YEAST]	P32342	3xHex	CID	WT	2	Trypsin	YES
TNPNNTFNQVPAPSLNNHVPTQR	Styryl dye vacuolar localization protein 3 OS=Saccharomyces cerevisiae (strain ATCC 204508 / S288c) GN=SVL3 PE=1 SV=1 - [SVL3_YEAST]	Q03088	1xHex	CID	WT	2	Trypsin	YES
HNNDPSTSPTISVPPGVTR	SWI5-dependent HO expression protein 3 OS=Saccharomyces cerevisiae (strain ATCC 204508 / S288c) GN=SHE3 PE=3 SV=1 - [SHE3_YEAST]	P38272	1xHex	CID	WT	2	Trypsin	YES
PTTAPNHPPAPVPSSNPVASNLVPAPSSDHK	Transcriptional activator/repressor MOT3 OS=Saccharomyces cerevisiae (strain ATCC 204508 / S288c) GN=MOT3 PE=1 SV=1 - [MOT3_YEAST]	P54785	1xHex	CID	WT	2	Trypsin	YES
VISETPSPVLK	Transcriptional factor SWI5 OS=Saccharomyces cerevisiae (strain ATCC 204508 / S288c) GN=SWI5 PE=1 SV=1 - [SWI5_YEAST]	P08153	4xHex	CID	WT	2	Trypsin	YES
SLTFSNVVVPDKK	Transcriptional modulator WTM1 OS=Saccharomyces cerevisiae (strain ATCC 204508 / S288c) GN=WTM1 PE=1 SV=1 - [WTM1_YEAST]	Q12363	4xHex	CID	WT	2	Trypsin	YES
SLNIVAPLK	Transcriptional regulatory protein GAT1 OS=Saccharomyces cerevisiae (strain ATCC 204508 / S288c) GN=GAT1 PE=1 SV=1 - [GAT1_YEAST]	P43574	2xHex	CID	WT	2	Trypsin	YES
VHTNQDPLDVSASKTEEcEK	Transposon Ty1-DR4 Gag-Pol polyprotein OS=Saccharomyces cerevisiae (strain ATCC 204508 / S288c) GN=TY1B-DR4 PE=3 SV=2 - [YD13B_YEAST]	Q07793	C18(Carbamidomethyl); 4xHex	CID	WT	2	Trypsin	YES
TVGIAGTGIGAATGVATGGLK	Tricalbin-3 OS=Saccharomyces cerevisiae (strain ATCC 204508 / S288c) GN=TCB3 PE=1 SV=1 - [TCB3_YEAST]	Q03640	2xHex	CID	WT	2	Trypsin	YES
NTIQINAAR	Type 2A phosphatase activator TIP41 OS=Saccharomyces cerevisiae (strain ATCC 204508 / S288c) GN=TIP41 PE=1 SV=1 - [TIP41_YEAST]	Q12199	1xHex	CID	WT	2	Trypsin	YES
ITSLVDPEFR	Zinc finger protein RME1 OS=Saccharomyces cerevisiae (strain ATCC 204508 / S288c) GN=RME1 PE=1 SV=1 - [RME1_YEAST]	P32338	3xHex	CID	WT	2	Trypsin	YES
ITVIAGNQR	Zinc finger protein RME1 OS=Saccharomyces cerevisiae (strain ATCC 204508 / S288c) GN=RME1 PE=1 SV=1 - [RME1_YEAST]	P32338	2xHex	CID	WT	2	Trypsin	YES
SPPTSSSIATATSTSHVTGTASHSNIK	1-phosphatidylinositol 3-phosphate 5-kinase FAB1 OS=Saccharomyces cerevisiae (strain ATCC 204508 / S288c) GN=FAB1 PE=1 SV=3 - [FAB1_YEAST]	P34756	1xHex	CID	WT	2	Trypsin
PNTHTQHVQISEPNPVNTLSTPSK	Laminarase-resistance protein LRE1 OS=Saccharomyces cerevisiae (strain ATCC 204508 / S288c) GN=LRE1 PE=1 SV=2 - [LRE1_YEAST]	P25579	2xHex	CID	WT	2	Trypsin
STImQDFDK	Meiotic sister chromatid recombination protein 1 OS=Saccharomyces cerevisiae (strain ATCC 204508 / S288c) GN=MSC1 PE=1 SV=1 - [MSC1_YEAST]	Q03104	M4(Oxidation); 2xHex	CID	WT	2	Trypsin	YES
TPLPLcSVIK	Chitin synthase export chaperone OS=Saccharomyces cerevisiae (strain ATCC 204508 / S288c) GN=CHS7 PE=1 SV=1 - [CHS7_YEAST]	P38843	C6(Carbamidomethyl); 2xHex	CID	WT	2	Trypsin
SVFGNELPcPVPR	Niemann-Pick type C-related protein 1 OS=Saccharomyces cerevisiae (strain ATCC 204508 / S288c) GN=NCR1 PE=1 SV=1 - [NPC1_YEAST]	Q12200	C9(Carbamidomethyl); 2xHex	CID	WT	2	Trypsin
KDDFVnVAPSKSK	Nuclear segregation protein BFR1 OS=Saccharomyces cerevisiae (strain ATCC 204508 / S288c) GN=BFR1 PE=1 SV=1 - [BFR1_YEAST]	P38934	N6(Deamidated); 3xHex	CID	WT	2	Trypsin
SIDVLSLK	Protein COS9 OS=Saccharomyces cerevisiae (strain ATCC 204508 / S288c) GN=COS9 PE=3 SV=1 - [COS9_YEAST]	P36034	2xHex	CID	WT	2	Trypsin
VDPLHSTVTINSPLPLQH	Protein GAT2 OS=Saccharomyces cerevisiae (strain ATCC 204508 / S288c) GN=GAT2 PE=4 SV=1 - [GAT2_YEAST]	P40209	4xHex	CID	WT	2	Trypsin
SSDSFNLPHQISR	Protein JSN1 OS=Saccharomyces cerevisiae (strain ATCC 204508 / S288c) GN=JSN1 PE=1 SV=1 - [JSN1_YEAST]	P47135	3xHex	CID	WT	2	Trypsin
LPQNTQQTLK	Putative serine carboxypeptidase YBR139W OS=Saccharomyces cerevisiae (strain ATCC 204508 / S288c) GN=YBR139W PE=1 SV=1 - [YBY9_YEAST]	P38109	2xHex	CID	WT	2	Trypsin
SSMVYIPTTK	Serine palmitoyltransferase-regulating protein TSC3 OS=Saccharomyces cerevisiae (strain ATCC 204508 / S288c) GN=TSC3 PE=1 SV=1 - [TSC3_YEAST]	Q3E790	4xHex	CID	WT	2	Trypsin
SPPSPTGDFVHGScADGDNGSR	Serine/threonine-protein phosphatase PP-Z2 OS=Saccharomyces cerevisiae (strain ATCC 204508 / S288c) GN=PPZ2 PE=1 SV=4 - [PPZ2_YEAST]	P33329	C14(Carbamidomethyl); 1xHex	CID	WT	2	Trypsin
APLDASLLR	Uncharacterized protein YCR043C OS=Saccharomyces cerevisiae (strain ATCC 204508 / S288c) GN=YCR043C PE=1 SV=1 - [YCT3_YEAST]	P25361	2xHex	CID	WT	2	Trypsin
TDNYNnFTHnTSTFYR	Uncharacterized protein YEL068C OS=Saccharomyces cerevisiae (strain ATCC 204508 / S288c) GN=YEL068C PE=1 SV=1 - [YEH8_YEAST]	P39977	N6(Deamidated); N10(Deamidated); 2xHex	CID	WT	2	Trypsin
SEPFcTPYENSR	Uncharacterized protein YKL077W OS=Saccharomyces cerevisiae (strain ATCC 204508 / S288c) GN=YKL077W PE=1 SV=1 - [YKH7_YEAST]	P36081	C5(Carbamidomethyl); 1xHex	CID	WT	2	Trypsin
TIKPEINK	Uncharacterized protein YKL077W OS=Saccharomyces cerevisiae (strain ATCC 204508 / S288c) GN=YKL077W PE=1 SV=1 - [YKH7_YEAST]	P36081	2xHex	CID	WT	2	Trypsin
TPNLYFNK	Uncharacterized protein YKL077W OS=Saccharomyces cerevisiae (strain ATCC 204508 / S288c) GN=YKL077W PE=1 SV=1 - [YKH7_YEAST]	P36081	2xHex	CID	WT	2	Trypsin
TTIETTTEVETETAK	Uncharacterized protein YPR063C OS=Saccharomyces cerevisiae (strain ATCC 204508 / S288c) GN=YPR063C PE=1 SV=1 - [YP063_YEAST]	Q12160	3xHex	CID	WT	2	Trypsin
RnQSSLGLIPVASATSnTSSPK	Vacuolar membrane protein SCY_4732 OS=Saccharomyces cerevisiae (strain ATCC 204508 / S288c) GN=SCY_4732 PE=3 SV=1 - [YNF8_YEAST]	P53947	N2(Deamidated); N17(Deamidated); 4xHex	CID	WT	2	Trypsin
KLTLFDQL	Altered inheritance of mitochondria protein 13, mitochondrial OS=Saccharomyces cerevisiae (strain ATCC 204508 / S288c) GN=AIM13 PE=1 SV=1 - [AIM13_YEAST]	P43594	2xHex	CID	WT	2	Trypsin	YES
TNAGLFDVSHmLQSK	Aminomethyltransferase, mitochondrial OS=Saccharomyces cerevisiae (strain ATCC 204508 / S288c) GN=GCV1 PE=1 SV=2 - [GCST_YEAST]	P48015	M11(Oxidation); 3xHex	CID	WT	2	Trypsin	YES
TGPLQSPWER	Assembly factor CBP4 OS=Saccharomyces cerevisiae (strain ATCC 204508 / S288c) GN=CBP4 PE=3 SV=2 - [CBP4_YEAST]	P37267	2xHex	CID	WT	2	Trypsin	YES
LPcPAHSVDSDSPAVQQHK	Cytochrome c oxidase assembly protein 2 OS=Saccharomyces cerevisiae (strain ATCC 204508 / S288c) GN=COA2 PE=1 SV=1 - [COA2_YEAST]	Q3E823	C3(Carbamidomethyl); 4xHex	CID	WT	2	Trypsin	YES
TAQNLAEVNGPETLIGPGAK	Cytochrome c oxidase subunit 4, mitochondrial OS=Saccharomyces cerevisiae (strain ATCC 204508 / S288c) GN=COX4 PE=1 SV=1 - [COX4_YEAST]	P04037	4xHex	CID	WT	2	Trypsin	YES
INSEVNDLSK	MICOS complex subunit MIC60 OS=Saccharomyces cerevisiae (strain ATCC 204508 / S288c) GN=MIC60 PE=3 SV=1 - [MIC60_YEAST]	P36112	2xHex	CID	WT	2	Trypsin	YES
VGLLSITQVK	MICOS complex subunit MIC60 OS=Saccharomyces cerevisiae (strain ATCC 204508 / S288c) GN=MIC60 PE=3 SV=1 - [MIC60_YEAST]	P36112	4xHex	CID	WT	2	Trypsin	YES
STmAAPVHPQQQQQPNAYSHPPAAGAQTR	Mitochondrial intermembrane space cysteine motif-containing protein MIC17 OS=Saccharomyces cerevisiae (strain ATCC 204508 / S288c) GN=MIC17 PE=1 SV=1 - [MIC17_YEAST]	Q03667	M3(Oxidation); 1xHex	CID	WT	2	Trypsin	YES
APPTPPTPPTPPQQ	Protein ECM19 OS=Saccharomyces cerevisiae (strain ATCC 204508 / S288c) GN=ECM19 PE=1 SV=1 - [ECM19_YEAST]	Q06011	2xHex	CID	WT	2	Trypsin	YES
SGYQSNNSHGDAYSSGSQSGPFTYK	Protein phosphatase 2C homolog 7, mitochondrial OS=Saccharomyces cerevisiae (strain ATCC 204508 / S288c) GN=PTC7 PE=1 SV=2 - [PP2C7_YEAST]	P38797	4xHex	CID	WT	2	Trypsin	YES
TQDVIQLFEK	Sensitivity to high expression protein 10 OS=Saccharomyces cerevisiae (strain ATCC 204508 / S288c) GN=SHE10 PE=3 SV=1 - [SHE10_YEAST]	P53075	2xHex	CID	WT	2	Trypsin	YES
DLGSGLTGTFHNLVQPR	1,3-beta-glucan synthase component GSC2 OS=Saccharomyces cerevisiae (strain ATCC 204508 / S288c) GN=GSC2 PE=1 SV=2 - [FKS2_YEAST]	P40989	4xHex	CID	WT	2	Trypsin
KMTDYFAcGDDDVK	1,3-beta-glucanosyltransferase GAS1 OS=Saccharomyces cerevisiae (strain ATCC 204508 / S288c) GN=GAS1 PE=1 SV=2 - [GAS1_YEAST]	P22146	C8(Carbamidomethyl); 2xHex	CID	WT	2	Trypsin
NDPLANYEScSR	1,3-beta-glucanosyltransferase GAS1 OS=Saccharomyces cerevisiae (strain ATCC 204508 / S288c) GN=GAS1 PE=1 SV=2 - [GAS1_YEAST]	P22146	C10(Carbamidomethyl); 1xHex	CID	WT	2	Trypsin
SFVMNLYYEK	1,3-beta-glucanosyltransferase GAS1 OS=Saccharomyces cerevisiae (strain ATCC 204508 / S288c) GN=GAS1 PE=1 SV=2 - [GAS1_YEAST]	P22146	4xHex	CID	WT	2	Trypsin
SYSATTSDVAcPATGK	1,3-beta-glucanosyltransferase GAS1 OS=Saccharomyces cerevisiae (strain ATCC 204508 / S288c) GN=GAS1 PE=1 SV=2 - [GAS1_YEAST]	P22146	C11(Carbamidomethyl); 4xHex	CID	WT	2	Trypsin
TVDLFNSYK	1,3-beta-glucanosyltransferase GAS1 OS=Saccharomyces cerevisiae (strain ATCC 204508 / S288c) GN=GAS1 PE=1 SV=2 - [GAS1_YEAST]	P22146	2xHex	CID	WT	2	Trypsin
VIADLAAPATSINR	1,3-beta-glucanosyltransferase GAS1 OS=Saccharomyces cerevisiae (strain ATCC 204508 / S288c) GN=GAS1 PE=1 SV=2 - [GAS1_YEAST]	P22146	2xHex	CID	WT	2	Trypsin
FTSGAGSPMGTGIATQQScDAK	1,3-beta-glucanosyltransferase GAS5 OS=Saccharomyces cerevisiae (strain ATCC 204508 / S288c) GN=GAS5 PE=1 SV=1 - [GAS5_YEAST]	Q08193	C19(Carbamidomethyl); 4xHex	CID	WT	2	Trypsin
SASETSLLK	1,3-beta-glucanosyltransferase GAS5 OS=Saccharomyces cerevisiae (strain ATCC 204508 / S288c) GN=GAS5 PE=1 SV=1 - [GAS5_YEAST]	Q08193	4xHex	CID	WT	2	Trypsin
VTKLTDF	1,3-beta-glucanosyltransferase GAS5 OS=Saccharomyces cerevisiae (strain ATCC 204508 / S288c) GN=GAS5 PE=1 SV=1 - [GAS5_YEAST]	Q08193	4xHex	CID	WT	2	Trypsin
VIYSVDHTR	3-hydroxy-3-methylglutaryl-coenzyme A reductase 2 OS=Saccharomyces cerevisiae (strain ATCC 204508 / S288c) GN=HMG2 PE=1 SV=1 - [HMDH2_YEAST]	P12684	1xHex	CID	WT	2	Trypsin
ELTGIPPAPR	78 kDa glucose-regulated protein homolog OS=Saccharomyces cerevisiae (strain ATCC 204508 / S288c) GN=KAR2 PE=1 SV=1 - [GRP78_YEAST]	P16474	2xHex	CID	WT	2	Trypsin
VDDIVLVGGSTRIPK	78 kDa glucose-regulated protein homolog OS=Saccharomyces cerevisiae (strain ATCC 204508 / S288c) GN=KAR2 PE=1 SV=1 - [GRP78_YEAST]	P16474	4xHex	CID	WT	2	Trypsin
GSPINTQY	A-agglutinin-binding subunit OS=Saccharomyces cerevisiae (strain ATCC 204508 / S288c) GN=AGA2 PE=1 SV=1 - [AGA2_YEAST]	P32781	4xHex	CID	WT	2	Trypsin
SVTFVSNcGSHP	A-agglutinin-binding subunit OS=Saccharomyces cerevisiae (strain ATCC 204508 / S288c) GN=AGA2 PE=1 SV=1 - [AGA2_YEAST]	P32781	C8(Carbamidomethyl); 3xHex	CID	WT	2	Trypsin
DTGKEWPITR	Alpha-1,2-mannosyltransferase ALG9 OS=Saccharomyces cerevisiae (strain ATCC 204508 / S288c) GN=ALG9 PE=1 SV=1 - [ALG9_YEAST]	P53868	1xHex	CID	WT	2	Trypsin
SPDEVASLTK	Alpha-1,2-mannosyltransferase MNN2 OS=Saccharomyces cerevisiae (strain ATCC 204508 / S288c) GN=MNN2 PE=1 SV=1 - [MNN2_YEAST]	P38069	2xHex	CID	WT	2	Trypsin
AHHLnYTLVPFDGR	Aminopeptidase Y OS=Saccharomyces cerevisiae (strain ATCC 204508 / S288c) GN=APE3 PE=1 SV=1 - [APE3_YEAST]	P37302	N5(Deamidated); 1xHex	CID	WT	2	Trypsin
IIESAVPSALK	Aspartic proteinase MKC7 OS=Saccharomyces cerevisiae (strain ATCC 204508 / S288c) GN=MKC7 PE=1 SV=2 - [MKC7_YEAST]	P53379	2xHex	CID	WT	2	Trypsin
STSQLIDcATYGTFnTSK	Aspartic proteinase MKC7 OS=Saccharomyces cerevisiae (strain ATCC 204508 / S288c) GN=MKC7 PE=1 SV=2 - [MKC7_YEAST]	P53379	C8(Carbamidomethyl); N15(Deamidated); 4xHex	CID	WT	2	Trypsin
nLTLYPSYR	Aspartic proteinase yapsin-7 OS=Saccharomyces cerevisiae (strain ATCC 204508 / S288c) GN=YPS7 PE=1 SV=1 - [YPS7_YEAST]	Q06325	N1(Deamidated); 4xHex	CID	WT	2	Trypsin
VSGTSESHNEYSGVYHK	Aspartic proteinase yapsin-7 OS=Saccharomyces cerevisiae (strain ATCC 204508 / S288c) GN=YPS7 PE=1 SV=1 - [YPS7_YEAST]	Q06325	4xHex	CID	WT	2	Trypsin
GLTDVILPGK	Autophagy-related protein 27 OS=Saccharomyces cerevisiae (strain ATCC 204508 / S288c) GN=ATG27 PE=3 SV=1 - [ATG27_YEAST]	P46989	2xHex	CID	WT	2	Trypsin
TTQIIDFDK	Autophagy-related protein 27 OS=Saccharomyces cerevisiae (strain ATCC 204508 / S288c) GN=ATG27 PE=3 SV=1 - [ATG27_YEAST]	P46989	2xHex	CID	WT	2	Trypsin
IQTDGSISGAK	Barrierpepsin OS=Saccharomyces cerevisiae (strain ATCC 204508 / S288c) GN=BAR1 PE=1 SV=1 - [BAR1_YEAST]	P12630	2xHex	CID	WT	2	Trypsin
NEPFTVTSDIYSSTGcK	Barrierpepsin OS=Saccharomyces cerevisiae (strain ATCC 204508 / S288c) GN=BAR1 PE=1 SV=1 - [BAR1_YEAST]	P12630	C16(Carbamidomethyl); 3xHex	CID	WT	2	Trypsin
TQYQYPQLSAIR	Beta-glucan synthesis-associated protein KRE6 OS=Saccharomyces cerevisiae (strain ATCC 204508 / S288c) GN=KRE6 PE=1 SV=2 - [KRE6_YEAST]	P32486	1xHex	CID	WT	2	Trypsin
TDWEQAGYTFPK	Beta-glucan synthesis-associated protein SKN1 OS=Saccharomyces cerevisiae (strain ATCC 204508 / S288c) GN=SKN1 PE=1 SV=1 - [SKN1_YEAST]	P33336	1xHex	CID	WT	2	Trypsin
TVIENDISQEILTK	Cell division control protein 1 OS=Saccharomyces cerevisiae (strain ATCC 204508 / S288c) GN=CDC1 PE=1 SV=2 - [CDC1_YEAST]	P40986	2xHex	CID	WT	2	Trypsin
PSTLASPFHDPILPR	Cell wall integrity and stress response component 4 OS=Saccharomyces cerevisiae (strain ATCC 204508 / S288c) GN=WSC4 PE=1 SV=1 - [WSC4_YEAST]	P38739	3xHex	CID	WT	2	Trypsin
TnISEITSR	Cell wall integrity and stress response component 4 OS=Saccharomyces cerevisiae (strain ATCC 204508 / S288c) GN=WSC4 PE=1 SV=1 - [WSC4_YEAST]	P38739	N2(Deamidated); 3xHex	CID	WT	2	Trypsin
SAIHLEAVSLVDc	Cell wall mannoprotein CIS3 OS=Saccharomyces cerevisiae (strain ATCC 204508 / S288c) GN=CIS3 PE=3 SV=1 - [CIS3_YEAST]	P47001	C13(Carbamidomethyl); 2xHex	CID	WT	2	Trypsin
IGSIVANR	Cell wall mannoprotein CIS3 OS=Saccharomyces cerevisiae (strain ATCC 204508 / S288c) GN=CIS3 PE=3 SV=1 - [CIS3_YEAST]|Cell wall mannoprotein HSP150 OS=Saccharomyces cerevisiae (strain ATCC 204508 / S288c) GN=HSP150 PE=1 SV=2 - [HS150_YEAST]|Cell wall mannoprotein PIR1 OS=Saccharomyces cerevisiae (strain ATCC 204508 / S288c) GN=PIR1 PE=3 SV=1 - [PIR1_YEAST]|Cell wall mannoprotein PIR3 OS=Saccharom…	P47001;P32478;Q03178;Q03180;P46999	2xHex	CID	WT	2	Trypsin
TSTDPVDAVScK	Cell wall mannoprotein HSP150 OS=Saccharomyces cerevisiae (strain ATCC 204508 / S288c) GN=HSP150 PE=1 SV=2 - [HS150_YEAST]	P32478	C11(Carbamidomethyl); 4xHex	CID	WT	2	Trypsin
TTAAAVSQIGDGQIQATTK	Cell wall mannoprotein HSP150 OS=Saccharomyces cerevisiae (strain ATCC 204508 / S288c) GN=HSP150 PE=1 SV=2 - [HS150_YEAST]|Cell wall mannoprotein PIR1 OS=Saccharomyces cerevisiae (strain ATCC 204508 / S288c) GN=PIR1 PE=3 SV=1 - [PIR1_YEAST]	P32478;Q03178	4xHex	CID	WT	2	Trypsin
SSnFScNALK	Cell wall mannoprotein PST1 OS=Saccharomyces cerevisiae (strain ATCC 204508 / S288c) GN=PST1 PE=3 SV=1 - [PST1_YEAST]|Cell wall protein ECM33 OS=Saccharomyces cerevisiae (strain ATCC 204508 / S288c) GN=ECM33 PE=1 SV=3 - [ECM33_YEAST]	Q12355;P38248	N3(Deamidated); C6(Carbamidomethyl); 2xHex	CID	WT	2	Trypsin
SVTTTLSPYDER	Cell wall protein DAN1 OS=Saccharomyces cerevisiae (strain ATCC 204508 / S288c) GN=DAN1 PE=1 SV=2 - [DAN1_YEAST]|Cell wall protein DAN4 OS=Saccharomyces cerevisiae (strain ATCC 204508 / S288c) GN=DAN4 PE=2 SV=1 - [DAN4_YEAST]	P47178;P47179	4xHex	CID	WT	2	Trypsin
SEYYAFQALHK	Cell wall protein DAN1 OS=Saccharomyces cerevisiae (strain ATCC 204508 / S288c) GN=DAN1 PE=1 SV=2 - [DAN1_YEAST]	P47178	1xHex	CID	WT	2	Trypsin
TETYPPEIAK	Cell wall protein DAN1 OS=Saccharomyces cerevisiae (strain ATCC 204508 / S288c) GN=DAN1 PE=1 SV=2 - [DAN1_YEAST]	P47178	3xHex	CID	WT	2	Trypsin
GDSFVcKnGATSTSVK	Cell wall protein ECM33 OS=Saccharomyces cerevisiae (strain ATCC 204508 / S288c) GN=ECM33 PE=1 SV=3 - [ECM33_YEAST]	P38248	C6(Carbamidomethyl); N8(Deamidated); 4xHex	CID	WT	2	Trypsin
KLQSNGAIQGDSFVcK	Cell wall protein ECM33 OS=Saccharomyces cerevisiae (strain ATCC 204508 / S288c) GN=ECM33 PE=1 SV=3 - [ECM33_YEAST]	P38248	C15(Carbamidomethyl); 4xHex	CID	WT	2	Trypsin
APPEPWATLTPSSK	Cell wall protein PIR5 OS=Saccharomyces cerevisiae (strain ATCC 204508 / S288c) GN=PIR5 PE=3 SV=1 - [PIR5_YEAST]	P46999	4xHex	CID	WT	2	Trypsin
SVAADDIQGSTSK	Cell wall protein PRY3 OS=Saccharomyces cerevisiae (strain ATCC 204508 / S288c) GN=PRY3 PE=1 SV=1 - [PRY3_YEAST]	P47033	4xHex	CID	WT	2	Trypsin
TTLTITDcPcTIEK	Cell wall protein SED1 OS=Saccharomyces cerevisiae (strain ATCC 204508 / S288c) GN=SED1 PE=1 SV=1 - [SED1_YEAST]	Q01589	C8(Carbamidomethyl); C10(Carbamidomethyl); 4xHex	CID	WT	2	Trypsin
ITTGDVGATIDSK	Cell wall synthesis protein KNH1 OS=Saccharomyces cerevisiae (strain ATCC 204508 / S288c) GN=KNH1 PE=3 SV=2 - [KNH1_YEAST]	P50112	4xHex	CID	WT	2	Trypsin
FQLTSMGGVTA	Cell wall synthesis protein KRE9 OS=Saccharomyces cerevisiae (strain ATCC 204508 / S288c) GN=KRE9 PE=1 SV=1 - [KRE9_YEAST]	P39005	2xHex	CID	WT	2	Trypsin
KFATSAVTYY	Cell wall synthesis protein KRE9 OS=Saccharomyces cerevisiae (strain ATCC 204508 / S288c) GN=KRE9 PE=1 SV=1 - [KRE9_YEAST]	P39005	4xHex	CID	WT	2	Trypsin
SFTVPYTK	Cell wall synthesis protein KRE9 OS=Saccharomyces cerevisiae (strain ATCC 204508 / S288c) GN=KRE9 PE=1 SV=1 - [KRE9_YEAST]	P39005	4xHex	CID	WT	2	Trypsin
TPASMPSDNGGWYKPSK	Cell wall synthesis protein KRE9 OS=Saccharomyces cerevisiae (strain ATCC 204508 / S288c) GN=KRE9 PE=1 SV=1 - [KRE9_YEAST]	P39005	4xHex	CID	WT	2	Trypsin
VTATTWTR	Cell wall synthesis protein KRE9 OS=Saccharomyces cerevisiae (strain ATCC 204508 / S288c) GN=KRE9 PE=1 SV=1 - [KRE9_YEAST]	P39005	4xHex	CID	WT	2	Trypsin
TIPLNDEDLDGNGHGTHcAGTIASK	Cerevisin OS=Saccharomyces cerevisiae (strain ATCC 204508 / S288c) GN=PRB1 PE=1 SV=1 - [PRTB_YEAST]	P09232	C18(Carbamidomethyl); 1xHex	CID	WT	2	Trypsin
SHLQEYISL	Cold shock-induced protein TIR1 OS=Saccharomyces cerevisiae (strain ATCC 204508 / S288c) GN=TIR1 PE=1 SV=1 - [TIR1_YEAST]	P10863	3xHex	CID	WT	2	Trypsin
TTWcPLTTEAPK	Covalently-linked cell wall protein 12 OS=Saccharomyces cerevisiae (strain ATCC 204508 / S288c) GN=CCW12 PE=1 SV=1 - [CCW12_YEAST]	Q12127	C4(Carbamidomethyl); 4xHex	CID	WT	2	Trypsin
SGQNMLKDEL	DnaJ-related protein SCJ1 OS=Saccharomyces cerevisiae (strain ATCC 204508 / S288c) GN=SCJ1 PE=1 SV=2 - [SCJ1_YEAST]	P25303	4xHex	CID	WT	2	Trypsin
GIGSIISLR	Dolichyl-phosphate-mannose--protein mannosyltransferase 1 OS=Saccharomyces cerevisiae (strain ATCC 204508 / S288c) GN=PMT1 PE=1 SV=1 - [PMT1_YEAST]	P33775	3xHex	CID	WT	2	Trypsin
IFKDTEGNELDPEVVK	Dolichyl-phosphate-mannose--protein mannosyltransferase 1 OS=Saccharomyces cerevisiae (strain ATCC 204508 / S288c) GN=PMT1 PE=1 SV=1 - [PMT1_YEAST]	P33775	1xHex	CID	WT	2	Trypsin
KPPVSESSDWQK	Dolichyl-phosphate-mannose--protein mannosyltransferase 1 OS=Saccharomyces cerevisiae (strain ATCC 204508 / S288c) GN=PMT1 PE=1 SV=1 - [PMT1_YEAST]	P33775	2xHex	CID	WT	2	Trypsin
RESQPAATSTVEE	Dolichyl-phosphate-mannose--protein mannosyltransferase 1 OS=Saccharomyces cerevisiae (strain ATCC 204508 / S288c) GN=PMT1 PE=1 SV=1 - [PMT1_YEAST]	P33775	3xHex	CID	WT	2	Trypsin
TGNSLPEWGFR	Dolichyl-phosphate-mannose--protein mannosyltransferase 2 OS=Saccharomyces cerevisiae (strain ATCC 204508 / S288c) GN=PMT2 PE=1 SV=2 - [PMT2_YEAST]	P31382	4xHex	CID	WT	2	Trypsin
TLLGETSPSSR	Ectonucleotide pyrophosphatase/phosphodiesterase 1 OS=Saccharomyces cerevisiae (strain ATCC 204508 / S288c) GN=NPP1 PE=1 SV=2 - [NPP1_YEAST]	P25353	3xHex	CID	WT	2	Trypsin
IIPSSLTSnKTIY	Endo-1,3(4)-beta-glucanase 1 OS=Saccharomyces cerevisiae (strain ATCC 204508 / S288c) GN=DSE4 PE=1 SV=1 - [ENG1_YEAST]	P53753	N9(Deamidated); 4xHex	CID	WT	2	Trypsin
SAQTNNDPVTVSNIYANDNSK	Endo-1,3(4)-beta-glucanase 1 OS=Saccharomyces cerevisiae (strain ATCC 204508 / S288c) GN=DSE4 PE=1 SV=1 - [ENG1_YEAST]	P53753	4xHex	CID	WT	2	Trypsin
TIYTISVR	Endo-1,3(4)-beta-glucanase 1 OS=Saccharomyces cerevisiae (strain ATCC 204508 / S288c) GN=DSE4 PE=1 SV=1 - [ENG1_YEAST]	P53753	4xHex	CID	WT	2	Trypsin
VTLSPTASSAIK	Endochitinase OS=Saccharomyces cerevisiae (strain ATCC 204508 / S288c) GN=CTS1 PE=1 SV=2 - [CHIT_YEAST]	P29029	3xHex	CID	WT	2	Trypsin
IDLTANPERFTGYGGK	Endoplasmic oxidoreductin-1 OS=Saccharomyces cerevisiae (strain ATCC 204508 / S288c) GN=ERO1 PE=1 SV=1 - [ERO1_YEAST]	Q03103	4xHex	CID	WT	2	Trypsin
NTEVNNVLEAFR	Endoplasmic oxidoreductin-1 OS=Saccharomyces cerevisiae (strain ATCC 204508 / S288c) GN=ERO1 PE=1 SV=1 - [ERO1_YEAST]	Q03103	1xHex	CID	WT	2	Trypsin
SHVFDDLK	Endoplasmic oxidoreductin-1 OS=Saccharomyces cerevisiae (strain ATCC 204508 / S288c) GN=ERO1 PE=1 SV=1 - [ERO1_YEAST]	Q03103	2xHex	CID	WT	2	Trypsin
SYIATDQTQNAFnDTHFcK	Endoplasmic oxidoreductin-1 OS=Saccharomyces cerevisiae (strain ATCC 204508 / S288c) GN=ERO1 PE=1 SV=1 - [ERO1_YEAST]	Q03103	N13(Deamidated); C18(Carbamidomethyl); 3xHex	CID	WT	2	Trypsin
VSEETREPISYKLDIQ	Endoplasmic oxidoreductin-1 OS=Saccharomyces cerevisiae (strain ATCC 204508 / S288c) GN=ERO1 PE=1 SV=1 - [ERO1_YEAST]	Q03103	2xHex	CID	WT	2	Trypsin
STDPEQVcIR	Endoplasmic reticulum vesicle protein 25 OS=Saccharomyces cerevisiae (strain ATCC 204508 / S288c) GN=ERV25 PE=1 SV=1 - [TMEDA_YEAST]	P54837	C8(Carbamidomethyl); 2xHex	CID	WT	2	Trypsin
VTEGQLVVADIHSDGSVGDGQK	Endoplasmic reticulum vesicle protein 25 OS=Saccharomyces cerevisiae (strain ATCC 204508 / S288c) GN=ERV25 PE=1 SV=1 - [TMEDA_YEAST]	P54837	2xHex	CID	WT	2	Trypsin
DIHPDPYYVEGSSIDAVcHTGKPSK	Endopolyphosphatase OS=Saccharomyces cerevisiae (strain ATCC 204508 / S288c) GN=PPN1 PE=1 SV=1 - [PPN1_YEAST]	Q04119	C18(Carbamidomethyl); 1xHex	CID	WT	2	Trypsin
DNYLEHGYPYDEVKPIScVPK	ER degradation-enhancing alpha-mannosidase-like protein 1 OS=Saccharomyces cerevisiae (strain ATCC 204508 / S288c) GN=MNL1 PE=1 SV=1 - [MNL1_YEAST]	P38888	C18(Carbamidomethyl); 2xHex	CID	WT	2	Trypsin
SIFHKGPPDEE	ER degradation-enhancing alpha-mannosidase-like protein 1 OS=Saccharomyces cerevisiae (strain ATCC 204508 / S288c) GN=MNL1 PE=1 SV=1 - [MNL1_YEAST]	P38888	2xHex	CID	WT	2	Trypsin
IDFYSPYcPHcK	ER-retained PMA1-suppressing protein 1 OS=Saccharomyces cerevisiae (strain ATCC 204508 / S288c) GN=EPS1 PE=1 SV=1 - [EPS1_YEAST]	P40557	C8(Carbamidomethyl); C11(Carbamidomethyl); 4xHex	CID	WT	2	Trypsin
TKESLIAF	ER-retained PMA1-suppressing protein 1 OS=Saccharomyces cerevisiae (strain ATCC 204508 / S288c) GN=EPS1 PE=1 SV=1 - [EPS1_YEAST]	P40557	2xHex	CID	WT	2	Trypsin
TVYTTWcPLAEK	Factor-induced gene 2 protein OS=Saccharomyces cerevisiae (strain ATCC 204508 / S288c) GN=FIG2 PE=1 SV=2 - [FIG2_YEAST]	P25653	C7(Carbamidomethyl); 3xHex	CID	WT	2	Trypsin
STSDYETELQALK	Glucan 1,3-beta-glucosidase OS=Saccharomyces cerevisiae (strain ATCC 204508 / S288c) GN=BGL2 PE=1 SV=1 - [BGL2_YEAST]	P15703	4xHex	CID	WT	2	Trypsin
IINTGGAEFEITnATFR	Guanine nucleotide-exchange factor SEC12 OS=Saccharomyces cerevisiae (strain ATCC 204508 / S288c) GN=SEC12 PE=1 SV=1 - [SEC12_YEAST]	P11655	N13(Deamidated); 3xHex	CID	WT	2	Trypsin
VHGVHETSSVnGTEVL	Guanine nucleotide-exchange factor SEC12 OS=Saccharomyces cerevisiae (strain ATCC 204508 / S288c) GN=SEC12 PE=1 SV=1 - [SEC12_YEAST]	P11655	N11(Deamidated); 4xHex	CID	WT	2	Trypsin
TLESKETYTIDFIGPDEPSGAQcR	Guanosine-diphosphatase OS=Saccharomyces cerevisiae (strain ATCC 204508 / S288c) GN=GDA1 PE=1 SV=1 - [GDA1_YEAST]	P32621	C23(Carbamidomethyl); 4xHex	CID	WT	2	Trypsin
VNSVLVENALK	Guanosine-diphosphatase OS=Saccharomyces cerevisiae (strain ATCC 204508 / S288c) GN=GDA1 PE=1 SV=1 - [GDA1_YEAST]	P32621	2xHex	CID	WT	2	Trypsin
KTTESNPSSEEDILHDEL	Heat shock protein 70 homolog LHS1 OS=Saccharomyces cerevisiae (strain ATCC 204508 / S288c) GN=LHS1 PE=1 SV=1 - [LHS1_YEAST]	P36016	2xHex	CID	WT	2	Trypsin
SFDPDNHPAFPEYPMR	Iron transport multicopper oxidase FET3 OS=Saccharomyces cerevisiae (strain ATCC 204508 / S288c) GN=FET3 PE=1 SV=2 - [FET3_YEAST]	P38993	1xHex	CID	WT	2	Trypsin
TLTTLLTSGK	Iron transport multicopper oxidase FET5 OS=Saccharomyces cerevisiae (strain ATCC 204508 / S288c) GN=FET5 PE=1 SV=1 - [FET5_YEAST]	P43561	2xHex	CID	WT	2	Trypsin
IVNNFPLISK	Killer toxin-resistance protein 5 OS=Saccharomyces cerevisiae (strain ATCC 204508 / S288c) GN=KRE5 PE=1 SV=2 - [KRE5_YEAST]	P22023	1xHex	CID	WT	2	Trypsin
SFSFSVASPTSR	Lipase 4 OS=Saccharomyces cerevisiae (strain ATCC 204508 / S288c) GN=TGL4 PE=1 SV=1 - [TGL4_YEAST]	P36165	2xHex	CID	WT	2	Trypsin
FPITVADGR	Lysophospholipase 1 OS=Saccharomyces cerevisiae (strain ATCC 204508 / S288c) GN=PLB1 PE=1 SV=2 - [PLB1_YEAST]	P39105	2xHex	CID	WT	2	Trypsin
ETDWLK	Lysophospholipase 2 OS=Saccharomyces cerevisiae (strain ATCC 204508 / S288c) GN=PLB2 PE=1 SV=1 - [PLB2_YEAST]	Q03674	1xHex	CID	WT	2	Trypsin
GYAPSIIPcPSDDTSLVR	Lysophospholipase 2 OS=Saccharomyces cerevisiae (strain ATCC 204508 / S288c) GN=PLB2 PE=1 SV=1 - [PLB2_YEAST]	Q03674	C9(Carbamidomethyl); 2xHex	CID	WT	2	Trypsin
GAAGTQAQPTNLAPLNITK	Mannan endo-1,6-alpha-mannosidase DCW1 OS=Saccharomyces cerevisiae (strain ATCC 204508 / S288c) GN=DCW1 PE=1 SV=1 - [DCW1_YEAST]	P36091	2xHex	CID	WT	2	Trypsin
SALEVMVNTR	Mannan endo-1,6-alpha-mannosidase DCW1 OS=Saccharomyces cerevisiae (strain ATCC 204508 / S288c) GN=DCW1 PE=1 SV=1 - [DCW1_YEAST]	P36091	2xHex	CID	WT	2	Trypsin
ENTFYFPFTKK	Mannan polymerase complexes subunit MNN9 OS=Saccharomyces cerevisiae (strain ATCC 204508 / S288c) GN=MNN9 PE=1 SV=3 - [MNN9_YEAST]	P39107	2xHex	CID	WT	2	Trypsin
SEQYVTPYLPK	Mannosyltransferase KTR6 OS=Saccharomyces cerevisiae (strain ATCC 204508 / S288c) GN=KTR6 PE=1 SV=1 - [KTR6_YEAST]	P54070	2xHex	CID	WT	2	Trypsin
EYAAMPTSTTNKGSSEVDEEINEIK	Monothiol glutaredoxin-6 OS=Saccharomyces cerevisiae (strain ATCC 204508 / S288c) GN=GRX6 PE=1 SV=1 - [GLRX6_YEAST]	Q12438	2xHex	CID	WT	2	Trypsin
DVGPFTVYGPK	Peptidyl-prolyl cis-trans isomerase CPR4 OS=Saccharomyces cerevisiae (strain ATCC 204508 / S288c) GN=CPR4 PE=4 SV=1 - [CYPR_YEAST]	P25334	2xHex	CID	WT	2	Trypsin
IEGKDPNDIHTYSYR	Peptidyl-prolyl cis-trans isomerase CPR4 OS=Saccharomyces cerevisiae (strain ATCC 204508 / S288c) GN=CPR4 PE=4 SV=1 - [CYPR_YEAST]	P25334	2xHex	CID	WT	2	Trypsin
SLFISPTGDILYK	Pheromone-regulated membrane protein 5 OS=Saccharomyces cerevisiae (strain ATCC 204508 / S288c) GN=PRM5 PE=3 SV=1 - [PRM5_YEAST]	P40476	3xHex	CID	WT	2	Trypsin
TLSISPEWLQR	Phospholipid:diacylglycerol acyltransferase OS=Saccharomyces cerevisiae (strain ATCC 204508 / S288c) GN=LRO1 PE=1 SV=1 - [PDAT_YEAST]	P40345	2xHex	CID	WT	2	Trypsin
KDDFVNLESQLK	Probable 1,3-beta-glucanosyltransferase GAS3 OS=Saccharomyces cerevisiae (strain ATCC 204508 / S288c) GN=GAS3 PE=1 SV=1 - [GAS3_YEAST]	Q03655	4xHex	CID	WT	2	Trypsin
ITYTPYESSGAcK	Probable family 17 glucosidase SCW4 OS=Saccharomyces cerevisiae (strain ATCC 204508 / S288c) GN=SCW4 PE=1 SV=1 - [SCW4_YEAST]	P53334	C12(Carbamidomethyl); 2xHex	CID	WT	2	Trypsin
KTTGcTPDTALATSFSEDFSSSSK	Probable glycosidase CRH1 OS=Saccharomyces cerevisiae (strain ATCC 204508 / S288c) GN=CRH1 PE=1 SV=1 - [CRH1_YEAST]	P53301	C5(Carbamidomethyl); 4xHex	CID	WT	2	Trypsin
SDGLSMTLAK	Probable glycosidase CRH1 OS=Saccharomyces cerevisiae (strain ATCC 204508 / S288c) GN=CRH1 PE=1 SV=1 - [CRH1_YEAST]	P53301	2xHex	CID	WT	2	Trypsin
KnGTSAYVYTSSSEFL	Probable glycosidase CRH2 OS=Saccharomyces cerevisiae (strain ATCC 204508 / S288c) GN=UTR2 PE=1 SV=3 - [CRH2_YEAST]	P32623	N2(Deamidated); 2xHex	CID	WT	2	Trypsin
SFSHDScMPVPIcK	Probable glycosidase CRH2 OS=Saccharomyces cerevisiae (strain ATCC 204508 / S288c) GN=UTR2 PE=1 SV=3 - [CRH2_YEAST]	P32623	C7(Carbamidomethyl); C13(Carbamidomethyl); 4xHex	CID	WT	2	Trypsin
VTWTPDYFcTRK	Probable mannosyltransferase KTR3 OS=Saccharomyces cerevisiae (strain ATCC 204508 / S288c) GN=KTR3 PE=1 SV=1 - [KTR3_YEAST]	P38130	C9(Carbamidomethyl); 2xHex	CID	WT	2	Trypsin
DVFSFFHnK	Protein ASI3 OS=Saccharomyces cerevisiae (strain ATCC 204508 / S288c) GN=ASI3 PE=1 SV=2 - [ASI3_YEAST]	P53983	N8(Deamidated); 1xHex	CID	WT	2	Trypsin
SFNDYTPR	Protein BIG1 OS=Saccharomyces cerevisiae (strain ATCC 204508 / S288c) GN=BIG1 PE=1 SV=1 - [BIG1_YEAST]	P38813	2xHex	CID	WT	2	Trypsin
VIEGYPTIVLYPGGK	Protein disulfide-isomerase OS=Saccharomyces cerevisiae (strain ATCC 204508 / S288c) GN=PDI1 PE=1 SV=2 - [PDI_YEAST]	P17967	2xHex	CID	WT	2	Trypsin
LTQTQPILK	Protein EGT2 OS=Saccharomyces cerevisiae (strain ATCC 204508 / S288c) GN=EGT2 PE=2 SV=2 - [EGT2_YEAST]	P42835	4xHex	CID	WT	2	Trypsin
TINTNAATAAANAR	Protein EGT2 OS=Saccharomyces cerevisiae (strain ATCC 204508 / S288c) GN=EGT2 PE=2 SV=2 - [EGT2_YEAST]	P42835	3xHex	CID	WT	2	Trypsin
LLSFMTTITK	Protein EMP47 OS=Saccharomyces cerevisiae (strain ATCC 204508 / S288c) GN=EMP47 PE=1 SV=1 - [EMP47_YEAST]	P43555	2xHex	CID	WT	2	Trypsin
STDDAIAEDKENFKDFLSINQK	Protein EMP47 OS=Saccharomyces cerevisiae (strain ATCC 204508 / S288c) GN=EMP47 PE=1 SV=1 - [EMP47_YEAST]	P43555	2xHex	CID	WT	2	Trypsin
SPLTFELNK	Protein ERP3 OS=Saccharomyces cerevisiae (strain ATCC 204508 / S288c) GN=ERP3 PE=1 SV=1 - [ERP3_YEAST]	Q12403	2xHex	CID	WT	2	Trypsin
nSSnSSSSKNAAQPIAGLNNGK	Protein HOR7 OS=Saccharomyces cerevisiae (strain ATCC 204508 / S288c) GN=HOR7 PE=1 SV=1 - [HOR7_YEAST]	Q05827	N1(Deamidated); N4(Deamidated); 4xHex	CID	WT	2	Trypsin
APTSMWVTVVR	Protein KRE1 OS=Saccharomyces cerevisiae (strain ATCC 204508 / S288c) GN=KRE1 PE=1 SV=1 - [KRE1_YEAST]	P17260	4xHex	CID	WT	2	Trypsin
TVSHNEAQHLGM	Protein KRE1 OS=Saccharomyces cerevisiae (strain ATCC 204508 / S288c) GN=KRE1 PE=1 SV=1 - [KRE1_YEAST]	P17260	2xHex	CID	WT	2	Trypsin
APIEDPIVSNK	Protein OS-9 homolog OS=Saccharomyces cerevisiae (strain ATCC 204508 / S288c) GN=YOS9 PE=1 SV=1 - [OS9_YEAST]	Q99220	2xHex	CID	WT	2	Trypsin
TVLYNAPEDIGNHMR	Protein PBN1 OS=Saccharomyces cerevisiae (strain ATCC 204508 / S288c) GN=PBN1 PE=1 SV=1 - [PBN1_YEAST]	P25580	1xHex	CID	WT	2	Trypsin
NLASVWGK	Protein PRY1 OS=Saccharomyces cerevisiae (strain ATCC 204508 / S288c) GN=PRY1 PE=1 SV=1 - [PRY1_YEAST]	P47032	4xHex	CID	WT	2	Trypsin
TSSASSSDSDLSDFASSVLAEHNK	Protein PRY1 OS=Saccharomyces cerevisiae (strain ATCC 204508 / S288c) GN=PRY1 PE=1 SV=1 - [PRY1_YEAST]	P47032	4xHex	CID	WT	2	Trypsin
ATVVVQGIVR	Protein PRY2 OS=Saccharomyces cerevisiae (strain ATCC 204508 / S288c) GN=PRY2 PE=3 SV=1 - [PRY2_YEAST]	P36110	2xHex	CID	WT	2	Trypsin
SSSSDFSTSMVNEHNTK	Protein PRY2 OS=Saccharomyces cerevisiae (strain ATCC 204508 / S288c) GN=PRY2 PE=3 SV=1 - [PRY2_YEAST]	P36110	4xHex	CID	WT	2	Trypsin
RPPMMLPTETLNPTSSATSTDDPSSNK	Protein ROT1 OS=Saccharomyces cerevisiae (strain ATCC 204508 / S288c) GN=ROT1 PE=1 SV=1 - [ROT1_YEAST]	Q03691	4xHex	CID	WT	2	Trypsin
SSGSGSIYGDLADFSGPSEK	Protein SIM1 OS=Saccharomyces cerevisiae (strain ATCC 204508 / S288c) GN=SIM1 PE=1 SV=2 - [SIM1_YEAST]	P40472	2xHex	CID	WT	2	Trypsin
TTGIPNAGDETR	Protein SUR7 OS=Saccharomyces cerevisiae (strain ATCC 204508 / S288c) GN=SUR7 PE=1 SV=1 - [SUR7_YEAST]	P54003	2xHex	CID	WT	2	Trypsin
VTEVVTTTAEPVVK	Protein SVS1 OS=Saccharomyces cerevisiae (strain ATCC 204508 / S288c) GN=SVS1 PE=1 SV=1 - [SVS1_YEAST]	Q12254	4xHex	CID	WT	2	Trypsin
VTITADASNVTGSANNGTHI	Protein SVS1 OS=Saccharomyces cerevisiae (strain ATCC 204508 / S288c) GN=SVS1 PE=1 SV=1 - [SVS1_YEAST]	Q12254	4xHex	CID	WT	2	Trypsin
IVSHDEL	Protein transport protein SEC20 OS=Saccharomyces cerevisiae (strain ATCC 204508 / S288c) GN=SEC20 PE=1 SV=1 - [SEC20_YEAST]	P28791	2xHex	CID	WT	2	Trypsin
TQWPSEQPSDGR	Protein UTH1 OS=Saccharomyces cerevisiae (strain ATCC 204508 / S288c) GN=UTH1 PE=3 SV=2 - [UTH1_YEAST]	P36135	2xHex	CID	WT	2	Trypsin
IIVTGGQVPITnSSLTHTnYTR	Protein YGP1 OS=Saccharomyces cerevisiae (strain ATCC 204508 / S288c) GN=YGP1 PE=1 SV=2 - [YGP1_YEAST]	P38616	N12(Deamidated); N19(Deamidated); 2xHex	CID	WT	2	Trypsin
IAFSTEDSER	Putative guanine nucleotide-exchange factor SED4 OS=Saccharomyces cerevisiae (strain ATCC 204508 / S288c) GN=SED4 PE=1 SV=1 - [SED4_YEAST]	P25365	3xHex	CID	WT	2	Trypsin
KENTTIDQGSSSYFTINDDYR	Putative guanine nucleotide-exchange factor SED4 OS=Saccharomyces cerevisiae (strain ATCC 204508 / S288c) GN=SED4 PE=1 SV=1 - [SED4_YEAST]	P25365	4xHex	CID	WT	2	Trypsin
TSVFTDAVQSPK	Putative guanine nucleotide-exchange factor SED4 OS=Saccharomyces cerevisiae (strain ATCC 204508 / S288c) GN=SED4 PE=1 SV=1 - [SED4_YEAST]	P25365	4xHex	CID	WT	2	Trypsin
TVAQPMPGVTTTAPSFVSSPHK	Putative guanine nucleotide-exchange factor SED4 OS=Saccharomyces cerevisiae (strain ATCC 204508 / S288c) GN=SED4 PE=1 SV=1 - [SED4_YEAST]	P25365	4xHex	CID	WT	2	Trypsin
GIEGVTLSHNSVQInNTLAK	Putative uncharacterized protein YBR013C OS=Saccharomyces cerevisiae (strain ATCC 204508 / S288c) GN=YBR013C PE=4 SV=1 - [YBM3_YEAST]	P38215	N15(Deamidated); 4xHex	CID	WT	2	Trypsin
VTDSAAGATAFAcALK	Repressible alkaline phosphatase OS=Saccharomyces cerevisiae (strain ATCC 204508 / S288c) GN=PHO8 PE=1 SV=2 - [PPB_YEAST]	P11491	C13(Carbamidomethyl); 2xHex	CID	WT	2	Trypsin
YAADIDTGcTTTAHGSHQHK	Septation protein SUN4 OS=Saccharomyces cerevisiae (strain ATCC 204508 / S288c) GN=SUN4 PE=1 SV=1 - [SUN4_YEAST]	P53616	C9(Carbamidomethyl); 3xHex	CID	WT	2	Trypsin
ANSISVPYLENR	Serine/threonine-protein kinase/endoribonuclease IRE1 OS=Saccharomyces cerevisiae (strain ATCC 204508 / S288c) GN=IRE1 PE=1 SV=2 - [IRE1_YEAST]	P32361	4xHex	CID	WT	2	Trypsin
INSPIPAPR	Serine/threonine-protein kinase/endoribonuclease IRE1 OS=Saccharomyces cerevisiae (strain ATCC 204508 / S288c) GN=IRE1 PE=1 SV=2 - [IRE1_YEAST]	P32361	2xHex	CID	WT	2	Trypsin
TPNLLNTADNR	Serine/threonine-protein kinase/endoribonuclease IRE1 OS=Saccharomyces cerevisiae (strain ATCC 204508 / S288c) GN=IRE1 PE=1 SV=2 - [IRE1_YEAST]	P32361	3xHex	CID	WT	2	Trypsin
TTEGLPNMK	Serine/threonine-protein kinase/endoribonuclease IRE1 OS=Saccharomyces cerevisiae (strain ATCC 204508 / S288c) GN=IRE1 PE=1 SV=2 - [IRE1_YEAST]	P32361	4xHex	CID	WT	2	Trypsin
VDTTDLHQNNEMNSLK	Serine/threonine-protein kinase/endoribonuclease IRE1 OS=Saccharomyces cerevisiae (strain ATCC 204508 / S288c) GN=IRE1 PE=1 SV=2 - [IRE1_YEAST]	P32361	2xHex	CID	WT	2	Trypsin
FTTMLTGIAPDQVTR	Seripauperin-11 OS=Saccharomyces cerevisiae (strain ATCC 204508 / S288c) GN=PAU11 PE=2 SV=1 - [PAU11_YEAST]|Seripauperin-18 OS=Saccharomyces cerevisiae (strain ATCC 204508 / S288c) GN=PAU18 PE=2 SV=1 - [PAU18_YEAST]	P0CE91	4xHex	CID	WT	2	Trypsin
VITGVPWYSTR	Seripauperin-23 OS=Saccharomyces cerevisiae (strain ATCC 204508 / S288c) GN=PAU23 PE=2 SV=1 - [PAU23_YEAST]	Q07987	4xHex	CID	WT	2	Trypsin
TTMLTGIPADQVTR	Seripauperin-23 OS=Saccharomyces cerevisiae (strain ATCC 204508 / S288c) GN=PAU23 PE=2 SV=1 - [PAU23_YEAST]|Seripauperin-5 OS=Saccharomyces cerevisiae (strain ATCC 204508 / S288c) GN=PAU5 PE=2 SV=1 - [PAU5_YEAST]	Q07987;P43575	4xHex	CID	WT	2	Trypsin
DTPEYGVTQNTDEGKR	Spindle pole body assembly component MPS3 OS=Saccharomyces cerevisiae (strain ATCC 204508 / S288c) GN=MPS3 PE=1 SV=2 - [MPS3_YEAST]	P47069	1xHex	CID	WT	2	Trypsin	YES
HPASNVPSFGQDELDQ	Spindle pole body assembly component MPS3 OS=Saccharomyces cerevisiae (strain ATCC 204508 / S288c) GN=MPS3 PE=1 SV=2 - [MPS3_YEAST]	P47069	3xHex	CID	WT	2	Trypsin	YES
IIVSQFEK	Spindle pole body assembly component MPS3 OS=Saccharomyces cerevisiae (strain ATCC 204508 / S288c) GN=MPS3 PE=1 SV=2 - [MPS3_YEAST]	P47069	2xHex	CID	WT	2	Trypsin	YES
APTTSSVSTSTVETASNAGQR	Temperature shock-inducible protein 1 OS=Saccharomyces cerevisiae (strain ATCC 204508 / S288c) GN=TIP1 PE=1 SV=1 - [TIP1_YEAST]	P27654	3xHex	CID	WT	2	Trypsin
LPWYTTRLSSEIA	Temperature shock-inducible protein 1 OS=Saccharomyces cerevisiae (strain ATCC 204508 / S288c) GN=TIP1 PE=1 SV=1 - [TIP1_YEAST]	P27654	4xHex	CID	WT	2	Trypsin
TTYHSGDEIPLLVNR	Transmembrane 9 superfamily member 2 OS=Saccharomyces cerevisiae (strain ATCC 204508 / S288c) GN=TMN2 PE=1 SV=1 - [TMN2_YEAST]	Q04562	1xHex	CID	WT	2	Trypsin
GLPILQSPSLTPAER	Uncharacterized membrane protein YCR061W OS=Saccharomyces cerevisiae (strain ATCC 204508 / S288c) GN=YCR061W PE=1 SV=2 - [YCV1_YEAST]	P25639	3xHex	CID	WT	2	Trypsin
TKSLVAVLNPDGLNK	Uncharacterized protein YKR005C OS=Saccharomyces cerevisiae (strain YJM789) GN=YKY5 PE=4 SV=2 - [YKY5_YEAST]	Q02203	4xHex	CID	WT	2	Trypsin
SDIGLHVGYTEGGER	Uncharacterized protein YIL059C OS=Saccharomyces cerevisiae (strain ATCC 204508 / S288c) GN=YIL059C PE=1 SV=1 - [YIF9_YEAST]	P40520	2xHex	CID	WT	2	Trypsin
TMSEVPIATFVK	Uncharacterized protein YIL059C OS=Saccharomyces cerevisiae (strain ATCC 204508 / S288c) GN=YIL059C PE=1 SV=1 - [YIF9_YEAST]	P40520	4xHex	CID	WT	2	Trypsin
SSTEHMLISPGR	Uncharacterized protein YLR072W OS=Saccharomyces cerevisiae (strain ATCC 204508 / S288c) GN=YLR072W PE=1 SV=1 - [YL072_YEAST]	Q08001	3xHex	CID	WT	2	Trypsin	YES
SVDIScEGVPK	Vacuolar protein sorting/targeting protein PEP1 OS=Saccharomyces cerevisiae (strain ATCC 204508 / S288c) GN=PEP1 PE=3 SV=1 - [VPS10_YEAST]	P32319	C6(Carbamidomethyl); 2xHex	CID	WT	2	Trypsin
stYQsHYYtHtPsLK	1,3-beta-glucan synthase component FKS1 OS=Saccharomyces cerevisiae (strain ATCC 204508 / S288c) GN=FKS1 PE=1 SV=2 - [FKS1_YEAST]	P38631	S1(Hex); T2(Hex); S5(Hex); T9(Hex); T11(Hex); S13(Hex)	ETD	KTR triple	3	Trypsin
tYQsHYYtHtPsLK	1,3-beta-glucan synthase component FKS1 OS=Saccharomyces cerevisiae (strain ATCC 204508 / S288c) GN=FKS1 PE=1 SV=2 - [FKS1_YEAST]	P38631	T1(Hex); S4(Hex); T8(Hex); T10(Hex); S12(Hex)	ETD	KTR triple	3	Trypsin
LGSGLtGTFHNLVQPR	1,3-beta-glucan synthase component GSC2 OS=Saccharomyces cerevisiae (strain ATCC 204508 / S288c) GN=GSC2 PE=1 SV=2 - [FKS2_YEAST]	P40989	T6(Hex)	ETD	KTR triple	3	Trypsin
LGSGLtGTFHNLVQPR	1,3-beta-glucan synthase component GSC2 OS=Saccharomyces cerevisiae (strain ATCC 204508 / S288c) GN=GSC2 PE=1 SV=2 - [FKS2_YEAST]	P40989	T6(Hex2)	ETD	KTR triple	3	Trypsin
sHYYTHTPsLK	1,3-beta-glucan synthase component GSC2 OS=Saccharomyces cerevisiae (strain ATCC 204508 / S288c) GN=GSC2 PE=1 SV=2 - [FKS2_YEAST]	P40989	S1(Hex); S9(Hex2)	ETD	KTR triple	3	Trypsin
sHYYtHTPsLK	1,3-beta-glucan synthase component GSC2 OS=Saccharomyces cerevisiae (strain ATCC 204508 / S288c) GN=GSC2 PE=1 SV=2 - [FKS2_YEAST]	P40989	S1(Hex); T5(Hex); S9(Hex)	ETD	KTR triple	3	Trypsin
sHYYtHTPsLK	1,3-beta-glucan synthase component GSC2 OS=Saccharomyces cerevisiae (strain ATCC 204508 / S288c) GN=GSC2 PE=1 SV=2 - [FKS2_YEAST]	P40989	S1(Hex); T5(Hex); S9(Hex)	ETD	KTR triple	3	Trypsin
sHYYtHtPsLK	1,3-beta-glucan synthase component GSC2 OS=Saccharomyces cerevisiae (strain ATCC 204508 / S288c) GN=GSC2 PE=1 SV=2 - [FKS2_YEAST]	P40989	S1(Hex); T5(Hex); T7(Hex); S9(Hex)	ETD	KTR triple	3	Trypsin
sHYYtHtPsLK	1,3-beta-glucan synthase component GSC2 OS=Saccharomyces cerevisiae (strain ATCC 204508 / S288c) GN=GSC2 PE=1 SV=2 - [FKS2_YEAST]	P40989	S1(Hex); T5(Hex); T7(Hex); S9(Hex)	ETD	KTR triple	3	Trypsin
sHYYtHtPsLK	1,3-beta-glucan synthase component GSC2 OS=Saccharomyces cerevisiae (strain ATCC 204508 / S288c) GN=GSC2 PE=1 SV=2 - [FKS2_YEAST]	P40989	S1(Hex); T5(Hex); T7(Hex); S9(Hex)	ETD	KTR triple	3	Trypsin
sHYYtHtPsLK	1,3-beta-glucan synthase component GSC2 OS=Saccharomyces cerevisiae (strain ATCC 204508 / S288c) GN=GSC2 PE=1 SV=2 - [FKS2_YEAST]	P40989	S1(Hex); T5(Hex); T7(Hex); S9(Hex)	ETD	KTR triple	3	Trypsin
sHYYtHtPsLK	1,3-beta-glucan synthase component GSC2 OS=Saccharomyces cerevisiae (strain ATCC 204508 / S288c) GN=GSC2 PE=1 SV=2 - [FKS2_YEAST]	P40989	S1(Hex); T5(Hex); T7(Hex); S9(Hex)	ETD	KTR triple	3	Trypsin
sHYYtHtPsLK	1,3-beta-glucan synthase component GSC2 OS=Saccharomyces cerevisiae (strain ATCC 204508 / S288c) GN=GSC2 PE=1 SV=2 - [FKS2_YEAST]	P40989	S1(Hex); T5(Hex); T7(Hex2); S9(Hex)	ETD	KTR triple	3	Trypsin
sHYYtHTPsLK	1,3-beta-glucan synthase component GSC2 OS=Saccharomyces cerevisiae (strain ATCC 204508 / S288c) GN=GSC2 PE=1 SV=2 - [FKS2_YEAST]	P40989	S1(Hex); T5(Hex2); S9(Hex2)	ETD	KTR triple	3	Trypsin
sHYYTHtPSLK	1,3-beta-glucan synthase component GSC2 OS=Saccharomyces cerevisiae (strain ATCC 204508 / S288c) GN=GSC2 PE=1 SV=2 - [FKS2_YEAST]	P40989	S1(Hex); T7(Hex2)	ETD	KTR triple	3	Trypsin
sHYYTHtPsLK	1,3-beta-glucan synthase component GSC2 OS=Saccharomyces cerevisiae (strain ATCC 204508 / S288c) GN=GSC2 PE=1 SV=2 - [FKS2_YEAST]	P40989	S1(Hex2); T7(Hex); S9(Hex2)	ETD	KTR triple	3	Trypsin
SHYYtHtPsLK	1,3-beta-glucan synthase component GSC2 OS=Saccharomyces cerevisiae (strain ATCC 204508 / S288c) GN=GSC2 PE=1 SV=2 - [FKS2_YEAST]	P40989	T5(Hex); T7(Hex); S9(Hex)	ETD	KTR triple	3	Trypsin
SHYYtHtPsLK	1,3-beta-glucan synthase component GSC2 OS=Saccharomyces cerevisiae (strain ATCC 204508 / S288c) GN=GSC2 PE=1 SV=2 - [FKS2_YEAST]	P40989	T5(Hex); T7(Hex); S9(Hex)	ETD	KTR triple	3	Trypsin
SHYYtHtPsLK	1,3-beta-glucan synthase component GSC2 OS=Saccharomyces cerevisiae (strain ATCC 204508 / S288c) GN=GSC2 PE=1 SV=2 - [FKS2_YEAST]	P40989	T5(Hex2); T7(Hex); S9(Hex2)	ETD	KTR triple	3	Trypsin
DFNNYsSEINKIsPtsANtK	1,3-beta-glucanosyltransferase GAS1 OS=Saccharomyces cerevisiae (strain ATCC 204508 / S288c) GN=GAS1 PE=1 SV=2 - [GAS1_YEAST]	P22146	S6(Hex2); S13(Hex); T15(Hex); S16(Hex); T19(Hex)	ETD	KTR triple	3	Trypsin
EETNKYGLVsIDGNDVK	1,3-beta-glucanosyltransferase GAS1 OS=Saccharomyces cerevisiae (strain ATCC 204508 / S288c) GN=GAS1 PE=1 SV=2 - [GAS1_YEAST]	P22146	S10(Hex)	ETD	KTR triple	3	Trypsin
EINKIsPtsANtK	1,3-beta-glucanosyltransferase GAS1 OS=Saccharomyces cerevisiae (strain ATCC 204508 / S288c) GN=GAS1 PE=1 SV=2 - [GAS1_YEAST]	P22146	S6(Hex); T8(Hex); S9(Hex); T12(Hex)	ETD	KTR triple	3	Trypsin
FEETNKYGLVsIDGNDVK	1,3-beta-glucanosyltransferase GAS1 OS=Saccharomyces cerevisiae (strain ATCC 204508 / S288c) GN=GAS1 PE=1 SV=2 - [GAS1_YEAST]	P22146	S11(Hex)	ETD	KTR triple	3	Trypsin
INKIsPtsANtK	1,3-beta-glucanosyltransferase GAS1 OS=Saccharomyces cerevisiae (strain ATCC 204508 / S288c) GN=GAS1 PE=1 SV=2 - [GAS1_YEAST]	P22146	S5(Hex); T7(Hex); S8(Hex); T11(Hex)	ETD	KTR triple	3	Trypsin
INKIsPtsANtK	1,3-beta-glucanosyltransferase GAS1 OS=Saccharomyces cerevisiae (strain ATCC 204508 / S288c) GN=GAS1 PE=1 SV=2 - [GAS1_YEAST]	P22146	S5(Hex); T7(Hex); S8(Hex); T11(Hex)	ETD	KTR triple	3	Trypsin
INKIsPtsANtK	1,3-beta-glucanosyltransferase GAS1 OS=Saccharomyces cerevisiae (strain ATCC 204508 / S288c) GN=GAS1 PE=1 SV=2 - [GAS1_YEAST]	P22146	S5(Hex); T7(Hex); S8(Hex); T11(Hex)	ETD	KTR triple	3	Trypsin
KIPVGYssNDDEDTR	1,3-beta-glucanosyltransferase GAS1 OS=Saccharomyces cerevisiae (strain ATCC 204508 / S288c) GN=GAS1 PE=1 SV=2 - [GAS1_YEAST]	P22146	S7(Hex); S8(Hex)	ETD	KTR triple	3	Trypsin
KIsPtsANtK	1,3-beta-glucanosyltransferase GAS1 OS=Saccharomyces cerevisiae (strain ATCC 204508 / S288c) GN=GAS1 PE=1 SV=2 - [GAS1_YEAST]	P22146	S3(Hex); T5(Hex); S6(Hex); T9(Hex)	ETD	KTR triple	3	Trypsin
KTLDDFNNYssEINK	1,3-beta-glucanosyltransferase GAS1 OS=Saccharomyces cerevisiae (strain ATCC 204508 / S288c) GN=GAS1 PE=1 SV=2 - [GAS1_YEAST]	P22146	S10(Hex); S11(Hex)	ETD	KTR triple	3	Trypsin
KtLDDFNNYssEINK	1,3-beta-glucanosyltransferase GAS1 OS=Saccharomyces cerevisiae (strain ATCC 204508 / S288c) GN=GAS1 PE=1 SV=2 - [GAS1_YEAST]	P22146	T2(Hex); S10(Hex); S11(Hex)	ETD	KTR triple	3	Trypsin
SDFKtSGYADRTAEFK	1,3-beta-glucanosyltransferase GAS1 OS=Saccharomyces cerevisiae (strain ATCC 204508 / S288c) GN=GAS1 PE=1 SV=2 - [GAS1_YEAST]	P22146	T5(Hex)	ETD	KTR triple	3	Trypsin
sEINKIsPtsANtK	1,3-beta-glucanosyltransferase GAS1 OS=Saccharomyces cerevisiae (strain ATCC 204508 / S288c) GN=GAS1 PE=1 SV=2 - [GAS1_YEAST]	P22146	S1(Hex); S7(Hex); T9(Hex); S10(Hex); T13(Hex)	ETD	KTR triple	3	Trypsin
ssEINKIsPtsANtK	1,3-beta-glucanosyltransferase GAS1 OS=Saccharomyces cerevisiae (strain ATCC 204508 / S288c) GN=GAS1 PE=1 SV=2 - [GAS1_YEAST]	P22146	S1(Hex); S2(Hex); S8(Hex); T10(Hex); S11(Hex); T14(Hex)	ETD	KTR triple	3	Trypsin
ssEINKIsPtsANtK	1,3-beta-glucanosyltransferase GAS1 OS=Saccharomyces cerevisiae (strain ATCC 204508 / S288c) GN=GAS1 PE=1 SV=2 - [GAS1_YEAST]	P22146	S1(Hex); S2(Hex); S8(Hex); T10(Hex); S11(Hex); T14(Hex)	ETD	KTR triple	3	Trypsin
ssEINKIsPtsANtK	1,3-beta-glucanosyltransferase GAS1 OS=Saccharomyces cerevisiae (strain ATCC 204508 / S288c) GN=GAS1 PE=1 SV=2 - [GAS1_YEAST]	P22146	S1(Hex); S2(Hex); S8(Hex); T10(Hex); S11(Hex); T14(Hex)	ETD	KTR triple	3	Trypsin
ssEINKIsPtsANtK	1,3-beta-glucanosyltransferase GAS1 OS=Saccharomyces cerevisiae (strain ATCC 204508 / S288c) GN=GAS1 PE=1 SV=2 - [GAS1_YEAST]	P22146	S1(Hex); S2(Hex); S8(Hex); T10(Hex); S11(Hex); T14(Hex)	ETD	KTR triple	3	Trypsin
ssEINKIsPtsANtK	1,3-beta-glucanosyltransferase GAS1 OS=Saccharomyces cerevisiae (strain ATCC 204508 / S288c) GN=GAS1 PE=1 SV=2 - [GAS1_YEAST]	P22146	S1(Hex); S2(Hex); S8(Hex); T10(Hex); S11(Hex); T14(Hex)	ETD	KTR triple	3	Trypsin
ssEINKIsPtsANtK	1,3-beta-glucanosyltransferase GAS1 OS=Saccharomyces cerevisiae (strain ATCC 204508 / S288c) GN=GAS1 PE=1 SV=2 - [GAS1_YEAST]	P22146	S1(Hex); S2(Hex); S8(Hex); T10(Hex); S11(Hex); T14(Hex)	ETD	KTR triple	3	Trypsin
sYSAttsDVAcPAtGK	1,3-beta-glucanosyltransferase GAS1 OS=Saccharomyces cerevisiae (strain ATCC 204508 / S288c) GN=GAS1 PE=1 SV=2 - [GAS1_YEAST]	P22146	S1(Hex2); T5(Hex); T6(Hex); S7(Hex); C11(Carbamidomethyl); T14(Hex)	ETD	KTR triple	3	Trypsin
SYsAttsDVAcPAtGK	1,3-beta-glucanosyltransferase GAS1 OS=Saccharomyces cerevisiae (strain ATCC 204508 / S288c) GN=GAS1 PE=1 SV=2 - [GAS1_YEAST]	P22146	S3(Hex2); T5(Hex); T6(Hex); S7(Hex); C11(Carbamidomethyl); T14(Hex)	ETD	KTR triple	3	Trypsin
tLDDFNNYssEINK	1,3-beta-glucanosyltransferase GAS1 OS=Saccharomyces cerevisiae (strain ATCC 204508 / S288c) GN=GAS1 PE=1 SV=2 - [GAS1_YEAST]	P22146	T1(Hex); S9(Hex); S10(Hex)	ETD	KTR triple	3	Trypsin
tLDDFNNYssEINKIsPTsANTK	1,3-beta-glucanosyltransferase GAS1 OS=Saccharomyces cerevisiae (strain ATCC 204508 / S288c) GN=GAS1 PE=1 SV=2 - [GAS1_YEAST]	P22146	T1(Hex); S9(Hex); S10(Hex); S16(Hex); S19(Hex)	ETD	KTR triple	3	Trypsin
TNKYGLVsIDGNDVK	1,3-beta-glucanosyltransferase GAS1 OS=Saccharomyces cerevisiae (strain ATCC 204508 / S288c) GN=GAS1 PE=1 SV=2 - [GAS1_YEAST]	P22146	S8(Hex)	ETD	KTR triple	3	Trypsin
TNKYGLVsIDGNDVK	1,3-beta-glucanosyltransferase GAS1 OS=Saccharomyces cerevisiae (strain ATCC 204508 / S288c) GN=GAS1 PE=1 SV=2 - [GAS1_YEAST]	P22146	S8(Hex)	ETD	KTR triple	3	Trypsin
YFEETNKYGLVsIDGNDVK	1,3-beta-glucanosyltransferase GAS1 OS=Saccharomyces cerevisiae (strain ATCC 204508 / S288c) GN=GAS1 PE=1 SV=2 - [GAS1_YEAST]	P22146	S12(Hex)	ETD	KTR triple	3	Trypsin
YFEETNKYGLVsIDGNDVK	1,3-beta-glucanosyltransferase GAS1 OS=Saccharomyces cerevisiae (strain ATCC 204508 / S288c) GN=GAS1 PE=1 SV=2 - [GAS1_YEAST]	P22146	S12(Hex)	ETD	KTR triple	3	Trypsin
YFEEtNKYGLVsIDGNDVK	1,3-beta-glucanosyltransferase GAS1 OS=Saccharomyces cerevisiae (strain ATCC 204508 / S288c) GN=GAS1 PE=1 SV=2 - [GAS1_YEAST]	P22146	T5(Hex); S12(Hex)	ETD	KTR triple	3	Trypsin
YssEINKIsPtsANtK	1,3-beta-glucanosyltransferase GAS1 OS=Saccharomyces cerevisiae (strain ATCC 204508 / S288c) GN=GAS1 PE=1 SV=2 - [GAS1_YEAST]	P22146	S2(Hex); S3(Hex); S9(Hex); T11(Hex); S12(Hex); T15(Hex)	ETD	KTR triple	3	Trypsin
YssEINKIsPtsANtK	1,3-beta-glucanosyltransferase GAS1 OS=Saccharomyces cerevisiae (strain ATCC 204508 / S288c) GN=GAS1 PE=1 SV=2 - [GAS1_YEAST]	P22146	S2(Hex); S3(Hex); S9(Hex); T11(Hex); S12(Hex); T15(Hex)	ETD	KTR triple	3	Trypsin
YssEINKIsPtsANtK	1,3-beta-glucanosyltransferase GAS1 OS=Saccharomyces cerevisiae (strain ATCC 204508 / S288c) GN=GAS1 PE=1 SV=2 - [GAS1_YEAST]	P22146	S2(Hex); S3(Hex); S9(Hex); T11(Hex); S12(Hex); T15(Hex)	ETD	KTR triple	3	Trypsin
LTDFENLKNEYsK	1,3-beta-glucanosyltransferase GAS5 OS=Saccharomyces cerevisiae (strain ATCC 204508 / S288c) GN=GAS5 PE=1 SV=1 - [GAS5_YEAST]	Q08193	S12(Hex)	ETD	KTR triple	3	Trypsin
TDFENLKNEYsK	1,3-beta-glucanosyltransferase GAS5 OS=Saccharomyces cerevisiae (strain ATCC 204508 / S288c) GN=GAS5 PE=1 SV=1 - [GAS5_YEAST]	Q08193	S11(Hex)	ETD	KTR triple	3	Trypsin
VLVQDLLHPtAASEAR	40S ribosomal protein S27-A OS=Saccharomyces cerevisiae (strain ATCC 204508 / S288c) GN=RPS27A PE=1 SV=1 - [RS27_YEAST]	P35997	T10(Hex)	ETD	KTR triple	3	Trypsin
VLVQDLLHPtAASEAR	40S ribosomal protein S27-A OS=Saccharomyces cerevisiae (strain ATCC 204508 / S288c) GN=RPS27A PE=1 SV=1 - [RS27_YEAST]	P35997	T10(Hex)	ETD	KTR triple	3	Trypsin
VQDLLHPtAASEAR	40S ribosomal protein S27-A OS=Saccharomyces cerevisiae (strain ATCC 204508 / S288c) GN=RPS27A PE=1 SV=1 - [RS27_YEAST]	P35997	T8(Hex)	ETD	KTR triple	3	Trypsin
NQVAANPQNtIFDIKR	78 kDa glucose-regulated protein homolog OS=Saccharomyces cerevisiae (strain ATCC 204508 / S288c) GN=KAR2 PE=1 SV=1 - [GRP78_YEAST]	P16474	T10(Hex)	ETD	KTR triple	3	Trypsin
THAVVtVPAYFNDAQR	78 kDa glucose-regulated protein homolog OS=Saccharomyces cerevisiae (strain ATCC 204508 / S288c) GN=KAR2 PE=1 SV=1 - [GRP78_YEAST]	P16474	T6(Hex)	ETD	KTR triple	3	Trypsin
VDDIVLVGGsTRIPK	78 kDa glucose-regulated protein homolog OS=Saccharomyces cerevisiae (strain ATCC 204508 / S288c) GN=KAR2 PE=1 SV=1 - [GRP78_YEAST]	P16474	S10(Hex)	ETD	KTR triple	3	Trypsin
VDDIVLVGGsTRIPK	78 kDa glucose-regulated protein homolog OS=Saccharomyces cerevisiae (strain ATCC 204508 / S288c) GN=KAR2 PE=1 SV=1 - [GRP78_YEAST]	P16474	S10(Hex)	ETD	KTR triple	3	Trypsin
VDDIVLVGGStRIPK	78 kDa glucose-regulated protein homolog OS=Saccharomyces cerevisiae (strain ATCC 204508 / S288c) GN=KAR2 PE=1 SV=1 - [GRP78_YEAST]	P16474	T11(Hex)	ETD	KTR triple	3	Trypsin
VDDIVLVGGStRIPK	78 kDa glucose-regulated protein homolog OS=Saccharomyces cerevisiae (strain ATCC 204508 / S288c) GN=KAR2 PE=1 SV=1 - [GRP78_YEAST]	P16474	T11(Hex2)	ETD	KTR triple	3	Trypsin
VtHAVVTVPAYFNDAQR	78 kDa glucose-regulated protein homolog OS=Saccharomyces cerevisiae (strain ATCC 204508 / S288c) GN=KAR2 PE=1 SV=1 - [GRP78_YEAST]	P16474	T2(Hex)	ETD	KTR triple	3	Trypsin
GsPINtQYVF	A-agglutinin-binding subunit OS=Saccharomyces cerevisiae (strain ATCC 204508 / S288c) GN=AGA2 PE=1 SV=1 - [AGA2_YEAST]	P32781	S2(Hex); T6(Hex)	ETD	KTR triple	3	Trypsin
GSPINtQYVF	A-agglutinin-binding subunit OS=Saccharomyces cerevisiae (strain ATCC 204508 / S288c) GN=AGA2 PE=1 SV=1 - [AGA2_YEAST]	P32781	T6(Hex)	ETD	KTR triple	3	Trypsin
sVtFVsNcGsHPsTTsK	A-agglutinin-binding subunit OS=Saccharomyces cerevisiae (strain ATCC 204508 / S288c) GN=AGA2 PE=1 SV=1 - [AGA2_YEAST]	P32781	S1(Hex); T3(Hex); S6(Hex); C8(Carbamidomethyl); S10(Hex); S13(Hex); S16(Hex)	ETD	KTR triple	3	Trypsin
sVtFVsNcGsHPstTsK	A-agglutinin-binding subunit OS=Saccharomyces cerevisiae (strain ATCC 204508 / S288c) GN=AGA2 PE=1 SV=1 - [AGA2_YEAST]	P32781	S1(Hex); T3(Hex); S6(Hex); C8(Carbamidomethyl); S10(Hex); S13(Hex); T14(Hex); S16(Hex)	ETD	KTR triple	3	Trypsin
sVtFVSNcGSHPstTsK	A-agglutinin-binding subunit OS=Saccharomyces cerevisiae (strain ATCC 204508 / S288c) GN=AGA2 PE=1 SV=1 - [AGA2_YEAST]	P32781	S1(Hex2); T3(Hex); C8(Carbamidomethyl); S13(Hex); T14(Hex); S16(Hex)	ETD	KTR triple	3	Trypsin
SVtFVsNcGSHPsTTsKG	A-agglutinin-binding subunit OS=Saccharomyces cerevisiae (strain ATCC 204508 / S288c) GN=AGA2 PE=1 SV=1 - [AGA2_YEAST]	P32781	T3(Hex2); S6(Hex); C8(Carbamidomethyl); S13(Hex2); S16(Hex2)	ETD	KTR triple	3	Trypsin
tVIFtHGVEPtVVVSsK	Adenosine kinase OS=Saccharomyces cerevisiae (strain ATCC 204508 / S288c) GN=ADO1 PE=1 SV=1 - [ADK_YEAST]	P47143	T1(Hex); T5(Hex); T11(Hex); S16(Hex)	ETD	KTR triple	3	Trypsin
GEDASYETVHDAtGINcKPLSK	Alkylphosphocholine resistance protein LEM3 OS=Saccharomyces cerevisiae (strain ATCC 204508 / S288c) GN=LEM3 PE=1 SV=1 - [LEM3_YEAST]	P42838	T13(Hex); C17(Carbamidomethyl)	ETD	KTR triple	3	Trypsin
GEDASYEtVHDATGINcKPLSK	Alkylphosphocholine resistance protein LEM3 OS=Saccharomyces cerevisiae (strain ATCC 204508 / S288c) GN=LEM3 PE=1 SV=1 - [LEM3_YEAST]	P42838	T8(Hex); C17(Carbamidomethyl)	ETD	KTR triple	3	Trypsin
TKYNYtQIAPPPYWEK	Alkylphosphocholine resistance protein LEM3 OS=Saccharomyces cerevisiae (strain ATCC 204508 / S288c) GN=LEM3 PE=1 SV=1 - [LEM3_YEAST]	P42838	T6(Hex)	ETD	KTR triple	3	Trypsin
NIYDTGKEWPItR	Alpha-1,2-mannosyltransferase ALG9 OS=Saccharomyces cerevisiae (strain ATCC 204508 / S288c) GN=ALG9 PE=1 SV=1 - [ALG9_YEAST]	P53868	T12(Hex)	ETD	KTR triple	3	Trypsin
NIYDTGKEWPItR	Alpha-1,2-mannosyltransferase ALG9 OS=Saccharomyces cerevisiae (strain ATCC 204508 / S288c) GN=ALG9 PE=1 SV=1 - [ALG9_YEAST]	P53868	T12(Hex)	ETD	KTR triple	3	Trypsin
YDTGKEWPItR	Alpha-1,2-mannosyltransferase ALG9 OS=Saccharomyces cerevisiae (strain ATCC 204508 / S288c) GN=ALG9 PE=1 SV=1 - [ALG9_YEAST]	P53868	T10(Hex)	ETD	KTR triple	3	Trypsin
DYVEHIAtLVSPK	Alpha-1,2-mannosyltransferase MNN2 OS=Saccharomyces cerevisiae (strain ATCC 204508 / S288c) GN=MNN2 PE=1 SV=1 - [MNN2_YEAST]	P38069	T8(Hex)	ETD	KTR triple	3	Trypsin
VEHIAtLVSPK	Alpha-1,2-mannosyltransferase MNN2 OS=Saccharomyces cerevisiae (strain ATCC 204508 / S288c) GN=MNN2 PE=1 SV=1 - [MNN2_YEAST]	P38069	T6(Hex)	ETD	KTR triple	3	Trypsin
YVEHIAtLVSPK	Alpha-1,2-mannosyltransferase MNN2 OS=Saccharomyces cerevisiae (strain ATCC 204508 / S288c) GN=MNN2 PE=1 SV=1 - [MNN2_YEAST]	P38069	T7(Hex)	ETD	KTR triple	3	Trypsin
FVSDDISPVsRYDPFVSNSNDYTPK	Alpha-1,2-mannosyltransferase MNN5 OS=Saccharomyces cerevisiae (strain ATCC 204508 / S288c) GN=MNN5 PE=3 SV=1 - [MNN5_YEAST]	P46982	S10(Hex)	ETD	KTR triple	3	Trypsin
VRFVSDDISPVsR	Alpha-1,2-mannosyltransferase MNN5 OS=Saccharomyces cerevisiae (strain ATCC 204508 / S288c) GN=MNN5 PE=3 SV=1 - [MNN5_YEAST]	P46982	S12(Hex)	ETD	KTR triple	3	Trypsin
HIDAVNtVWSHANK	Alpha-1,3-mannosyltransferase MNN1 OS=Saccharomyces cerevisiae (strain ATCC 204508 / S288c) GN=MNN1 PE=1 SV=1 - [MNN1_YEAST]	P39106	T7(Hex)	ETD	KTR triple	3	Trypsin
HIDAVNtVWSHANKDNTR	Alpha-1,3-mannosyltransferase MNN1 OS=Saccharomyces cerevisiae (strain ATCC 204508 / S288c) GN=MNN1 PE=1 SV=1 - [MNN1_YEAST]	P39106	T7(Hex)	ETD	KTR triple	3	Trypsin
SFtEEEIKELENSR	Alpha-1,3-mannosyltransferase MNN1 OS=Saccharomyces cerevisiae (strain ATCC 204508 / S288c) GN=MNN1 PE=1 SV=1 - [MNN1_YEAST]	P39106	T3(Hex)	ETD	KTR triple	3	Trypsin
IAHSVAtYADSFEGFPK	Aminopeptidase Y OS=Saccharomyces cerevisiae (strain ATCC 204508 / S288c) GN=APE3 PE=1 SV=1 - [APE3_YEAST]	P37302	T7(Hex)	ETD	KTR triple	3	Trypsin
YNttsENIEIItssVPsAVK	Aspartic proteinase 3 OS=Saccharomyces cerevisiae (strain ATCC 204508 / S288c) GN=YPS1 PE=1 SV=2 - [YPS1_YEAST]	P32329	T3(Hex); T4(Hex); S5(Hex); T12(Hex); S13(Hex); S14(Hex); S17(Hex)	ETD	KTR triple	3	Trypsin
YGTGKENVEVIKsTVPsAIR	Aspartic proteinase yapsin-3 OS=Saccharomyces cerevisiae (strain ATCC 204508 / S288c) GN=YPS3 PE=1 SV=1 - [YPS3_YEAST]	Q12303	S13(Hex); S17(Hex2)	ETD	KTR triple	3	Trypsin
KVEDDAVTEETNEttAStIIKK	Aspartic proteinase yapsin-7 OS=Saccharomyces cerevisiae (strain ATCC 204508 / S288c) GN=YPS7 PE=1 SV=1 - [YPS7_YEAST]	Q06325	T14(Hex); T15(Hex); T18(Hex)	ETD	KTR triple	3	Trypsin
KVEDDAVTEETNEtTASTIIKK	Aspartic proteinase yapsin-7 OS=Saccharomyces cerevisiae (strain ATCC 204508 / S288c) GN=YPS7 PE=1 SV=1 - [YPS7_YEAST]	Q06325	T14(Hex2)	ETD	KTR triple	3	Trypsin
sGTSSsTEEPFPVLAVGK	Aspartic proteinase yapsin-7 OS=Saccharomyces cerevisiae (strain ATCC 204508 / S288c) GN=YPS7 PE=1 SV=1 - [YPS7_YEAST]	Q06325	S1(Hex2); S6(Hex)	ETD	KTR triple	3	Trypsin
SGtSssTEEPFPVLAVGK	Aspartic proteinase yapsin-7 OS=Saccharomyces cerevisiae (strain ATCC 204508 / S288c) GN=YPS7 PE=1 SV=1 - [YPS7_YEAST]	Q06325	T3(Hex); S5(Hex); S6(Hex)	ETD	KTR triple	3	Trypsin
SGtSSsTEEPFPVLAVGK	Aspartic proteinase yapsin-7 OS=Saccharomyces cerevisiae (strain ATCC 204508 / S288c) GN=YPS7 PE=1 SV=1 - [YPS7_YEAST]	Q06325	T3(Hex); S6(Hex)	ETD	KTR triple	3	Trypsin
sGTSSsTEEPFPVLAVGKDGR	Aspartic proteinase yapsin-7 OS=Saccharomyces cerevisiae (strain ATCC 204508 / S288c) GN=YPS7 PE=1 SV=1 - [YPS7_YEAST]	Q06325	S1(Hex); S6(Hex2)	ETD	KTR triple	3	Trypsin
SGtSSsTEEPFPVLAVGKDGR	Aspartic proteinase yapsin-7 OS=Saccharomyces cerevisiae (strain ATCC 204508 / S288c) GN=YPS7 PE=1 SV=1 - [YPS7_YEAST]	Q06325	T3(Hex); S6(Hex)	ETD	KTR triple	3	Trypsin
sssTEEPFPVLAVGK	Aspartic proteinase yapsin-7 OS=Saccharomyces cerevisiae (strain ATCC 204508 / S288c) GN=YPS7 PE=1 SV=1 - [YPS7_YEAST]	Q06325	S1(Hex2); S2(Hex); S3(Hex)	ETD	KTR triple	3	Trypsin
ANsGSVSLPTsNSIDKEFEHSK	Barrierpepsin OS=Saccharomyces cerevisiae (strain ATCC 204508 / S288c) GN=BAR1 PE=1 SV=1 - [BAR1_YEAST]	P12630	S3(Hex); S11(Hex2)	ETD	KTR triple	3	Trypsin
ANSGSVSLPtSNSIDKEFEHSK	Barrierpepsin OS=Saccharomyces cerevisiae (strain ATCC 204508 / S288c) GN=BAR1 PE=1 SV=1 - [BAR1_YEAST]	P12630	T10(Hex)	ETD	KTR triple	3	Trypsin
ATAEPWSTNEPFTVtSDIYsSTGcK	Barrierpepsin OS=Saccharomyces cerevisiae (strain ATCC 204508 / S288c) GN=BAR1 PE=1 SV=1 - [BAR1_YEAST]	P12630	T15(Hex); S20(Hex2); C24(Carbamidomethyl)	ETD	KTR triple	3	Trypsin
ATtPVSGVLGIGFPR	Barrierpepsin OS=Saccharomyces cerevisiae (strain ATCC 204508 / S288c) GN=BAR1 PE=1 SV=1 - [BAR1_YEAST]	P12630	T3(Hex)	ETD	KTR triple	3	Trypsin
IATAEPWSTNEPFTVTSDIYssTGcK	Barrierpepsin OS=Saccharomyces cerevisiae (strain ATCC 204508 / S288c) GN=BAR1 PE=1 SV=1 - [BAR1_YEAST]	P12630	S21(Hex); S22(Hex); C25(Carbamidomethyl)	ETD	KTR triple	3	Trypsin
IATAEPWSTNEPFTVTSDIYsStGcK	Barrierpepsin OS=Saccharomyces cerevisiae (strain ATCC 204508 / S288c) GN=BAR1 PE=1 SV=1 - [BAR1_YEAST]	P12630	S21(Hex2); T23(Hex); C25(Carbamidomethyl)	ETD	KTR triple	3	Trypsin
IATAEPWSTNEPFTVtSDIYSsTGcK	Barrierpepsin OS=Saccharomyces cerevisiae (strain ATCC 204508 / S288c) GN=BAR1 PE=1 SV=1 - [BAR1_YEAST]	P12630	T16(Hex2); S22(Hex); C25(Carbamidomethyl)	ETD	KTR triple	3	Trypsin
ISLAQANWNAsEVsKK	Barrierpepsin OS=Saccharomyces cerevisiae (strain ATCC 204508 / S288c) GN=BAR1 PE=1 SV=1 - [BAR1_YEAST]	P12630	S11(Hex); S14(Hex)	ETD	KTR triple	3	Trypsin
KLVNIQtDGSISGAK	Barrierpepsin OS=Saccharomyces cerevisiae (strain ATCC 204508 / S288c) GN=BAR1 PE=1 SV=1 - [BAR1_YEAST]	P12630	T7(Hex)	ETD	KTR triple	3	Trypsin
KLVNIQtDGSISGAK	Barrierpepsin OS=Saccharomyces cerevisiae (strain ATCC 204508 / S288c) GN=BAR1 PE=1 SV=1 - [BAR1_YEAST]	P12630	T7(Hex)	ETD	KTR triple	3	Trypsin
KLVNIQtDGsIsGAK	Barrierpepsin OS=Saccharomyces cerevisiae (strain ATCC 204508 / S288c) GN=BAR1 PE=1 SV=1 - [BAR1_YEAST]	P12630	T7(Hex); S10(Hex); S12(Hex)	ETD	KTR triple	3	Trypsin
KLVNIQtDGsIsGAK	Barrierpepsin OS=Saccharomyces cerevisiae (strain ATCC 204508 / S288c) GN=BAR1 PE=1 SV=1 - [BAR1_YEAST]	P12630	T7(Hex); S10(Hex); S12(Hex)	ETD	KTR triple	3	Trypsin
KLVNIQtDGSIsGAK	Barrierpepsin OS=Saccharomyces cerevisiae (strain ATCC 204508 / S288c) GN=BAR1 PE=1 SV=1 - [BAR1_YEAST]	P12630	T7(Hex); S12(Hex)	ETD	KTR triple	3	Trypsin
KLVNIQtDGSIsGAK	Barrierpepsin OS=Saccharomyces cerevisiae (strain ATCC 204508 / S288c) GN=BAR1 PE=1 SV=1 - [BAR1_YEAST]	P12630	T7(Hex); S12(Hex)	ETD	KTR triple	3	Trypsin
KYPVLLDsGTSLLNAPK	Barrierpepsin OS=Saccharomyces cerevisiae (strain ATCC 204508 / S288c) GN=BAR1 PE=1 SV=1 - [BAR1_YEAST]	P12630	S8(Hex)	ETD	KTR triple	3	Trypsin
PsVAEHstFNQtFVHEtK	Barrierpepsin OS=Saccharomyces cerevisiae (strain ATCC 204508 / S288c) GN=BAR1 PE=1 SV=1 - [BAR1_YEAST]	P12630	S2(Hex); S7(Hex); T8(Hex); T12(Hex); T17(Hex)	ETD	KTR triple	3	Trypsin
PsVAEHstFNQtFVHEtK	Barrierpepsin OS=Saccharomyces cerevisiae (strain ATCC 204508 / S288c) GN=BAR1 PE=1 SV=1 - [BAR1_YEAST]	P12630	S2(Hex); S7(Hex); T8(Hex); T12(Hex); T17(Hex)	ETD	KTR triple	3	Trypsin
RPFLQsstAssLIAEtNVQsR	Barrierpepsin OS=Saccharomyces cerevisiae (strain ATCC 204508 / S288c) GN=BAR1 PE=1 SV=1 - [BAR1_YEAST]	P12630	S6(Hex); S7(Hex); T8(Hex); S10(Hex); S11(Hex); T16(Hex); S20(Hex)	ETD	KTR triple	3	Trypsin
sGsVsLPTsNsIDKEFEHSK	Barrierpepsin OS=Saccharomyces cerevisiae (strain ATCC 204508 / S288c) GN=BAR1 PE=1 SV=1 - [BAR1_YEAST]	P12630	S1(Hex); S3(Hex); S5(Hex); S9(Hex); S11(Hex2)	ETD	KTR triple	3	Trypsin
sGSVSLPTsNSIDKEFEHSK	Barrierpepsin OS=Saccharomyces cerevisiae (strain ATCC 204508 / S288c) GN=BAR1 PE=1 SV=1 - [BAR1_YEAST]	P12630	S1(Hex); S9(Hex2)	ETD	KTR triple	3	Trypsin
sRPFLQsstAssLIAE	Barrierpepsin OS=Saccharomyces cerevisiae (strain ATCC 204508 / S288c) GN=BAR1 PE=1 SV=1 - [BAR1_YEAST]	P12630	S1(Hex); S7(Hex); S8(Hex); T9(Hex); S11(Hex); S12(Hex)	ETD	KTR triple	3	Trypsin
sRPFLQsstAssLIAE	Barrierpepsin OS=Saccharomyces cerevisiae (strain ATCC 204508 / S288c) GN=BAR1 PE=1 SV=1 - [BAR1_YEAST]	P12630	S1(Hex); S7(Hex); S8(Hex); T9(Hex); S11(Hex); S12(Hex)	ETD	KTR triple	3	Trypsin
sRPFLQssTAssLIAETNVQSR	Barrierpepsin OS=Saccharomyces cerevisiae (strain ATCC 204508 / S288c) GN=BAR1 PE=1 SV=1 - [BAR1_YEAST]	P12630	S1(Hex); S7(Hex); S8(Hex); S11(Hex); S12(Hex)	ETD	KTR triple	3	Trypsin
sRPFLQssTAssLIAEtNVQSR	Barrierpepsin OS=Saccharomyces cerevisiae (strain ATCC 204508 / S288c) GN=BAR1 PE=1 SV=1 - [BAR1_YEAST]	P12630	S1(Hex); S7(Hex); S8(Hex); S11(Hex); S12(Hex); T17(Hex2)	ETD	KTR triple	3	Trypsin
sRPFLQssTAssLIAEtNVQSR	Barrierpepsin OS=Saccharomyces cerevisiae (strain ATCC 204508 / S288c) GN=BAR1 PE=1 SV=1 - [BAR1_YEAST]	P12630	S1(Hex); S7(Hex); S8(Hex); S11(Hex); S12(Hex); T17(Hex2)	ETD	KTR triple	3	Trypsin
sRPFLQsstAssLIAETNVQsR	Barrierpepsin OS=Saccharomyces cerevisiae (strain ATCC 204508 / S288c) GN=BAR1 PE=1 SV=1 - [BAR1_YEAST]	P12630	S1(Hex); S7(Hex); S8(Hex); T9(Hex); S11(Hex); S12(Hex); S21(Hex)	ETD	KTR triple	3	Trypsin
sRPFLQsstAssLIAEtNVQsR	Barrierpepsin OS=Saccharomyces cerevisiae (strain ATCC 204508 / S288c) GN=BAR1 PE=1 SV=1 - [BAR1_YEAST]	P12630	S1(Hex); S7(Hex); S8(Hex); T9(Hex); S11(Hex); S12(Hex); T17(Hex); S21(Hex)	ETD	KTR triple	3	Trypsin
SRPFLQsSTAsSLIAETNVQSR	Barrierpepsin OS=Saccharomyces cerevisiae (strain ATCC 204508 / S288c) GN=BAR1 PE=1 SV=1 - [BAR1_YEAST]	P12630	S7(Hex); S11(Hex2)	ETD	KTR triple	3	Trypsin
SRPFLQssTASSLIAETNVQSR	Barrierpepsin OS=Saccharomyces cerevisiae (strain ATCC 204508 / S288c) GN=BAR1 PE=1 SV=1 - [BAR1_YEAST]	P12630	S7(Hex); S8(Hex)	ETD	KTR triple	3	Trypsin
SRPFLQssTASSLIAETNVQSR	Barrierpepsin OS=Saccharomyces cerevisiae (strain ATCC 204508 / S288c) GN=BAR1 PE=1 SV=1 - [BAR1_YEAST]	P12630	S7(Hex); S8(Hex)	ETD	KTR triple	3	Trypsin
SRPFLQssTASSLIAETNVQSR	Barrierpepsin OS=Saccharomyces cerevisiae (strain ATCC 204508 / S288c) GN=BAR1 PE=1 SV=1 - [BAR1_YEAST]	P12630	S7(Hex); S8(Hex)	ETD	KTR triple	3	Trypsin
SRPFLQssTASSLIAETNVQSR	Barrierpepsin OS=Saccharomyces cerevisiae (strain ATCC 204508 / S288c) GN=BAR1 PE=1 SV=1 - [BAR1_YEAST]	P12630	S7(Hex); S8(Hex)	ETD	KTR triple	3	Trypsin
SRPFLQssTAsSLIAETNVQSR	Barrierpepsin OS=Saccharomyces cerevisiae (strain ATCC 204508 / S288c) GN=BAR1 PE=1 SV=1 - [BAR1_YEAST]	P12630	S7(Hex); S8(Hex); S11(Hex)	ETD	KTR triple	3	Trypsin
SRPFLQssTAssLIAETNVQSR	Barrierpepsin OS=Saccharomyces cerevisiae (strain ATCC 204508 / S288c) GN=BAR1 PE=1 SV=1 - [BAR1_YEAST]	P12630	S7(Hex); S8(Hex); S11(Hex); S12(Hex)	ETD	KTR triple	3	Trypsin
SRPFLQssTAssLIAETNVQsR	Barrierpepsin OS=Saccharomyces cerevisiae (strain ATCC 204508 / S288c) GN=BAR1 PE=1 SV=1 - [BAR1_YEAST]	P12630	S7(Hex); S8(Hex); S11(Hex); S12(Hex); S21(Hex)	ETD	KTR triple	3	Trypsin
SRPFLQssTAssLIAETNVQsR	Barrierpepsin OS=Saccharomyces cerevisiae (strain ATCC 204508 / S288c) GN=BAR1 PE=1 SV=1 - [BAR1_YEAST]	P12630	S7(Hex); S8(Hex); S11(Hex); S12(Hex); S21(Hex)	ETD	KTR triple	3	Trypsin
SRPFLQssTAssLIAETNVQsR	Barrierpepsin OS=Saccharomyces cerevisiae (strain ATCC 204508 / S288c) GN=BAR1 PE=1 SV=1 - [BAR1_YEAST]	P12630	S7(Hex); S8(Hex); S11(Hex); S12(Hex); S21(Hex)	ETD	KTR triple	3	Trypsin
SRPFLQssTAssLIAETNVQsR	Barrierpepsin OS=Saccharomyces cerevisiae (strain ATCC 204508 / S288c) GN=BAR1 PE=1 SV=1 - [BAR1_YEAST]	P12630	S7(Hex); S8(Hex); S11(Hex); S12(Hex); S21(Hex)	ETD	KTR triple	3	Trypsin
SRPFLQsstASSLIAETNVQSR	Barrierpepsin OS=Saccharomyces cerevisiae (strain ATCC 204508 / S288c) GN=BAR1 PE=1 SV=1 - [BAR1_YEAST]	P12630	S7(Hex); S8(Hex); T9(Hex2)	ETD	KTR triple	3	Trypsin
SRPFLQsStASsLIAETNVQsR	Barrierpepsin OS=Saccharomyces cerevisiae (strain ATCC 204508 / S288c) GN=BAR1 PE=1 SV=1 - [BAR1_YEAST]	P12630	S7(Hex2); T9(Hex); S12(Hex); S21(Hex)	ETD	KTR triple	3	Trypsin
SRPFLQSstASSLIAETNVQsR	Barrierpepsin OS=Saccharomyces cerevisiae (strain ATCC 204508 / S288c) GN=BAR1 PE=1 SV=1 - [BAR1_YEAST]	P12630	S8(Hex2); T9(Hex); S21(Hex)	ETD	KTR triple	3	Trypsin
TtPVSGVLGIGFPR	Barrierpepsin OS=Saccharomyces cerevisiae (strain ATCC 204508 / S288c) GN=BAR1 PE=1 SV=1 - [BAR1_YEAST]	P12630	T2(Hex)	ETD	KTR triple	3	Trypsin
tVItEtVtKYstVLINV	Barrierpepsin OS=Saccharomyces cerevisiae (strain ATCC 204508 / S288c) GN=BAR1 PE=1 SV=1 - [BAR1_YEAST]	P12630	T1(Hex); T4(Hex); T6(Hex); T8(Hex); S11(Hex); T12(Hex)	ETD	KTR triple	3	Trypsin
tVItEtVtKYstVLINVcK	Barrierpepsin OS=Saccharomyces cerevisiae (strain ATCC 204508 / S288c) GN=BAR1 PE=1 SV=1 - [BAR1_YEAST]	P12630	T1(Hex); T4(Hex); T6(Hex); T8(Hex); S11(Hex); T12(Hex); C18(Carbamidomethyl)	ETD	KTR triple	3	Trypsin
tVItEtVtKYsTVLINVcKP	Barrierpepsin OS=Saccharomyces cerevisiae (strain ATCC 204508 / S288c) GN=BAR1 PE=1 SV=1 - [BAR1_YEAST]	P12630	T1(Hex); T4(Hex); T6(Hex); T8(Hex); S11(Hex2); C18(Carbamidomethyl)	ETD	KTR triple	3	Trypsin
VItEtVtKYstVLINVcKPtY	Barrierpepsin OS=Saccharomyces cerevisiae (strain ATCC 204508 / S288c) GN=BAR1 PE=1 SV=1 - [BAR1_YEAST]	P12630	T3(Hex); T5(Hex); T7(Hex); S10(Hex); T11(Hex); C17(Carbamidomethyl); T20(Hex)	ETD	KTR triple	3	Trypsin
YstVLINVcKPtY	Barrierpepsin OS=Saccharomyces cerevisiae (strain ATCC 204508 / S288c) GN=BAR1 PE=1 SV=1 - [BAR1_YEAST]	P12630	S2(Hex); T3(Hex); C9(Carbamidomethyl); T12(Hex)	ETD	KTR triple	3	Trypsin
AVstANDNsFLQPPHR	Beta-glucan synthesis-associated protein KRE6 OS=Saccharomyces cerevisiae (strain ATCC 204508 / S288c) GN=KRE6 PE=1 SV=2 - [KRE6_YEAST]	P32486	S3(Hex); T4(Hex); S9(Hex)	ETD	KTR triple	3	Trypsin
sPPPFDRYPLVGtR	Beta-glucan synthesis-associated protein SKN1 OS=Saccharomyces cerevisiae (strain ATCC 204508 / S288c) GN=SKN1 PE=1 SV=1 - [SKN1_YEAST]	P33336	S1(Hex); T13(Hex)	ETD	KTR triple	3	Trypsin
GNLQtTFHNER	Calnexin homolog OS=Saccharomyces cerevisiae (strain ATCC 204508 / S288c) GN=CNE1 PE=1 SV=1 - [CALX_YEAST]	P27825	T5(Hex)	ETD	KTR triple	3	Trypsin
GNLQtTFHNER	Calnexin homolog OS=Saccharomyces cerevisiae (strain ATCC 204508 / S288c) GN=CNE1 PE=1 SV=1 - [CALX_YEAST]	P27825	T5(Hex)	ETD	KTR triple	3	Trypsin
GNLQttFHNER	Calnexin homolog OS=Saccharomyces cerevisiae (strain ATCC 204508 / S288c) GN=CNE1 PE=1 SV=1 - [CALX_YEAST]	P27825	T5(Hex); T6(Hex)	ETD	KTR triple	3	Trypsin
LGNLQttFHNER	Calnexin homolog OS=Saccharomyces cerevisiae (strain ATCC 204508 / S288c) GN=CNE1 PE=1 SV=1 - [CALX_YEAST]	P27825	T6(Hex); T7(Hex)	ETD	KTR triple	3	Trypsin
LGNLQTtFHNER	Calnexin homolog OS=Saccharomyces cerevisiae (strain ATCC 204508 / S288c) GN=CNE1 PE=1 SV=1 - [CALX_YEAST]	P27825	T7(Hex)	ETD	KTR triple	3	Trypsin
LGNLQtTFHNEREsPNPFDR	Calnexin homolog OS=Saccharomyces cerevisiae (strain ATCC 204508 / S288c) GN=CNE1 PE=1 SV=1 - [CALX_YEAST]	P27825	T6(Hex); S14(Hex)	ETD	KTR triple	3	Trypsin
LQtTFHNER	Calnexin homolog OS=Saccharomyces cerevisiae (strain ATCC 204508 / S288c) GN=CNE1 PE=1 SV=1 - [CALX_YEAST]	P27825	T3(Hex)	ETD	KTR triple	3	Trypsin
HSVDtILHDPAFR	Carboxypeptidase S OS=Saccharomyces cerevisiae (strain ATCC 204508 / S288c) GN=CPS1 PE=1 SV=2 - [CBPS_YEAST]	P27614	T5(Hex)	ETD	KTR triple	3	Trypsin
SLIRttQAVDIINGGVK	Carboxypeptidase S OS=Saccharomyces cerevisiae (strain ATCC 204508 / S288c) GN=CPS1 PE=1 SV=2 - [CBPS_YEAST]	P27614	T5(Hex); T6(Hex)	ETD	KTR triple	3	Trypsin
SLIRttQAVDIINGGVK	Carboxypeptidase S OS=Saccharomyces cerevisiae (strain ATCC 204508 / S288c) GN=CPS1 PE=1 SV=2 - [CBPS_YEAST]	P27614	T5(Hex); T6(Hex)	ETD	KTR triple	3	Trypsin
SLIRTtQAVDIINGGVK	Carboxypeptidase S OS=Saccharomyces cerevisiae (strain ATCC 204508 / S288c) GN=CPS1 PE=1 SV=2 - [CBPS_YEAST]	P27614	T6(Hex)	ETD	KTR triple	3	Trypsin
VDtILHDPAFR	Carboxypeptidase S OS=Saccharomyces cerevisiae (strain ATCC 204508 / S288c) GN=CPS1 PE=1 SV=2 - [CBPS_YEAST]	P27614	T3(Hex)	ETD	KTR triple	3	Trypsin
SPVFELFASsK	Cell membrane protein YLR413W OS=Saccharomyces cerevisiae (strain ATCC 204508 / S288c) GN=YLR413W PE=1 SV=1 - [YL413_YEAST]	Q06689	S10(Hex2)	ETD	KTR triple	3	Trypsin
TSNYKPItNIYIGDADISK	Cell membrane protein YLR413W OS=Saccharomyces cerevisiae (strain ATCC 204508 / S288c) GN=YLR413W PE=1 SV=1 - [YL413_YEAST]	Q06689	T8(Hex)	ETD	KTR triple	3	Trypsin
VVtQsVVsQANQQAstIFtTR	Cell wall integrity and stress response component 2 OS=Saccharomyces cerevisiae (strain ATCC 204508 / S288c) GN=WSC2 PE=1 SV=1 - [WSC2_YEAST]	P53832	T3(Hex); S5(Hex); S8(Hex); S15(Hex); T16(Hex); T19(Hex2)	ETD	KTR triple	3	Trypsin
HYttVtYtPsATADSSNK	Cell wall integrity sensor MID2 OS=Saccharomyces cerevisiae (strain ATCC 204508 / S288c) GN=MID2 PE=1 SV=1 - [MID2_YEAST]	P36027	T3(Hex); T4(Hex); T6(Hex); T8(Hex); S10(Hex2)	ETD	KTR triple	3	Trypsin
tILSNHYttVtYtPSAtADSSNK	Cell wall integrity sensor MID2 OS=Saccharomyces cerevisiae (strain ATCC 204508 / S288c) GN=MID2 PE=1 SV=1 - [MID2_YEAST]	P36027	T1(Hex); T8(Hex); T9(Hex); T11(Hex); T13(Hex); T17(Hex)	ETD	KTR triple	3	Trypsin
AVsQIGDGQVQAttttLAPK	Cell wall mannoprotein HSP150 OS=Saccharomyces cerevisiae (strain ATCC 204508 / S288c) GN=HSP150 PE=1 SV=2 - [HS150_YEAST]	P32478	S3(Hex); T13(Hex); T14(Hex); T15(Hex); T16(Hex)	ETD	KTR triple	3	Trypsin
AVsQIGDGQVQAttttLAPK	Cell wall mannoprotein HSP150 OS=Saccharomyces cerevisiae (strain ATCC 204508 / S288c) GN=HSP150 PE=1 SV=2 - [HS150_YEAST]	P32478	S3(Hex); T13(Hex); T14(Hex); T15(Hex); T16(Hex)	ETD	KTR triple	3	Trypsin
AVsQIsDGQIQAtttTLAPK	Cell wall mannoprotein HSP150 OS=Saccharomyces cerevisiae (strain ATCC 204508 / S288c) GN=HSP150 PE=1 SV=2 - [HS150_YEAST]	P32478	S3(Hex); S6(Hex); T13(Hex); T14(Hex); T15(Hex2)	ETD	KTR triple	3	Trypsin
sQIsDGQIQAttTtLAPK	Cell wall mannoprotein HSP150 OS=Saccharomyces cerevisiae (strain ATCC 204508 / S288c) GN=HSP150 PE=1 SV=2 - [HS150_YEAST]	P32478	S1(Hex); S4(Hex); T11(Hex); T12(Hex); T14(Hex2)	ETD	KTR triple	3	Trypsin
SQIsDGQIQAttttLAPK	Cell wall mannoprotein HSP150 OS=Saccharomyces cerevisiae (strain ATCC 204508 / S288c) GN=HSP150 PE=1 SV=2 - [HS150_YEAST]	P32478	S4(Hex2); T11(Hex); T12(Hex); T13(Hex); T14(Hex)	ETD	KTR triple	3	Trypsin
stAAAVsQIGDGQIQAtTK	Cell wall mannoprotein HSP150 OS=Saccharomyces cerevisiae (strain ATCC 204508 / S288c) GN=HSP150 PE=1 SV=2 - [HS150_YEAST]	P32478	S1(Hex); T2(Hex); S7(Hex); T17(Hex2)	ETD	KTR triple	3	Trypsin
stAAAVsQIGDGQIQAttKttAA	Cell wall mannoprotein HSP150 OS=Saccharomyces cerevisiae (strain ATCC 204508 / S288c) GN=HSP150 PE=1 SV=2 - [HS150_YEAST]	P32478	S1(Hex); T2(Hex); S7(Hex); T17(Hex); T18(Hex); T20(Hex); T21(Hex)	ETD	KTR triple	3	Trypsin
stAAAVsQIGDGQVQAtTK	Cell wall mannoprotein HSP150 OS=Saccharomyces cerevisiae (strain ATCC 204508 / S288c) GN=HSP150 PE=1 SV=2 - [HS150_YEAST]	P32478	S1(Hex); T2(Hex); S7(Hex); T17(Hex)	ETD	KTR triple	3	Trypsin
stAAAVsQIGDGQVQAttKttAA	Cell wall mannoprotein HSP150 OS=Saccharomyces cerevisiae (strain ATCC 204508 / S288c) GN=HSP150 PE=1 SV=2 - [HS150_YEAST]	P32478	S1(Hex); T2(Hex); S7(Hex); T17(Hex); T18(Hex); T20(Hex); T21(Hex)	ETD	KTR triple	3	Trypsin
stAAAVsQIGDGQVQAttttLAPK	Cell wall mannoprotein HSP150 OS=Saccharomyces cerevisiae (strain ATCC 204508 / S288c) GN=HSP150 PE=1 SV=2 - [HS150_YEAST]	P32478	S1(Hex); T2(Hex); S7(Hex); T17(Hex); T18(Hex); T19(Hex); T20(Hex)	ETD	KTR triple	3	Trypsin
stAAAVsQIGDGQVQAttTtLAPK	Cell wall mannoprotein HSP150 OS=Saccharomyces cerevisiae (strain ATCC 204508 / S288c) GN=HSP150 PE=1 SV=2 - [HS150_YEAST]	P32478	S1(Hex); T2(Hex); S7(Hex); T17(Hex); T18(Hex); T20(Hex2)	ETD	KTR triple	3	Trypsin
stAAAVsQIGDGQVQAttTtLAPK	Cell wall mannoprotein HSP150 OS=Saccharomyces cerevisiae (strain ATCC 204508 / S288c) GN=HSP150 PE=1 SV=2 - [HS150_YEAST]	P32478	S1(Hex); T2(Hex); S7(Hex); T17(Hex); T18(Hex); T20(Hex2)	ETD	KTR triple	3	Trypsin
stAAAVSQIGDGQVQAttttLAPK	Cell wall mannoprotein HSP150 OS=Saccharomyces cerevisiae (strain ATCC 204508 / S288c) GN=HSP150 PE=1 SV=2 - [HS150_YEAST]	P32478	S1(Hex2); T2(Hex); T17(Hex); T18(Hex); T19(Hex); T20(Hex)	ETD	KTR triple	3	Trypsin
tTAAAVsQIGDGQIQATtKtTsAK	Cell wall mannoprotein HSP150 OS=Saccharomyces cerevisiae (strain ATCC 204508 / S288c) GN=HSP150 PE=1 SV=2 - [HS150_YEAST]	P32478	T1(Hex); S7(Hex); T18(Hex2); T20(Hex2); S22(Hex)	ETD	KTR triple	3	Trypsin
ttAAAVSQIGDGQIQAttKtTsAK	Cell wall mannoprotein HSP150 OS=Saccharomyces cerevisiae (strain ATCC 204508 / S288c) GN=HSP150 PE=1 SV=2 - [HS150_YEAST]	P32478	T1(Hex); T2(Hex); T17(Hex); T18(Hex); T20(Hex); S22(Hex)	ETD	KTR triple	3	Trypsin
ttAAAVsQIsDGQIQAttttLAPK	Cell wall mannoprotein HSP150 OS=Saccharomyces cerevisiae (strain ATCC 204508 / S288c) GN=HSP150 PE=1 SV=2 - [HS150_YEAST]	P32478	T1(Hex); T2(Hex); S7(Hex); S10(Hex); T17(Hex); T18(Hex); T19(Hex); T20(Hex)	ETD	KTR triple	3	Trypsin
TtAAAVSQISDGQIQAttttLAPK	Cell wall mannoprotein HSP150 OS=Saccharomyces cerevisiae (strain ATCC 204508 / S288c) GN=HSP150 PE=1 SV=2 - [HS150_YEAST]	P32478	T2(Hex); T17(Hex); T18(Hex); T19(Hex); T20(Hex)	ETD	KTR triple	3	Trypsin
VsQIsDGQIQAttttLAPK	Cell wall mannoprotein HSP150 OS=Saccharomyces cerevisiae (strain ATCC 204508 / S288c) GN=HSP150 PE=1 SV=2 - [HS150_YEAST]	P32478	S2(Hex); S5(Hex); T12(Hex); T13(Hex); T14(Hex); T15(Hex)	ETD	KTR triple	3	Trypsin
AAAVsQIGDGQVQAttttLAPK	Cell wall mannoprotein HSP150 OS=Saccharomyces cerevisiae (strain ATCC 204508 / S288c) GN=HSP150 PE=1 SV=2 - [HS150_YEAST]	P32478	S5(Hex); T15(Hex); T16(Hex); T17(Hex); T18(Hex)	ETD	KTR triple	3	Trypsin
IGDGQIQAttKttsAK	Cell wall mannoprotein HSP150 OS=Saccharomyces cerevisiae (strain ATCC 204508 / S288c) GN=HSP150 PE=1 SV=2 - [HS150_YEAST]|Cell wall mannoprotein PIR1 OS=Saccharomyces cerevisiae (strain ATCC 204508 / S288c) GN=PIR1 PE=3 SV=1 - [PIR1_YEAST]	P32478;Q03178	T9(Hex); T10(Hex); T12(Hex); T13(Hex); S14(Hex)	ETD	KTR triple	3	Trypsin
IGDGQIQAtTKttSAK	Cell wall mannoprotein HSP150 OS=Saccharomyces cerevisiae (strain ATCC 204508 / S288c) GN=HSP150 PE=1 SV=2 - [HS150_YEAST]|Cell wall mannoprotein PIR1 OS=Saccharomyces cerevisiae (strain ATCC 204508 / S288c) GN=PIR1 PE=3 SV=1 - [PIR1_YEAST]	P32478;Q03178	T9(Hex2); T12(Hex); T13(Hex)	ETD	KTR triple	3	Trypsin
sQIGDGQIQAttKtTsAK	Cell wall mannoprotein HSP150 OS=Saccharomyces cerevisiae (strain ATCC 204508 / S288c) GN=HSP150 PE=1 SV=2 - [HS150_YEAST]|Cell wall mannoprotein PIR1 OS=Saccharomyces cerevisiae (strain ATCC 204508 / S288c) GN=PIR1 PE=3 SV=1 - [PIR1_YEAST]	P32478;Q03178	S1(Hex); T11(Hex); T12(Hex); T14(Hex); S16(Hex)	ETD	KTR triple	3	Trypsin
sQIGDGQIQAttKtTsAK	Cell wall mannoprotein HSP150 OS=Saccharomyces cerevisiae (strain ATCC 204508 / S288c) GN=HSP150 PE=1 SV=2 - [HS150_YEAST]|Cell wall mannoprotein PIR1 OS=Saccharomyces cerevisiae (strain ATCC 204508 / S288c) GN=PIR1 PE=3 SV=1 - [PIR1_YEAST]	P32478;Q03178	S1(Hex); T11(Hex); T12(Hex); T14(Hex); S16(Hex)	ETD	KTR triple	3	Trypsin
sQIGDGQIQAttKttsAK	Cell wall mannoprotein HSP150 OS=Saccharomyces cerevisiae (strain ATCC 204508 / S288c) GN=HSP150 PE=1 SV=2 - [HS150_YEAST]|Cell wall mannoprotein PIR1 OS=Saccharomyces cerevisiae (strain ATCC 204508 / S288c) GN=PIR1 PE=3 SV=1 - [PIR1_YEAST]	P32478;Q03178	S1(Hex); T11(Hex); T12(Hex); T14(Hex); T15(Hex); S16(Hex)	ETD	KTR triple	3	Trypsin
sQIGDGQIQAttKTtsAK	Cell wall mannoprotein HSP150 OS=Saccharomyces cerevisiae (strain ATCC 204508 / S288c) GN=HSP150 PE=1 SV=2 - [HS150_YEAST]|Cell wall mannoprotein PIR1 OS=Saccharomyces cerevisiae (strain ATCC 204508 / S288c) GN=PIR1 PE=3 SV=1 - [PIR1_YEAST]	P32478;Q03178	S1(Hex); T11(Hex); T12(Hex); T15(Hex2); S16(Hex)	ETD	KTR triple	3	Trypsin
ttAAAVsQIGDGQIQAttK	Cell wall mannoprotein HSP150 OS=Saccharomyces cerevisiae (strain ATCC 204508 / S288c) GN=HSP150 PE=1 SV=2 - [HS150_YEAST]|Cell wall mannoprotein PIR1 OS=Saccharomyces cerevisiae (strain ATCC 204508 / S288c) GN=PIR1 PE=3 SV=1 - [PIR1_YEAST]	P32478;Q03178	T1(Hex); T2(Hex); S7(Hex); T17(Hex); T18(Hex)	ETD	KTR triple	3	Trypsin
ttAAAVsQIGDGQIQAtTK	Cell wall mannoprotein HSP150 OS=Saccharomyces cerevisiae (strain ATCC 204508 / S288c) GN=HSP150 PE=1 SV=2 - [HS150_YEAST]|Cell wall mannoprotein PIR1 OS=Saccharomyces cerevisiae (strain ATCC 204508 / S288c) GN=PIR1 PE=3 SV=1 - [PIR1_YEAST]	P32478;Q03178	T1(Hex); T2(Hex2); S7(Hex); T17(Hex2)	ETD	KTR triple	3	Trypsin
VsQIGDGQIQAttKtTsAK	Cell wall mannoprotein HSP150 OS=Saccharomyces cerevisiae (strain ATCC 204508 / S288c) GN=HSP150 PE=1 SV=2 - [HS150_YEAST]|Cell wall mannoprotein PIR1 OS=Saccharomyces cerevisiae (strain ATCC 204508 / S288c) GN=PIR1 PE=3 SV=1 - [PIR1_YEAST]	P32478;Q03178	S2(Hex); T12(Hex); T13(Hex); T15(Hex); S17(Hex)	ETD	KTR triple	3	Trypsin
VsQIGDGQIQAttKttsAK	Cell wall mannoprotein HSP150 OS=Saccharomyces cerevisiae (strain ATCC 204508 / S288c) GN=HSP150 PE=1 SV=2 - [HS150_YEAST]|Cell wall mannoprotein PIR1 OS=Saccharomyces cerevisiae (strain ATCC 204508 / S288c) GN=PIR1 PE=3 SV=1 - [PIR1_YEAST]	P32478;Q03178	S2(Hex); T12(Hex); T13(Hex); T15(Hex); T16(Hex); S17(Hex)	ETD	KTR triple	3	Trypsin
VsQIGDGQIQAttKtTsAK	Cell wall mannoprotein HSP150 OS=Saccharomyces cerevisiae (strain ATCC 204508 / S288c) GN=HSP150 PE=1 SV=2 - [HS150_YEAST]|Cell wall mannoprotein PIR1 OS=Saccharomyces cerevisiae (strain ATCC 204508 / S288c) GN=PIR1 PE=3 SV=1 - [PIR1_YEAST]	P32478;Q03178	S2(Hex); T12(Hex); T13(Hex); T15(Hex2); S17(Hex)	ETD	KTR triple	3	Trypsin
IQAttK	Cell wall mannoprotein HSP150 OS=Saccharomyces cerevisiae (strain ATCC 204508 / S288c) GN=HSP150 PE=1 SV=2 - [HS150_YEAST]|Cell wall mannoprotein PIR1 OS=Saccharomyces cerevisiae (strain ATCC 204508 / S288c) GN=PIR1 PE=3 SV=1 - [PIR1_YEAST]	P32478;Q03178	T4(Hex); T5(Hex)	ETD	KTR triple	3	Trypsin
IQAttKttAA	Cell wall mannoprotein HSP150 OS=Saccharomyces cerevisiae (strain ATCC 204508 / S288c) GN=HSP150 PE=1 SV=2 - [HS150_YEAST]|Cell wall mannoprotein PIR1 OS=Saccharomyces cerevisiae (strain ATCC 204508 / S288c) GN=PIR1 PE=3 SV=1 - [PIR1_YEAST]	P32478;Q03178	T4(Hex); T5(Hex); T7(Hex); T8(Hex)	ETD	KTR triple	3	Trypsin
DGQIQAttKttsAK	Cell wall mannoprotein HSP150 OS=Saccharomyces cerevisiae (strain ATCC 204508 / S288c) GN=HSP150 PE=1 SV=2 - [HS150_YEAST]|Cell wall mannoprotein PIR1 OS=Saccharomyces cerevisiae (strain ATCC 204508 / S288c) GN=PIR1 PE=3 SV=1 - [PIR1_YEAST]	P32478;Q03178	T7(Hex); T8(Hex); T10(Hex); T11(Hex); S12(Hex)	ETD	KTR triple	3	Trypsin
GQIQAttKtTSAK	Cell wall mannoprotein HSP150 OS=Saccharomyces cerevisiae (strain ATCC 204508 / S288c) GN=HSP150 PE=1 SV=2 - [HS150_YEAST]|Cell wall mannoprotein PIR1 OS=Saccharomyces cerevisiae (strain ATCC 204508 / S288c) GN=PIR1 PE=3 SV=1 - [PIR1_YEAST]	P32478;Q03178	T6(Hex); T7(Hex); T9(Hex)	ETD	KTR triple	3	Trypsin
GQIQAttKtTsAK	Cell wall mannoprotein HSP150 OS=Saccharomyces cerevisiae (strain ATCC 204508 / S288c) GN=HSP150 PE=1 SV=2 - [HS150_YEAST]|Cell wall mannoprotein PIR1 OS=Saccharomyces cerevisiae (strain ATCC 204508 / S288c) GN=PIR1 PE=3 SV=1 - [PIR1_YEAST]	P32478;Q03178	T6(Hex); T7(Hex); T9(Hex); S11(Hex)	ETD	KTR triple	3	Trypsin
GQIQAttKtTsAK	Cell wall mannoprotein HSP150 OS=Saccharomyces cerevisiae (strain ATCC 204508 / S288c) GN=HSP150 PE=1 SV=2 - [HS150_YEAST]|Cell wall mannoprotein PIR1 OS=Saccharomyces cerevisiae (strain ATCC 204508 / S288c) GN=PIR1 PE=3 SV=1 - [PIR1_YEAST]	P32478;Q03178	T6(Hex); T7(Hex); T9(Hex); S11(Hex)	ETD	KTR triple	3	Trypsin
GQIQAttKtTsAK	Cell wall mannoprotein HSP150 OS=Saccharomyces cerevisiae (strain ATCC 204508 / S288c) GN=HSP150 PE=1 SV=2 - [HS150_YEAST]|Cell wall mannoprotein PIR1 OS=Saccharomyces cerevisiae (strain ATCC 204508 / S288c) GN=PIR1 PE=3 SV=1 - [PIR1_YEAST]	P32478;Q03178	T6(Hex); T7(Hex); T9(Hex); S11(Hex)	ETD	KTR triple	3	Trypsin
GQIQAttKtTsAK	Cell wall mannoprotein HSP150 OS=Saccharomyces cerevisiae (strain ATCC 204508 / S288c) GN=HSP150 PE=1 SV=2 - [HS150_YEAST]|Cell wall mannoprotein PIR1 OS=Saccharomyces cerevisiae (strain ATCC 204508 / S288c) GN=PIR1 PE=3 SV=1 - [PIR1_YEAST]	P32478;Q03178	T6(Hex); T7(Hex); T9(Hex); S11(Hex)	ETD	KTR triple	3	Trypsin
GQIQAttKttsAK	Cell wall mannoprotein HSP150 OS=Saccharomyces cerevisiae (strain ATCC 204508 / S288c) GN=HSP150 PE=1 SV=2 - [HS150_YEAST]|Cell wall mannoprotein PIR1 OS=Saccharomyces cerevisiae (strain ATCC 204508 / S288c) GN=PIR1 PE=3 SV=1 - [PIR1_YEAST]	P32478;Q03178	T6(Hex); T7(Hex); T9(Hex); T10(Hex); S11(Hex)	ETD	KTR triple	3	Trypsin
GQIQAttKttsAK	Cell wall mannoprotein HSP150 OS=Saccharomyces cerevisiae (strain ATCC 204508 / S288c) GN=HSP150 PE=1 SV=2 - [HS150_YEAST]|Cell wall mannoprotein PIR1 OS=Saccharomyces cerevisiae (strain ATCC 204508 / S288c) GN=PIR1 PE=3 SV=1 - [PIR1_YEAST]	P32478;Q03178	T6(Hex); T7(Hex); T9(Hex); T10(Hex); S11(Hex)	ETD	KTR triple	3	Trypsin
GQIQATtKttSAK	Cell wall mannoprotein HSP150 OS=Saccharomyces cerevisiae (strain ATCC 204508 / S288c) GN=HSP150 PE=1 SV=2 - [HS150_YEAST]|Cell wall mannoprotein PIR1 OS=Saccharomyces cerevisiae (strain ATCC 204508 / S288c) GN=PIR1 PE=3 SV=1 - [PIR1_YEAST]	P32478;Q03178	T7(Hex2); T9(Hex); T10(Hex)	ETD	KTR triple	3	Trypsin
IQAttKtTsAK	Cell wall mannoprotein HSP150 OS=Saccharomyces cerevisiae (strain ATCC 204508 / S288c) GN=HSP150 PE=1 SV=2 - [HS150_YEAST]|Cell wall mannoprotein PIR1 OS=Saccharomyces cerevisiae (strain ATCC 204508 / S288c) GN=PIR1 PE=3 SV=1 - [PIR1_YEAST]	P32478;Q03178	T4(Hex); T5(Hex); T7(Hex); S9(Hex)	ETD	KTR triple	3	Trypsin
IQAttKtTsAK	Cell wall mannoprotein HSP150 OS=Saccharomyces cerevisiae (strain ATCC 204508 / S288c) GN=HSP150 PE=1 SV=2 - [HS150_YEAST]|Cell wall mannoprotein PIR1 OS=Saccharomyces cerevisiae (strain ATCC 204508 / S288c) GN=PIR1 PE=3 SV=1 - [PIR1_YEAST]	P32478;Q03178	T4(Hex); T5(Hex); T7(Hex2); S9(Hex)	ETD	KTR triple	3	Trypsin
AsQIGDGQVQAAtttAsVsTK	Cell wall mannoprotein HSP150 OS=Saccharomyces cerevisiae (strain ATCC 204508 / S288c) GN=HSP150 PE=1 SV=2 - [HS150_YEAST]	P32478	S2(Hex); T13(Hex); T14(Hex); T15(Hex); S17(Hex); S19(Hex)	ETD	KTR triple	3	Trypsin
GQIQAttK	Cell wall mannoprotein HSP150 OS=Saccharomyces cerevisiae (strain ATCC 204508 / S288c) GN=HSP150 PE=1 SV=2 - [HS150_YEAST]|Cell wall mannoprotein PIR1 OS=Saccharomyces cerevisiae (strain ATCC 204508 / S288c) GN=PIR1 PE=3 SV=1 - [PIR1_YEAST]	P32478;Q03178	T6(Hex); T7(Hex)	ETD	KTR triple	3	Trypsin
GQIQAttK	Cell wall mannoprotein HSP150 OS=Saccharomyces cerevisiae (strain ATCC 204508 / S288c) GN=HSP150 PE=1 SV=2 - [HS150_YEAST]|Cell wall mannoprotein PIR1 OS=Saccharomyces cerevisiae (strain ATCC 204508 / S288c) GN=PIR1 PE=3 SV=1 - [PIR1_YEAST]	P32478;Q03178	T6(Hex); T7(Hex)	ETD	KTR triple	3	Trypsin
RAAsQIGDGQVQAAtttAsVstK	Cell wall mannoprotein HSP150 OS=Saccharomyces cerevisiae (strain ATCC 204508 / S288c) GN=HSP150 PE=1 SV=2 - [HS150_YEAST]	P32478	S4(Hex); T15(Hex); T16(Hex); T17(Hex); S19(Hex); S21(Hex); T22(Hex)	ETD	KTR triple	3	Trypsin
sQIGDGQVQAAtttAsVstK	Cell wall mannoprotein HSP150 OS=Saccharomyces cerevisiae (strain ATCC 204508 / S288c) GN=HSP150 PE=1 SV=2 - [HS150_YEAST]	P32478	S1(Hex); T12(Hex); T13(Hex); T14(Hex); S16(Hex); S18(Hex); T19(Hex)	ETD	KTR triple	3	Trypsin
VQAAtttASVSTK	Cell wall mannoprotein HSP150 OS=Saccharomyces cerevisiae (strain ATCC 204508 / S288c) GN=HSP150 PE=1 SV=2 - [HS150_YEAST]	P32478	T5(Hex); T6(Hex); T7(Hex)	ETD	KTR triple	3	Trypsin
AAsQIGDGQ	Cell wall mannoprotein HSP150 OS=Saccharomyces cerevisiae (strain ATCC 204508 / S288c) GN=HSP150 PE=1 SV=2 - [HS150_YEAST]	P32478	S3(Hex)	ETD	KTR triple	3	Trypsin
AAsQIGDGQ	Cell wall mannoprotein HSP150 OS=Saccharomyces cerevisiae (strain ATCC 204508 / S288c) GN=HSP150 PE=1 SV=2 - [HS150_YEAST]	P32478	S3(Hex2)	ETD	KTR triple	3	Trypsin
AAsQIGDGQVQAAttTAsVsTK	Cell wall mannoprotein HSP150 OS=Saccharomyces cerevisiae (strain ATCC 204508 / S288c) GN=HSP150 PE=1 SV=2 - [HS150_YEAST]	P32478	S3(Hex); T14(Hex); T15(Hex); S18(Hex); S20(Hex)	ETD	KTR triple	3	Trypsin
AAsQIGDGQVQAAtttAsVsTK	Cell wall mannoprotein HSP150 OS=Saccharomyces cerevisiae (strain ATCC 204508 / S288c) GN=HSP150 PE=1 SV=2 - [HS150_YEAST]	P32478	S3(Hex); T14(Hex); T15(Hex); T16(Hex); S18(Hex); S20(Hex)	ETD	KTR triple	3	Trypsin
AAsQIGDGQVQAAtttAsVsTK	Cell wall mannoprotein HSP150 OS=Saccharomyces cerevisiae (strain ATCC 204508 / S288c) GN=HSP150 PE=1 SV=2 - [HS150_YEAST]	P32478	S3(Hex); T14(Hex); T15(Hex); T16(Hex); S18(Hex); S20(Hex)	ETD	KTR triple	3	Trypsin
AAsQIGDGQVQAAtttAsVstK	Cell wall mannoprotein HSP150 OS=Saccharomyces cerevisiae (strain ATCC 204508 / S288c) GN=HSP150 PE=1 SV=2 - [HS150_YEAST]	P32478	S3(Hex); T14(Hex); T15(Hex); T16(Hex); S18(Hex); S20(Hex); T21(Hex)	ETD	KTR triple	3	Trypsin
AAsQIGDGQVQAAtttAsVstK	Cell wall mannoprotein HSP150 OS=Saccharomyces cerevisiae (strain ATCC 204508 / S288c) GN=HSP150 PE=1 SV=2 - [HS150_YEAST]	P32478	S3(Hex); T14(Hex); T15(Hex); T16(Hex); S18(Hex); S20(Hex); T21(Hex)	ETD	KTR triple	3	Trypsin
AAsQIGDGQVQAAttTAsVsTK	Cell wall mannoprotein HSP150 OS=Saccharomyces cerevisiae (strain ATCC 204508 / S288c) GN=HSP150 PE=1 SV=2 - [HS150_YEAST]	P32478	S3(Hex); T14(Hex); T15(Hex2); S18(Hex); S20(Hex)	ETD	KTR triple	3	Trypsin
AAsQIGDGQVQAAttTAsVsTK	Cell wall mannoprotein HSP150 OS=Saccharomyces cerevisiae (strain ATCC 204508 / S288c) GN=HSP150 PE=1 SV=2 - [HS150_YEAST]	P32478	S3(Hex); T14(Hex); T15(Hex2); S18(Hex); S20(Hex)	ETD	KTR triple	3	Trypsin
AASQIGDGQVQAAtttASVsTK	Cell wall mannoprotein HSP150 OS=Saccharomyces cerevisiae (strain ATCC 204508 / S288c) GN=HSP150 PE=1 SV=2 - [HS150_YEAST]	P32478	T14(Hex); T15(Hex); T16(Hex2); S20(Hex)	ETD	KTR triple	3	Trypsin
DGQIQAttKtK	Cell wall mannoprotein PIR1 OS=Saccharomyces cerevisiae (strain ATCC 204508 / S288c) GN=PIR1 PE=3 SV=1 - [PIR1_YEAST]	Q03178	T7(Hex); T8(Hex); T10(Hex)	ETD	KTR triple	3	Trypsin
DGQIQAttKtK	Cell wall mannoprotein PIR1 OS=Saccharomyces cerevisiae (strain ATCC 204508 / S288c) GN=PIR1 PE=3 SV=1 - [PIR1_YEAST]	Q03178	T7(Hex); T8(Hex); T10(Hex)	ETD	KTR triple	3	Trypsin
GGItDYSSTFGIAVEPIAtTASSK	Cell wall mannoprotein PIR1 OS=Saccharomyces cerevisiae (strain ATCC 204508 / S288c) GN=PIR1 PE=3 SV=1 - [PIR1_YEAST]	Q03178	T4(Hex2); T19(Hex)	ETD	KTR triple	3	Trypsin
GGItDYSSTFGIAVEPIAttASsK	Cell wall mannoprotein PIR1 OS=Saccharomyces cerevisiae (strain ATCC 204508 / S288c) GN=PIR1 PE=3 SV=1 - [PIR1_YEAST]	Q03178	T4(Hex2); T19(Hex); T20(Hex); S23(Hex2)	ETD	KTR triple	3	Trypsin
GGITDYSsTFGIAVEPIATTAssKA	Cell wall mannoprotein PIR1 OS=Saccharomyces cerevisiae (strain ATCC 204508 / S288c) GN=PIR1 PE=3 SV=1 - [PIR1_YEAST]	Q03178	S8(Hex); S22(Hex); S23(Hex)	ETD	KTR triple	3	Trypsin
GQIQAttKtK	Cell wall mannoprotein PIR1 OS=Saccharomyces cerevisiae (strain ATCC 204508 / S288c) GN=PIR1 PE=3 SV=1 - [PIR1_YEAST]	Q03178	T6(Hex); T7(Hex); T9(Hex)	ETD	KTR triple	3	Trypsin
GQIQAttKtK	Cell wall mannoprotein PIR1 OS=Saccharomyces cerevisiae (strain ATCC 204508 / S288c) GN=PIR1 PE=3 SV=1 - [PIR1_YEAST]	Q03178	T6(Hex); T7(Hex); T9(Hex)	ETD	KTR triple	3	Trypsin
GQIQAttKtK	Cell wall mannoprotein PIR1 OS=Saccharomyces cerevisiae (strain ATCC 204508 / S288c) GN=PIR1 PE=3 SV=1 - [PIR1_YEAST]	Q03178	T6(Hex); T7(Hex); T9(Hex)	ETD	KTR triple	3	Trypsin
GQIQAttKtK	Cell wall mannoprotein PIR1 OS=Saccharomyces cerevisiae (strain ATCC 204508 / S288c) GN=PIR1 PE=3 SV=1 - [PIR1_YEAST]	Q03178	T6(Hex); T7(Hex); T9(Hex)	ETD	KTR triple	3	Trypsin
GQIQATtKtK	Cell wall mannoprotein PIR1 OS=Saccharomyces cerevisiae (strain ATCC 204508 / S288c) GN=PIR1 PE=3 SV=1 - [PIR1_YEAST]	Q03178	T7(Hex2); T9(Hex)	ETD	KTR triple	3	Trypsin
IGDGQIQAttKtK	Cell wall mannoprotein PIR1 OS=Saccharomyces cerevisiae (strain ATCC 204508 / S288c) GN=PIR1 PE=3 SV=1 - [PIR1_YEAST]	Q03178	T9(Hex); T10(Hex); T12(Hex)	ETD	KTR triple	3	Trypsin
IQAttKtK	Cell wall mannoprotein PIR1 OS=Saccharomyces cerevisiae (strain ATCC 204508 / S288c) GN=PIR1 PE=3 SV=1 - [PIR1_YEAST]	Q03178	T4(Hex); T5(Hex); T7(Hex)	ETD	KTR triple	3	Trypsin
sQIGDGQIQAttKtK	Cell wall mannoprotein PIR1 OS=Saccharomyces cerevisiae (strain ATCC 204508 / S288c) GN=PIR1 PE=3 SV=1 - [PIR1_YEAST]	Q03178	S1(Hex); T11(Hex); T12(Hex); T14(Hex)	ETD	KTR triple	3	Trypsin
sQIGDGQIQAttKtK	Cell wall mannoprotein PIR1 OS=Saccharomyces cerevisiae (strain ATCC 204508 / S288c) GN=PIR1 PE=3 SV=1 - [PIR1_YEAST]	Q03178	S1(Hex); T11(Hex); T12(Hex); T14(Hex)	ETD	KTR triple	3	Trypsin
tFGIAVEPIAttAssKAK	Cell wall mannoprotein PIR1 OS=Saccharomyces cerevisiae (strain ATCC 204508 / S288c) GN=PIR1 PE=3 SV=1 - [PIR1_YEAST]	Q03178	T1(Hex); T11(Hex); T12(Hex); S14(Hex); S15(Hex)	ETD	KTR triple	3	Trypsin
tFGIAVEPIAttAssKAK	Cell wall mannoprotein PIR1 OS=Saccharomyces cerevisiae (strain ATCC 204508 / S288c) GN=PIR1 PE=3 SV=1 - [PIR1_YEAST]	Q03178	T1(Hex); T11(Hex); T12(Hex); S14(Hex); S15(Hex)	ETD	KTR triple	3	Trypsin
ttAAAVsQIGDGQIQAttKtK	Cell wall mannoprotein PIR1 OS=Saccharomyces cerevisiae (strain ATCC 204508 / S288c) GN=PIR1 PE=3 SV=1 - [PIR1_YEAST]	Q03178	T1(Hex); T2(Hex); S7(Hex2); T17(Hex); T18(Hex); T20(Hex)	ETD	KTR triple	3	Trypsin
TtAAAVSQIGDGQIQAttKtK	Cell wall mannoprotein PIR1 OS=Saccharomyces cerevisiae (strain ATCC 204508 / S288c) GN=PIR1 PE=3 SV=1 - [PIR1_YEAST]	Q03178	T2(Hex2); T17(Hex); T18(Hex); T20(Hex)	ETD	KTR triple	3	Trypsin
VsQIGDGQIQAttKtK	Cell wall mannoprotein PIR1 OS=Saccharomyces cerevisiae (strain ATCC 204508 / S288c) GN=PIR1 PE=3 SV=1 - [PIR1_YEAST]	Q03178	S2(Hex); T12(Hex); T13(Hex); T15(Hex)	ETD	KTR triple	3	Trypsin
AAAVsQIGDGQIQAttKTTsAK	Cell wall mannoprotein HSP150 OS=Saccharomyces cerevisiae (strain ATCC 204508 / S288c) GN=HSP150 PE=1 SV=2 - [HS150_YEAST]|Cell wall mannoprotein PIR1 OS=Saccharomyces cerevisiae (strain ATCC 204508 / S288c) GN=PIR1 PE=3 SV=1 - [PIR1_YEAST]	P32478;Q03178	S5(Hex); T15(Hex); T16(Hex); S20(Hex)	ETD	KTR triple	3	Trypsin
AAAVsQIGDGQIQAttKttAA	Cell wall mannoprotein HSP150 OS=Saccharomyces cerevisiae (strain ATCC 204508 / S288c) GN=HSP150 PE=1 SV=2 - [HS150_YEAST]|Cell wall mannoprotein PIR1 OS=Saccharomyces cerevisiae (strain ATCC 204508 / S288c) GN=PIR1 PE=3 SV=1 - [PIR1_YEAST]	P32478;Q03178	S5(Hex); T15(Hex); T16(Hex); T18(Hex); T19(Hex)	ETD	KTR triple	3	Trypsin
AAAVsQIGDGQIQAttKttAA	Cell wall mannoprotein HSP150 OS=Saccharomyces cerevisiae (strain ATCC 204508 / S288c) GN=HSP150 PE=1 SV=2 - [HS150_YEAST]|Cell wall mannoprotein PIR1 OS=Saccharomyces cerevisiae (strain ATCC 204508 / S288c) GN=PIR1 PE=3 SV=1 - [PIR1_YEAST]	P32478;Q03178	S5(Hex); T15(Hex); T16(Hex); T18(Hex); T19(Hex)	ETD	KTR triple	3	Trypsin
AAAVsQIGDGQIQAttKTtAAAV	Cell wall mannoprotein HSP150 OS=Saccharomyces cerevisiae (strain ATCC 204508 / S288c) GN=HSP150 PE=1 SV=2 - [HS150_YEAST]|Cell wall mannoprotein PIR1 OS=Saccharomyces cerevisiae (strain ATCC 204508 / S288c) GN=PIR1 PE=3 SV=1 - [PIR1_YEAST]	P32478;Q03178	S5(Hex); T15(Hex); T16(Hex); T19(Hex2)	ETD	KTR triple	3	Trypsin
APKDPWstLTPsATYK	Cell wall mannoprotein PIR1 OS=Saccharomyces cerevisiae ((strain ATCC 204508 / S288c) GN=PIR1 PE=3 SV=1 - [PIR1_YEAST]|Cell wall mannoprotein PIR3 OS=Saccharomyces cerevisiae (strain ATCC 204508 / S288c) GN=PIR3 PE=1 SV=3 - [PIR3_YEAST]	Q03178;Q03180	S7(Hex); T8(Hex); S12(Hex)	ETD	KTR triple	3	Trypsin
APKDPWstLtPsATYK	Cell wall mannoprotein PIR1 OS=Saccharomyces cerevisiae ((strain ATCC 204508 / S288c) GN=PIR1 PE=3 SV=1 - [PIR1_YEAST]|Cell wall mannoprotein PIR3 OS=Saccharomyces cerevisiae (strain ATCC 204508 / S288c) GN=PIR3 PE=1 SV=3 - [PIR3_YEAST]	Q03178;Q03180	S7(Hex); T8(Hex); T10(Hex); S12(Hex)	ETD	KTR triple	3	Trypsin
APKDPWstLtPsAtYK	Cell wall mannoprotein PIR1 OS=Saccharomyces cerevisiae ((strain ATCC 204508 / S288c) GN=PIR1 PE=3 SV=1 - [PIR1_YEAST]|Cell wall mannoprotein PIR3 OS=Saccharomyces cerevisiae (strain ATCC 204508 / S288c) GN=PIR3 PE=1 SV=3 - [PIR3_YEAST]	Q03178;Q03180	S7(Hex); T8(Hex); T10(Hex); S12(Hex); T14(Hex)	ETD	KTR triple	3	Trypsin
APKDPWsTLTPSATYK	Cell wall mannoprotein PIR1 OS=Saccharomyces cerevisiae ((strain ATCC 204508 / S288c) GN=PIR1 PE=3 SV=1 - [PIR1_YEAST]|Cell wall mannoprotein PIR3 OS=Saccharomyces cerevisiae (strain ATCC 204508 / S288c) GN=PIR3 PE=1 SV=3 - [PIR3_YEAST]	Q03178;Q03180	S7(Hex2)	ETD	KTR triple	3	Trypsin
APKDPWsTLtPsAtYK	Cell wall mannoprotein PIR1 OS=Saccharomyces cerevisiae ((strain ATCC 204508 / S288c) GN=PIR1 PE=3 SV=1 - [PIR1_YEAST]|Cell wall mannoprotein PIR3 OS=Saccharomyces cerevisiae (strain ATCC 204508 / S288c) GN=PIR3 PE=1 SV=3 - [PIR3_YEAST]	Q03178;Q03180	S7(Hex2); T10(Hex); S12(Hex2); T14(Hex)	ETD	KTR triple	3	Trypsin
APKDPWsTLtPSAtYK	Cell wall mannoprotein PIR1 OS=Saccharomyces cerevisiae ((strain ATCC 204508 / S288c) GN=PIR1 PE=3 SV=1 - [PIR1_YEAST]|Cell wall mannoprotein PIR3 OS=Saccharomyces cerevisiae (strain ATCC 204508 / S288c) GN=PIR3 PE=1 SV=3 - [PIR3_YEAST]	Q03178;Q03180	S7(Hex2); T10(Hex); T14(Hex)	ETD	KTR triple	3	Trypsin
APKDPWStLTPSATYK	Cell wall mannoprotein PIR1 OS=Saccharomyces cerevisiae ((strain ATCC 204508 / S288c) GN=PIR1 PE=3 SV=1 - [PIR1_YEAST]|Cell wall mannoprotein PIR3 OS=Saccharomyces cerevisiae (strain ATCC 204508 / S288c) GN=PIR3 PE=1 SV=3 - [PIR3_YEAST]	Q03178;Q03180	T8(Hex)	ETD	KTR triple	3	Trypsin
AYAPKDPWstLtPsATYK	Cell wall mannoprotein PIR1 OS=Saccharomyces cerevisiae ((strain ATCC 204508 / S288c) GN=PIR1 PE=3 SV=1 - [PIR1_YEAST]|Cell wall mannoprotein PIR3 OS=Saccharomyces cerevisiae (strain ATCC 204508 / S288c) GN=PIR3 PE=1 SV=3 - [PIR3_YEAST]	Q03178;Q03180	S9(Hex); T10(Hex); T12(Hex); S14(Hex)	ETD	KTR triple	3	Trypsin
AYAPKDPWstLtPsAtYK	Cell wall mannoprotein PIR1 OS=Saccharomyces cerevisiae ((strain ATCC 204508 / S288c) GN=PIR1 PE=3 SV=1 - [PIR1_YEAST]|Cell wall mannoprotein PIR3 OS=Saccharomyces cerevisiae (strain ATCC 204508 / S288c) GN=PIR3 PE=1 SV=3 - [PIR3_YEAST]	Q03178;Q03180	S9(Hex); T10(Hex); T12(Hex); S14(Hex); T16(Hex)	ETD	KTR triple	3	Trypsin
AYAPKDPWstLtPsAtYK	Cell wall mannoprotein PIR1 OS=Saccharomyces cerevisiae ((strain ATCC 204508 / S288c) GN=PIR1 PE=3 SV=1 - [PIR1_YEAST]|Cell wall mannoprotein PIR3 OS=Saccharomyces cerevisiae (strain ATCC 204508 / S288c) GN=PIR3 PE=1 SV=3 - [PIR3_YEAST]	Q03178;Q03180	S9(Hex); T10(Hex); T12(Hex); S14(Hex); T16(Hex)	ETD	KTR triple	3	Trypsin
AYAPKDPWstLtPsAtYK	Cell wall mannoprotein PIR1 OS=Saccharomyces cerevisiae ((strain ATCC 204508 / S288c) GN=PIR1 PE=3 SV=1 - [PIR1_YEAST]|Cell wall mannoprotein PIR3 OS=Saccharomyces cerevisiae (strain ATCC 204508 / S288c) GN=PIR3 PE=1 SV=3 - [PIR3_YEAST]	Q03178;Q03180	S9(Hex); T10(Hex); T12(Hex); S14(Hex); T16(Hex)	ETD	KTR triple	3	Trypsin
AYAPKDPWstLtPsAtYK	Cell wall mannoprotein PIR1 OS=Saccharomyces cerevisiae ((strain ATCC 204508 / S288c) GN=PIR1 PE=3 SV=1 - [PIR1_YEAST]|Cell wall mannoprotein PIR3 OS=Saccharomyces cerevisiae (strain ATCC 204508 / S288c) GN=PIR3 PE=1 SV=3 - [PIR3_YEAST]	Q03178;Q03180	S9(Hex); T10(Hex); T12(Hex); S14(Hex); T16(Hex)	ETD	KTR triple	3	Trypsin
AYAPKDPWstLtPsAtYK	Cell wall mannoprotein PIR1 OS=Saccharomyces cerevisiae ((strain ATCC 204508 / S288c) GN=PIR1 PE=3 SV=1 - [PIR1_YEAST]|Cell wall mannoprotein PIR3 OS=Saccharomyces cerevisiae (strain ATCC 204508 / S288c) GN=PIR3 PE=1 SV=3 - [PIR3_YEAST]	Q03178;Q03180	S9(Hex); T10(Hex); T12(Hex); S14(Hex); T16(Hex)	ETD	KTR triple	3	Trypsin
AYAPKDPWstLtPsAtYK	Cell wall mannoprotein PIR1 OS=Saccharomyces cerevisiae ((strain ATCC 204508 / S288c) GN=PIR1 PE=3 SV=1 - [PIR1_YEAST]|Cell wall mannoprotein PIR3 OS=Saccharomyces cerevisiae (strain ATCC 204508 / S288c) GN=PIR3 PE=1 SV=3 - [PIR3_YEAST]	Q03178;Q03180	S9(Hex); T10(Hex); T12(Hex); S14(Hex); T16(Hex)	ETD	KTR triple	3	Trypsin
AYAPKDPWstLtPsAtYK	Cell wall mannoprotein PIR1 OS=Saccharomyces cerevisiae ((strain ATCC 204508 / S288c) GN=PIR1 PE=3 SV=1 - [PIR1_YEAST]|Cell wall mannoprotein PIR3 OS=Saccharomyces cerevisiae (strain ATCC 204508 / S288c) GN=PIR3 PE=1 SV=3 - [PIR3_YEAST]	Q03178;Q03180	S9(Hex); T10(Hex); T12(Hex); S14(Hex); T16(Hex2)	ETD	KTR triple	3	Trypsin
AYAPKDPWStLtPsAtYK	Cell wall mannoprotein PIR1 OS=Saccharomyces cerevisiae ((strain ATCC 204508 / S288c) GN=PIR1 PE=3 SV=1 - [PIR1_YEAST]|Cell wall mannoprotein PIR3 OS=Saccharomyces cerevisiae (strain ATCC 204508 / S288c) GN=PIR3 PE=1 SV=3 - [PIR3_YEAST]	Q03178;Q03180	T10(Hex); T12(Hex); S14(Hex); T16(Hex)	ETD	KTR triple	3	Trypsin
AYAPKDPWStLtPSAtYK	Cell wall mannoprotein PIR1 OS=Saccharomyces cerevisiae ((strain ATCC 204508 / S288c) GN=PIR1 PE=3 SV=1 - [PIR1_YEAST]|Cell wall mannoprotein PIR3 OS=Saccharomyces cerevisiae (strain ATCC 204508 / S288c) GN=PIR3 PE=1 SV=3 - [PIR3_YEAST]	Q03178;Q03180	T10(Hex); T12(Hex); T16(Hex)	ETD	KTR triple	3	Trypsin
DPWstLtPsAtYK	Cell wall mannoprotein PIR1 OS=Saccharomyces cerevisiae ((strain ATCC 204508 / S288c) GN=PIR1 PE=3 SV=1 - [PIR1_YEAST]|Cell wall mannoprotein PIR3 OS=Saccharomyces cerevisiae (strain ATCC 204508 / S288c) GN=PIR3 PE=1 SV=3 - [PIR3_YEAST]	Q03178;Q03180	S4(Hex); T5(Hex); T7(Hex); S9(Hex); T11(Hex)	ETD	KTR triple	3	Trypsin
DPWstLtPsAtYK	Cell wall mannoprotein PIR1 OS=Saccharomyces cerevisiae ((strain ATCC 204508 / S288c) GN=PIR1 PE=3 SV=1 - [PIR1_YEAST]|Cell wall mannoprotein PIR3 OS=Saccharomyces cerevisiae (strain ATCC 204508 / S288c) GN=PIR3 PE=1 SV=3 - [PIR3_YEAST]	Q03178;Q03180	S4(Hex); T5(Hex); T7(Hex); S9(Hex); T11(Hex)	ETD	KTR triple	3	Trypsin
DPWstLtPsAtYK	Cell wall mannoprotein PIR1 OS=Saccharomyces cerevisiae ((strain ATCC 204508 / S288c) GN=PIR1 PE=3 SV=1 - [PIR1_YEAST]|Cell wall mannoprotein PIR3 OS=Saccharomyces cerevisiae (strain ATCC 204508 / S288c) GN=PIR3 PE=1 SV=3 - [PIR3_YEAST]	Q03178;Q03180	S4(Hex); T5(Hex); T7(Hex); S9(Hex); T11(Hex)	ETD	KTR triple	3	Trypsin
KDPWstLtPsAtYK	Cell wall mannoprotein PIR1 OS=Saccharomyces cerevisiae ((strain ATCC 204508 / S288c) GN=PIR1 PE=3 SV=1 - [PIR1_YEAST]|Cell wall mannoprotein PIR3 OS=Saccharomyces cerevisiae (strain ATCC 204508 / S288c) GN=PIR3 PE=1 SV=3 - [PIR3_YEAST]	Q03178;Q03180	S5(Hex); T6(Hex); T8(Hex); S10(Hex); T12(Hex)	ETD	KTR triple	3	Trypsin
KDPWstLtPsAtYK	Cell wall mannoprotein PIR1 OS=Saccharomyces cerevisiae ((strain ATCC 204508 / S288c) GN=PIR1 PE=3 SV=1 - [PIR1_YEAST]|Cell wall mannoprotein PIR3 OS=Saccharomyces cerevisiae (strain ATCC 204508 / S288c) GN=PIR3 PE=1 SV=3 - [PIR3_YEAST]	Q03178;Q03180	S5(Hex); T6(Hex); T8(Hex); S10(Hex); T12(Hex)	ETD	KTR triple	3	Trypsin
KDPWsTLTPsATYK	Cell wall mannoprotein PIR1 OS=Saccharomyces cerevisiae ((strain ATCC 204508 / S288c) GN=PIR1 PE=3 SV=1 - [PIR1_YEAST]|Cell wall mannoprotein PIR3 OS=Saccharomyces cerevisiae (strain ATCC 204508 / S288c) GN=PIR3 PE=1 SV=3 - [PIR3_YEAST]	Q03178;Q03180	S5(Hex2); S10(Hex2)	ETD	KTR triple	3	Trypsin
KDPWStLTPsATYK	Cell wall mannoprotein PIR1 OS=Saccharomyces cerevisiae ((strain ATCC 204508 / S288c) GN=PIR1 PE=3 SV=1 - [PIR1_YEAST]|Cell wall mannoprotein PIR3 OS=Saccharomyces cerevisiae (strain ATCC 204508 / S288c) GN=PIR3 PE=1 SV=3 - [PIR3_YEAST]	Q03178;Q03180	T6(Hex); S10(Hex2)	ETD	KTR triple	3	Trypsin
PWstLtPsAtYK	Cell wall mannoprotein PIR1 OS=Saccharomyces cerevisiae ((strain ATCC 204508 / S288c) GN=PIR1 PE=3 SV=1 - [PIR1_YEAST]|Cell wall mannoprotein PIR3 OS=Saccharomyces cerevisiae (strain ATCC 204508 / S288c) GN=PIR3 PE=1 SV=3 - [PIR3_YEAST]	Q03178;Q03180	S3(Hex); T4(Hex); T6(Hex); S8(Hex); T10(Hex)	ETD	KTR triple	3	Trypsin
YAPKDPWstLTPsATYK	Cell wall mannoprotein PIR1 OS=Saccharomyces cerevisiae ((strain ATCC 204508 / S288c) GN=PIR1 PE=3 SV=1 - [PIR1_YEAST]|Cell wall mannoprotein PIR3 OS=Saccharomyces cerevisiae (strain ATCC 204508 / S288c) GN=PIR3 PE=1 SV=3 - [PIR3_YEAST]	Q03178;Q03180	S8(Hex); T9(Hex); S13(Hex)	ETD	KTR triple	3	Trypsin
YAPKDPWstLtPsATYK	Cell wall mannoprotein PIR1 OS=Saccharomyces cerevisiae ((strain ATCC 204508 / S288c) GN=PIR1 PE=3 SV=1 - [PIR1_YEAST]|Cell wall mannoprotein PIR3 OS=Saccharomyces cerevisiae (strain ATCC 204508 / S288c) GN=PIR3 PE=1 SV=3 - [PIR3_YEAST]	Q03178;Q03180	S8(Hex); T9(Hex); T11(Hex); S13(Hex)	ETD	KTR triple	3	Trypsin
YAPKDPWstLtPsAtYK	Cell wall mannoprotein PIR1 OS=Saccharomyces cerevisiae ((strain ATCC 204508 / S288c) GN=PIR1 PE=3 SV=1 - [PIR1_YEAST]|Cell wall mannoprotein PIR3 OS=Saccharomyces cerevisiae (strain ATCC 204508 / S288c) GN=PIR3 PE=1 SV=3 - [PIR3_YEAST]	Q03178;Q03180	S8(Hex); T9(Hex); T11(Hex); S13(Hex); T15(Hex)	ETD	KTR triple	3	Trypsin
YAPKDPWstLtPsAtYK	Cell wall mannoprotein PIR1 OS=Saccharomyces cerevisiae ((strain ATCC 204508 / S288c) GN=PIR1 PE=3 SV=1 - [PIR1_YEAST]|Cell wall mannoprotein PIR3 OS=Saccharomyces cerevisiae (strain ATCC 204508 / S288c) GN=PIR3 PE=1 SV=3 - [PIR3_YEAST]	Q03178;Q03180	S8(Hex); T9(Hex); T11(Hex); S13(Hex); T15(Hex)	ETD	KTR triple	3	Trypsin
YAPKDPWstLtPsAtYK	Cell wall mannoprotein PIR1 OS=Saccharomyces cerevisiae ((strain ATCC 204508 / S288c) GN=PIR1 PE=3 SV=1 - [PIR1_YEAST]|Cell wall mannoprotein PIR3 OS=Saccharomyces cerevisiae (strain ATCC 204508 / S288c) GN=PIR3 PE=1 SV=3 - [PIR3_YEAST]	Q03178;Q03180	S8(Hex); T9(Hex); T11(Hex); S13(Hex); T15(Hex)	ETD	KTR triple	3	Trypsin
YAPKDPWstLtPsAtYK	Cell wall mannoprotein PIR1 OS=Saccharomyces cerevisiae ((strain ATCC 204508 / S288c) GN=PIR1 PE=3 SV=1 - [PIR1_YEAST]|Cell wall mannoprotein PIR3 OS=Saccharomyces cerevisiae (strain ATCC 204508 / S288c) GN=PIR3 PE=1 SV=3 - [PIR3_YEAST]	Q03178;Q03180	S8(Hex); T9(Hex); T11(Hex); S13(Hex); T15(Hex)	ETD	KTR triple	3	Trypsin
YAPKDPWstLtPsAtYK	Cell wall mannoprotein PIR1 OS=Saccharomyces cerevisiae ((strain ATCC 204508 / S288c) GN=PIR1 PE=3 SV=1 - [PIR1_YEAST]|Cell wall mannoprotein PIR3 OS=Saccharomyces cerevisiae (strain ATCC 204508 / S288c) GN=PIR3 PE=1 SV=3 - [PIR3_YEAST]	Q03178;Q03180	S8(Hex); T9(Hex); T11(Hex); S13(Hex); T15(Hex)	ETD	KTR triple	3	Trypsin
YAPKDPWstLtPsAtYK	Cell wall mannoprotein PIR1 OS=Saccharomyces cerevisiae ((strain ATCC 204508 / S288c) GN=PIR1 PE=3 SV=1 - [PIR1_YEAST]|Cell wall mannoprotein PIR3 OS=Saccharomyces cerevisiae (strain ATCC 204508 / S288c) GN=PIR3 PE=1 SV=3 - [PIR3_YEAST]	Q03178;Q03180	S8(Hex); T9(Hex); T11(Hex); S13(Hex); T15(Hex)	ETD	KTR triple	3	Trypsin
YAPKDPWsTLtPSAtYK	Cell wall mannoprotein PIR1 OS=Saccharomyces cerevisiae ((strain ATCC 204508 / S288c) GN=PIR1 PE=3 SV=1 - [PIR1_YEAST]|Cell wall mannoprotein PIR3 OS=Saccharomyces cerevisiae (strain ATCC 204508 / S288c) GN=PIR3 PE=1 SV=3 - [PIR3_YEAST]	Q03178;Q03180	S8(Hex2); T11(Hex); T15(Hex)	ETD	KTR triple	3	Trypsin
YAPKDPWStLTPSATYK	Cell wall mannoprotein PIR1 OS=Saccharomyces cerevisiae ((strain ATCC 204508 / S288c) GN=PIR1 PE=3 SV=1 - [PIR1_YEAST]|Cell wall mannoprotein PIR3 OS=Saccharomyces cerevisiae (strain ATCC 204508 / S288c) GN=PIR3 PE=1 SV=3 - [PIR3_YEAST]	Q03178;Q03180	T9(Hex)	ETD	KTR triple	3	Trypsin
YAPKDPWStLtPSATYK	Cell wall mannoprotein PIR1 OS=Saccharomyces cerevisiae ((strain ATCC 204508 / S288c) GN=PIR1 PE=3 SV=1 - [PIR1_YEAST]|Cell wall mannoprotein PIR3 OS=Saccharomyces cerevisiae (strain ATCC 204508 / S288c) GN=PIR3 PE=1 SV=3 - [PIR3_YEAST]	Q03178;Q03180	T9(Hex); T11(Hex)	ETD	KTR triple	3	Trypsin
YAPKDPWStLtPsATYK	Cell wall mannoprotein PIR1 OS=Saccharomyces cerevisiae ((strain ATCC 204508 / S288c) GN=PIR1 PE=3 SV=1 - [PIR1_YEAST]|Cell wall mannoprotein PIR3 OS=Saccharomyces cerevisiae (strain ATCC 204508 / S288c) GN=PIR3 PE=1 SV=3 - [PIR3_YEAST]	Q03178;Q03180	T9(Hex); T11(Hex); S13(Hex)	ETD	KTR triple	3	Trypsin
YAPKDPWStLtPSAtYK	Cell wall mannoprotein PIR1 OS=Saccharomyces cerevisiae ((strain ATCC 204508 / S288c) GN=PIR1 PE=3 SV=1 - [PIR1_YEAST]|Cell wall mannoprotein PIR3 OS=Saccharomyces cerevisiae (strain ATCC 204508 / S288c) GN=PIR3 PE=1 SV=3 - [PIR3_YEAST]	Q03178;Q03180	T9(Hex); T11(Hex); T15(Hex)	ETD	KTR triple	3	Trypsin
YAPKDPWStLtPSAtYK	Cell wall mannoprotein PIR1 OS=Saccharomyces cerevisiae ((strain ATCC 204508 / S288c) GN=PIR1 PE=3 SV=1 - [PIR1_YEAST]|Cell wall mannoprotein PIR3 OS=Saccharomyces cerevisiae (strain ATCC 204508 / S288c) GN=PIR3 PE=1 SV=3 - [PIR3_YEAST]	Q03178;Q03180	T9(Hex2); T11(Hex); T15(Hex)	ETD	KTR triple	3	Trypsin
AAYAPKDPWstLtPsAtYK	Cell wall mannoprotein PIR1 OS=Saccharomyces cerevisiae ((strain ATCC 204508 / S288c) GN=PIR1 PE=3 SV=1 - [PIR1_YEAST]|Cell wall mannoprotein PIR3 OS=Saccharomyces cerevisiae (strain ATCC 204508 / S288c) GN=PIR3 PE=1 SV=3 - [PIR3_YEAST]	Q03178;Q03180	S10(Hex); T11(Hex); T13(Hex); S15(Hex); T17(Hex)	ETD	KTR triple	3	Trypsin
AAYAPKDPWstLtPsAtYK	Cell wall mannoprotein PIR1 OS=Saccharomyces cerevisiae ((strain ATCC 204508 / S288c) GN=PIR1 PE=3 SV=1 - [PIR1_YEAST]|Cell wall mannoprotein PIR3 OS=Saccharomyces cerevisiae (strain ATCC 204508 / S288c) GN=PIR3 PE=1 SV=3 - [PIR3_YEAST]	Q03178;Q03180	S10(Hex); T11(Hex); T13(Hex); S15(Hex); T17(Hex)	ETD	KTR triple	3	Trypsin
sQIGDGQVQAAtttAAVsKK	Cell wall mannoprotein PIR3 OS=Saccharomyces cerevisiae (strain ATCC 204508 / S288c) GN=PIR3 PE=1 SV=3 - [PIR3_YEAST]	Q03180	S1(Hex); T12(Hex); T13(Hex); T14(Hex); S18(Hex)	ETD	KTR triple	3	Trypsin
sQIGDGQVQAAtttAAVsKK	Cell wall mannoprotein PIR3 OS=Saccharomyces cerevisiae (strain ATCC 204508 / S288c) GN=PIR3 PE=1 SV=3 - [PIR3_YEAST]	Q03180	S1(Hex); T12(Hex); T13(Hex); T14(Hex); S18(Hex)	ETD	KTR triple	3	Trypsin
stAAAVsQItDGQVQAAK	Cell wall mannoprotein PIR3 OS=Saccharomyces cerevisiae (strain ATCC 204508 / S288c) GN=PIR3 PE=1 SV=3 - [PIR3_YEAST]	Q03180	S1(Hex); T2(Hex); S7(Hex); T10(Hex)	ETD	KTR triple	3	Trypsin
AAsQIGDGQVQAAtttAAVsKK	Cell wall mannoprotein PIR3 OS=Saccharomyces cerevisiae (strain ATCC 204508 / S288c) GN=PIR3 PE=1 SV=3 - [PIR3_YEAST]	Q03180	S3(Hex); T14(Hex); T15(Hex); T16(Hex); S20(Hex)	ETD	KTR triple	3	Trypsin
HAtAtAQSDLDKYSR	Cell wall mannoprotein PST1 OS=Saccharomyces cerevisiae (strain ATCC 204508 / S288c) GN=PST1 PE=3 SV=1 - [PST1_YEAST]	Q12355	T3(Hex); T5(Hex)	ETD	KTR triple	3	Trypsin
SHAtAtAQSDLDKYSR	Cell wall mannoprotein PST1 OS=Saccharomyces cerevisiae (strain ATCC 204508 / S288c) GN=PST1 PE=3 SV=1 - [PST1_YEAST]	Q12355	T4(Hex); T6(Hex)	ETD	KTR triple	3	Trypsin
tAtAQSDLDKYSR	Cell wall mannoprotein PST1 OS=Saccharomyces cerevisiae (strain ATCC 204508 / S288c) GN=PST1 PE=3 SV=1 - [PST1_YEAST]	Q12355	T1(Hex); T3(Hex)	ETD	KTR triple	3	Trypsin
DGSSYIFSSKQsDDATGVAIRPTsK	Cell wall protein CWP1 OS=Saccharomyces cerevisiae (strain ATCC 204508 / S288c) GN=CWP1 PE=1 SV=2 - [CWP1_YEAST]	P28319	S12(Hex); S24(Hex)	ETD	KTR triple	3	Trypsin
QSDDATGVAIRPtSK	Cell wall protein CWP1 OS=Saccharomyces cerevisiae (strain ATCC 204508 / S288c) GN=CWP1 PE=1 SV=2 - [CWP1_YEAST]	P28319	T13(Hex)	ETD	KTR triple	3	Trypsin
SDDATGVAIRPTsK	Cell wall protein CWP1 OS=Saccharomyces cerevisiae (strain ATCC 204508 / S288c) GN=CWP1 PE=1 SV=2 - [CWP1_YEAST]	P28319	S13(Hex)	ETD	KTR triple	3	Trypsin
SSKQsDDATGVAIRPTsK	Cell wall protein CWP1 OS=Saccharomyces cerevisiae (strain ATCC 204508 / S288c) GN=CWP1 PE=1 SV=2 - [CWP1_YEAST]	P28319	S5(Hex); S17(Hex)	ETD	KTR triple	3	Trypsin
GATstsVKLsstsTEsSK	Cell wall protein ECM33 OS=Saccharomyces cerevisiae (strain ATCC 204508 / S288c) GN=ECM33 PE=1 SV=3 - [ECM33_YEAST]	P38248	S4(Hex); T5(Hex2); S6(Hex); S10(Hex); S11(Hex); T12(Hex2); S13(Hex); S16(Hex)	ETD	KTR triple	3	Trypsin
KLQsNGAIQGD	Cell wall protein ECM33 OS=Saccharomyces cerevisiae (strain ATCC 204508 / S288c) GN=ECM33 PE=1 SV=3 - [ECM33_YEAST]	P38248	S4(Hex)	ETD	KTR triple	3	Trypsin
KLQSNGAIQGDsFVcK	Cell wall protein ECM33 OS=Saccharomyces cerevisiae (strain ATCC 204508 / S288c) GN=ECM33 PE=1 SV=3 - [ECM33_YEAST]	P38248	S12(Hex); C15(Carbamidomethyl)	ETD	KTR triple	3	Trypsin
KLQsNGAIQGDSFVcK	Cell wall protein ECM33 OS=Saccharomyces cerevisiae (strain ATCC 204508 / S288c) GN=ECM33 PE=1 SV=3 - [ECM33_YEAST]	P38248	S4(Hex); C15(Carbamidomethyl)	ETD	KTR triple	3	Trypsin
KLQsNGAIQGDsFVcK	Cell wall protein ECM33 OS=Saccharomyces cerevisiae (strain ATCC 204508 / S288c) GN=ECM33 PE=1 SV=3 - [ECM33_YEAST]	P38248	S4(Hex); S12(Hex); C15(Carbamidomethyl)	ETD	KTR triple	3	Trypsin
KLQsNGAIQGDsFVcK	Cell wall protein ECM33 OS=Saccharomyces cerevisiae (strain ATCC 204508 / S288c) GN=ECM33 PE=1 SV=3 - [ECM33_YEAST]	P38248	S4(Hex); S12(Hex); C15(Carbamidomethyl)	ETD	KTR triple	3	Trypsin
KLQsNGAIQGDsFVcK	Cell wall protein ECM33 OS=Saccharomyces cerevisiae (strain ATCC 204508 / S288c) GN=ECM33 PE=1 SV=3 - [ECM33_YEAST]	P38248	S4(Hex); S12(Hex); C15(Carbamidomethyl)	ETD	KTR triple	3	Trypsin
KLQsNGAIQGDsFVcK	Cell wall protein ECM33 OS=Saccharomyces cerevisiae (strain ATCC 204508 / S288c) GN=ECM33 PE=1 SV=3 - [ECM33_YEAST]	P38248	S4(Hex); S12(Hex); C15(Carbamidomethyl)	ETD	KTR triple	3	Trypsin
KLQsNGAIQGDsFVcK	Cell wall protein ECM33 OS=Saccharomyces cerevisiae (strain ATCC 204508 / S288c) GN=ECM33 PE=1 SV=3 - [ECM33_YEAST]	P38248	S4(Hex); S12(Hex); C15(Carbamidomethyl)	ETD	KTR triple	3	Trypsin
LQsNGAIQGD	Cell wall protein ECM33 OS=Saccharomyces cerevisiae (strain ATCC 204508 / S288c) GN=ECM33 PE=1 SV=3 - [ECM33_YEAST]	P38248	S3(Hex)	ETD	KTR triple	3	Trypsin
LQsNGAIQGDsFVcK	Cell wall protein ECM33 OS=Saccharomyces cerevisiae (strain ATCC 204508 / S288c) GN=ECM33 PE=1 SV=3 - [ECM33_YEAST]	P38248	S3(Hex); S11(Hex); C14(Carbamidomethyl)	ETD	KTR triple	3	Trypsin
LQsNGAIQGDsFVcK	Cell wall protein ECM33 OS=Saccharomyces cerevisiae (strain ATCC 204508 / S288c) GN=ECM33 PE=1 SV=3 - [ECM33_YEAST]	P38248	S3(Hex); S11(Hex); C14(Carbamidomethyl)	ETD	KTR triple	3	Trypsin
LQsNGAIQGDsFVcK	Cell wall protein ECM33 OS=Saccharomyces cerevisiae (strain ATCC 204508 / S288c) GN=ECM33 PE=1 SV=3 - [ECM33_YEAST]	P38248	S3(Hex); S11(Hex); C14(Carbamidomethyl)	ETD	KTR triple	3	Trypsin
sKGAAPELVPATsFMGVVA	Cell wall protein ECM33 OS=Saccharomyces cerevisiae (strain ATCC 204508 / S288c) GN=ECM33 PE=1 SV=3 - [ECM33_YEAST]	P38248	S1(Hex); S13(Hex)	ETD	KTR triple	3	Trypsin
sKGAAPELVPATsFMGVVA	Cell wall protein ECM33 OS=Saccharomyces cerevisiae (strain ATCC 204508 / S288c) GN=ECM33 PE=1 SV=3 - [ECM33_YEAST]	P38248	S1(Hex); S13(Hex)	ETD	KTR triple	3	Trypsin
sKGAAPELVPAtsFMGVVA	Cell wall protein ECM33 OS=Saccharomyces cerevisiae (strain ATCC 204508 / S288c) GN=ECM33 PE=1 SV=3 - [ECM33_YEAST]	P38248	S1(Hex); T12(Hex); S13(Hex)	ETD	KTR triple	3	Trypsin
sKGAAPELVPAtsFMGVVA	Cell wall protein ECM33 OS=Saccharomyces cerevisiae (strain ATCC 204508 / S288c) GN=ECM33 PE=1 SV=3 - [ECM33_YEAST]	P38248	S1(Hex); T12(Hex); S13(Hex)	ETD	KTR triple	3	Trypsin
sKGAAPELVPATsFMGVVAAVG	Cell wall protein ECM33 OS=Saccharomyces cerevisiae (strain ATCC 204508 / S288c) GN=ECM33 PE=1 SV=3 - [ECM33_YEAST]	P38248	S1(Hex); S13(Hex)	ETD	KTR triple	3	Trypsin
AKPsstSLGAR	Cell wall protein PRY3 OS=Saccharomyces cerevisiae (strain ATCC 204508 / S288c) GN=PRY3 PE=1 SV=1 - [PRY3_YEAST]	P47033	S4(Hex); S5(Hex); T6(Hex2)	ETD	KTR triple	3	Trypsin
FAtsEKPNEPtsVK	Cell wall protein PRY3 OS=Saccharomyces cerevisiae (strain ATCC 204508 / S288c) GN=PRY3 PE=1 SV=1 - [PRY3_YEAST]	P47033	T3(Hex); S4(Hex); T11(Hex); S12(Hex)	ETD	KTR triple	3	Trypsin
FAtsEKPNEPtsVK	Cell wall protein PRY3 OS=Saccharomyces cerevisiae (strain ATCC 204508 / S288c) GN=PRY3 PE=1 SV=1 - [PRY3_YEAST]	P47033	T3(Hex); S4(Hex); T11(Hex); S12(Hex)	ETD	KTR triple	3	Trypsin
HtStYGssstGAsLDsLR	Cell wall protein PRY3 OS=Saccharomyces cerevisiae (strain ATCC 204508 / S288c) GN=PRY3 PE=1 SV=1 - [PRY3_YEAST]	P47033	T2(Hex); T4(Hex); S7(Hex2); S8(Hex); S9(Hex); T10(Hex); S13(Hex); S16(Hex)	ETD	KTR triple	3	Trypsin
sDFAtSEKPNEPtsVK	Cell wall protein PRY3 OS=Saccharomyces cerevisiae (strain ATCC 204508 / S288c) GN=PRY3 PE=1 SV=1 - [PRY3_YEAST]	P47033	S1(Hex2); T5(Hex); T13(Hex); S14(Hex)	ETD	KTR triple	3	Trypsin
YAKPsstsLGAR	Cell wall protein PRY3 OS=Saccharomyces cerevisiae (strain ATCC 204508 / S288c) GN=PRY3 PE=1 SV=1 - [PRY3_YEAST]	P47033	S5(Hex); S6(Hex); T7(Hex); S8(Hex)	ETD	KTR triple	3	Trypsin
YAKPsstsLGAR	Cell wall protein PRY3 OS=Saccharomyces cerevisiae (strain ATCC 204508 / S288c) GN=PRY3 PE=1 SV=1 - [PRY3_YEAST]	P47033	S5(Hex); S6(Hex); T7(Hex); S8(Hex)	ETD	KTR triple	3	Trypsin
KSEAPEssVPVtEsK	Cell wall protein SED1 OS=Saccharomyces cerevisiae (strain ATCC 204508 / S288c) GN=SED1 PE=1 SV=1 - [SED1_YEAST]	Q01589	S7(Hex); S8(Hex); T12(Hex); S14(Hex)	ETD	KTR triple	3	Trypsin
KSEAPESsVPVtEsK	Cell wall protein SED1 OS=Saccharomyces cerevisiae (strain ATCC 204508 / S288c) GN=SED1 PE=1 SV=1 - [SED1_YEAST]	Q01589	S8(Hex); T12(Hex); S14(Hex)	ETD	KTR triple	3	Trypsin
sEAPEssVPVtEsK	Cell wall protein SED1 OS=Saccharomyces cerevisiae (strain ATCC 204508 / S288c) GN=SED1 PE=1 SV=1 - [SED1_YEAST]	Q01589	S1(Hex); S6(Hex); S7(Hex); T11(Hex); S13(Hex)	ETD	KTR triple	3	Trypsin
sEAPEssVPVtEsKGttTK	Cell wall protein SED1 OS=Saccharomyces cerevisiae (strain ATCC 204508 / S288c) GN=SED1 PE=1 SV=1 - [SED1_YEAST]	Q01589	S1(Hex); S6(Hex); S7(Hex); T11(Hex); S13(Hex); T16(Hex); T17(Hex2)	ETD	KTR triple	3	Trypsin
tYTVTEPTtLtITDcPcTIEK	Cell wall protein SED1 OS=Saccharomyces cerevisiae (strain ATCC 204508 / S288c) GN=SED1 PE=1 SV=1 - [SED1_YEAST]	Q01589	T1(Hex2); T9(Hex); T11(Hex); C15(Carbamidomethyl); C17(Carbamidomethyl)	ETD	KTR triple	3	Trypsin
TYtVTEPTtLtItDcPcTIEK	Cell wall protein SED1 OS=Saccharomyces cerevisiae (strain ATCC 204508 / S288c) GN=SED1 PE=1 SV=1 - [SED1_YEAST]	Q01589	T3(Hex2); T9(Hex); T11(Hex); T13(Hex); C15(Carbamidomethyl); C17(Carbamidomethyl)	ETD	KTR triple	3	Trypsin
TYtVTEPTtLtItDcPctIEK	Cell wall protein SED1 OS=Saccharomyces cerevisiae (strain ATCC 204508 / S288c) GN=SED1 PE=1 SV=1 - [SED1_YEAST]	Q01589	T3(Hex2); T9(Hex); T11(Hex); T13(Hex); C15(Carbamidomethyl); C17(Carbamidomethyl); T18(Hex)	ETD	KTR triple	3	Trypsin
KsFEQAstsNGcVPItK	Cell wall protein SRL1 OS=Saccharomyces cerevisiae (strain ATCC 204508 / S288c) GN=SRL1 PE=1 SV=1 - [SRL1_YEAST]	Q08673	S2(Hex); S7(Hex); T8(Hex); S9(Hex); C12(Carbamidomethyl); T16(Hex)	ETD	KTR triple	3	Trypsin
sFEQAstsNGcVPItK	Cell wall protein SRL1 OS=Saccharomyces cerevisiae (strain ATCC 204508 / S288c) GN=SRL1 PE=1 SV=1 - [SRL1_YEAST]	Q08673	S1(Hex); S6(Hex); T7(Hex); S8(Hex); C11(Carbamidomethyl); T15(Hex)	ETD	KTR triple	3	Trypsin
SFEQAstsNGcVPItK	Cell wall protein SRL1 OS=Saccharomyces cerevisiae (strain ATCC 204508 / S288c) GN=SRL1 PE=1 SV=1 - [SRL1_YEAST]	Q08673	S6(Hex2); T7(Hex); S8(Hex2); C11(Carbamidomethyl); T15(Hex)	ETD	KTR triple	3	Trypsin
SFEQAstsNGcVPItK	Cell wall protein SRL1 OS=Saccharomyces cerevisiae (strain ATCC 204508 / S288c) GN=SRL1 PE=1 SV=1 - [SRL1_YEAST]	Q08673	S6(Hex2); T7(Hex); S8(Hex2); C11(Carbamidomethyl); T15(Hex)	ETD	KTR triple	3	Trypsin
sTtLsPSStAASVSDEDSNNKDAK	Cell wall protein SRL1 OS=Saccharomyces cerevisiae (strain ATCC 204508 / S288c) GN=SRL1 PE=1 SV=1 - [SRL1_YEAST]	Q08673	S1(Hex2); T3(Hex); S5(Hex2); T9(Hex)	ETD	KTR triple	3	Trypsin
tLSPSStAAsVSDEDSNNKDAK	Cell wall protein SRL1 OS=Saccharomyces cerevisiae (strain ATCC 204508 / S288c) GN=SRL1 PE=1 SV=1 - [SRL1_YEAST]	Q08673	T1(Hex2); T7(Hex2); S10(Hex)	ETD	KTR triple	3	Trypsin
ttLSPSstAASVSDEDSNNKDAK	Cell wall protein SRL1 OS=Saccharomyces cerevisiae (strain ATCC 204508 / S288c) GN=SRL1 PE=1 SV=1 - [SRL1_YEAST]	Q08673	T1(Hex); T2(Hex); S7(Hex2); T8(Hex)	ETD	KTR triple	3	Trypsin
AQIttAMVQVPWYSsR	Cell wall protein TIR3 OS=Saccharomyces cerevisiae (strain ATCC 204508 / S288c) GN=TIR3 PE=2 SV=1 - [TIR3_YEAST]	P40552	T4(Hex); T5(Hex); S15(Hex2)	ETD	KTR triple	3	Trypsin
GFtGSYVDVNKFK	Cell wall protein YJL171C OS=Saccharomyces cerevisiae (strain ATCC 204508 / S288c) GN=YJL171C PE=1 SV=2 - [YJR1_YEAST]	P46992	T3(Hex)	ETD	KTR triple	3	Trypsin
tIPLNDEDLDGNGHGTHcAGTIASK	Cerevisin OS=Saccharomyces cerevisiae (strain ATCC 204508 / S288c) GN=PRB1 PE=1 SV=1 - [PRTB_YEAST]	P09232	T1(Hex); C18(Carbamidomethyl)	ETD	KTR triple	3	Trypsin
LtMVPWYssRLEPALK	Cold shock-induced protein TIR1 OS=Saccharomyces cerevisiae (strain ATCC 204508 / S288c) GN=TIR1 PE=1 SV=1 - [TIR1_YEAST]	P10863	T2(Hex); S8(Hex); S9(Hex)	ETD	KTR triple	3	Trypsin
LtMVPWYssRLEPALK	Cold shock-induced protein TIR1 OS=Saccharomyces cerevisiae (strain ATCC 204508 / S288c) GN=TIR1 PE=1 SV=1 - [TIR1_YEAST]	P10863	T2(Hex); S8(Hex); S9(Hex)	ETD	KTR triple	3	Trypsin
MLtMVPWYssR	Cold shock-induced protein TIR1 OS=Saccharomyces cerevisiae (strain ATCC 204508 / S288c) GN=TIR1 PE=1 SV=1 - [TIR1_YEAST]	P10863	T3(Hex); S9(Hex); S10(Hex)	ETD	KTR triple	3	Trypsin
MLtMVPWYsSR	Cold shock-induced protein TIR1 OS=Saccharomyces cerevisiae (strain ATCC 204508 / S288c) GN=TIR1 PE=1 SV=1 - [TIR1_YEAST]	P10863	T3(Hex); S9(Hex2)	ETD	KTR triple	3	Trypsin
tMVPWYssRLEPALK	Cold shock-induced protein TIR1 OS=Saccharomyces cerevisiae (strain ATCC 204508 / S288c) GN=TIR1 PE=1 SV=1 - [TIR1_YEAST]	P10863	T1(Hex); S7(Hex); S8(Hex)	ETD	KTR triple	3	Trypsin
tMVPWYssRLEPALK	Cold shock-induced protein TIR1 OS=Saccharomyces cerevisiae (strain ATCC 204508 / S288c) GN=TIR1 PE=1 SV=1 - [TIR1_YEAST]	P10863	T1(Hex); S7(Hex); S8(Hex)	ETD	KTR triple	3	Trypsin
tsAIsQItDGQIQATK	Cold shock-induced protein TIR1 OS=Saccharomyces cerevisiae (strain ATCC 204508 / S288c) GN=TIR1 PE=1 SV=1 - [TIR1_YEAST]	P10863	T1(Hex); S2(Hex); S5(Hex); T8(Hex)	ETD	KTR triple	3	Trypsin
tsAIsQItDGQIQAtK	Cold shock-induced protein TIR1 OS=Saccharomyces cerevisiae (strain ATCC 204508 / S288c) GN=TIR1 PE=1 SV=1 - [TIR1_YEAST]	P10863	T1(Hex); S2(Hex); S5(Hex); T8(Hex); T15(Hex)	ETD	KTR triple	3	Trypsin
tsAIsQItDGQIQAtK	Cold shock-induced protein TIR1 OS=Saccharomyces cerevisiae (strain ATCC 204508 / S288c) GN=TIR1 PE=1 SV=1 - [TIR1_YEAST]	P10863	T1(Hex); S2(Hex); S5(Hex); T8(Hex); T15(Hex)	ETD	KTR triple	3	Trypsin
tsAIsQItDGQIQAtK	Cold shock-induced protein TIR1 OS=Saccharomyces cerevisiae (strain ATCC 204508 / S288c) GN=TIR1 PE=1 SV=1 - [TIR1_YEAST]	P10863	T1(Hex); S2(Hex); S5(Hex); T8(Hex); T15(Hex)	ETD	KTR triple	3	Trypsin
tsAIsQItDGQIQAtK	Cold shock-induced protein TIR1 OS=Saccharomyces cerevisiae (strain ATCC 204508 / S288c) GN=TIR1 PE=1 SV=1 - [TIR1_YEAST]	P10863	T1(Hex); S2(Hex2); S5(Hex); T8(Hex); T15(Hex)	ETD	KTR triple	3	Trypsin
VPWYssRLEPALK	Cold shock-induced protein TIR1 OS=Saccharomyces cerevisiae (strain ATCC 204508 / S288c) GN=TIR1 PE=1 SV=1 - [TIR1_YEAST]	P10863	S5(Hex); S6(Hex)	ETD	KTR triple	3	Trypsin
VPWYssRLEPALK	Cold shock-induced protein TIR1 OS=Saccharomyces cerevisiae (strain ATCC 204508 / S288c) GN=TIR1 PE=1 SV=1 - [TIR1_YEAST]	P10863	S5(Hex); S6(Hex)	ETD	KTR triple	3	Trypsin
YssRLEPALK	Cold shock-induced protein TIR1 OS=Saccharomyces cerevisiae (strain ATCC 204508 / S288c) GN=TIR1 PE=1 SV=1 - [TIR1_YEAST]	P10863	S2(Hex); S3(Hex)	ETD	KTR triple	3	Trypsin
ItQYttWcPLttEAPK	Covalently-linked cell wall protein 12 OS=Saccharomyces cerevisiae (strain ATCC 204508 / S288c) GN=CCW12 PE=1 SV=1 - [CCW12_YEAST]	Q12127	T2(Hex); T5(Hex); T6(Hex); C8(Carbamidomethyl); T11(Hex); T12(Hex)	ETD	KTR triple	3	Trypsin
GKSSSTcDSLNQVtcYcEHENSAVK	Covalently-linked cell wall protein 14 OS=Saccharomyces cerevisiae (strain ATCC 204508 / S288c) GN=CCW14 PE=1 SV=1 - [CCW14_YEAST]	O13547	C7(Carbamidomethyl); T14(Hex); C15(Carbamidomethyl); C17(Carbamidomethyl)	ETD	KTR triple	3	Trypsin
KcLDSIcPNNDADAAYsAFK	Covalently-linked cell wall protein 14 OS=Saccharomyces cerevisiae (strain ATCC 204508 / S288c) GN=CCW14 PE=1 SV=1 - [CCW14_YEAST]	O13547	C2(Carbamidomethyl); C7(Carbamidomethyl); S17(Hex)	ETD	KTR triple	3	Trypsin
KcLDSIcPNNDADAAYsAFK	Covalently-linked cell wall protein 14 OS=Saccharomyces cerevisiae (strain ATCC 204508 / S288c) GN=CCW14 PE=1 SV=1 - [CCW14_YEAST]	O13547	C2(Carbamidomethyl); C7(Carbamidomethyl); S17(Hex)	ETD	KTR triple	3	Trypsin
KSSSTcDSLNQVtcYcEHENSAVK	Covalently-linked cell wall protein 14 OS=Saccharomyces cerevisiae (strain ATCC 204508 / S288c) GN=CCW14 PE=1 SV=1 - [CCW14_YEAST]	O13547	C6(Carbamidomethyl); T13(Hex); C14(Carbamidomethyl); C16(Carbamidomethyl)	ETD	KTR triple	3	Trypsin
SSSTcDSLNQVtcYcEHENSAVK	Covalently-linked cell wall protein 14 OS=Saccharomyces cerevisiae (strain ATCC 204508 / S288c) GN=CCW14 PE=1 SV=1 - [CCW14_YEAST]	O13547	C5(Carbamidomethyl); T12(Hex); C13(Carbamidomethyl); C15(Carbamidomethyl)	ETD	KTR triple	3	Trypsin
SSStcDSLNQVTcYcEHENSAVK	Covalently-linked cell wall protein 14 OS=Saccharomyces cerevisiae (strain ATCC 204508 / S288c) GN=CCW14 PE=1 SV=1 - [CCW14_YEAST]	O13547	T4(Hex); C5(Carbamidomethyl); C13(Carbamidomethyl); C15(Carbamidomethyl)	ETD	KTR triple	3	Trypsin
SSSTcDSLNQVtcYcEHENSAVKK	Covalently-linked cell wall protein 14 OS=Saccharomyces cerevisiae (strain ATCC 204508 / S288c) GN=CCW14 PE=1 SV=1 - [CCW14_YEAST]	O13547	C5(Carbamidomethyl); T12(Hex); C13(Carbamidomethyl); C15(Carbamidomethyl)	ETD	KTR triple	3	Trypsin
SSStcDSLNQVtcYcEHENSAVKK	Covalently-linked cell wall protein 14 OS=Saccharomyces cerevisiae (strain ATCC 204508 / S288c) GN=CCW14 PE=1 SV=1 - [CCW14_YEAST]	O13547	T4(Hex); C5(Carbamidomethyl); T12(Hex); C13(Carbamidomethyl); C15(Carbamidomethyl)	ETD	KTR triple	3	Trypsin
STcDSLNQVtcYcEHENSAVK	Covalently-linked cell wall protein 14 OS=Saccharomyces cerevisiae (strain ATCC 204508 / S288c) GN=CCW14 PE=1 SV=1 - [CCW14_YEAST]	O13547	C3(Carbamidomethyl); T10(Hex); C11(Carbamidomethyl); C13(Carbamidomethyl)	ETD	KTR triple	3	Trypsin
TstAVIstFSEGSGNVLEAGK	Covalently-linked cell wall protein 14 OS=Saccharomyces cerevisiae (strain ATCC 204508 / S288c) GN=CCW14 PE=1 SV=1 - [CCW14_YEAST]	O13547	S2(Hex); T3(Hex2); S7(Hex); T8(Hex2)	ETD	KTR triple	3	Trypsin
KDEEVFtLDPIVNK	Cruciform DNA-recognizing protein 1 OS=Saccharomyces cerevisiae (strain ATCC 204508 / S288c) GN=CRP1 PE=3 SV=1 - [CRP1_YEAST]	P38845	T7(Hex)	ETD	KTR triple	3	Trypsin
ADQENSPLHtVGFDAR	Cytochrome c oxidase subunit 6B OS=Saccharomyces cerevisiae (strain ATCC 204508 / S288c) GN=COX12 PE=1 SV=2 - [COX12_YEAST]	Q01519	T10(Hex)	ETD	KTR triple	3	Trypsin
AAALASttPLVHVASVEK	Cytochrome c peroxidase, mitochondrial OS=Saccharomyces cerevisiae (strain ATCC 204508 / S288c) GN=CCP1 PE=1 SV=2 - [CCPR_YEAST]	P00431	T7(Hex); T8(Hex)	ETD	KTR triple	3	Trypsin
AAALASTtPLVHVASVEK	Cytochrome c peroxidase, mitochondrial OS=Saccharomyces cerevisiae (strain ATCC 204508 / S288c) GN=CCP1 PE=1 SV=2 - [CCPR_YEAST]	P00431	T8(Hex)	ETD	KTR triple	3	Trypsin
AAALASttPLVHVASVEKG	Cytochrome c peroxidase, mitochondrial OS=Saccharomyces cerevisiae (strain ATCC 204508 / S288c) GN=CCP1 PE=1 SV=2 - [CCPR_YEAST]	P00431	T7(Hex); T8(Hex)	ETD	KTR triple	3	Trypsin
AALASttPLVHVASVEK	Cytochrome c peroxidase, mitochondrial OS=Saccharomyces cerevisiae (strain ATCC 204508 / S288c) GN=CCP1 PE=1 SV=2 - [CCPR_YEAST]	P00431	T6(Hex); T7(Hex)	ETD	KTR triple	3	Trypsin
AALASTtPLVHVASVEK	Cytochrome c peroxidase, mitochondrial OS=Saccharomyces cerevisiae (strain ATCC 204508 / S288c) GN=CCP1 PE=1 SV=2 - [CCPR_YEAST]	P00431	T7(Hex)	ETD	KTR triple	3	Trypsin
FGGIGGEYVKPtALANVR	Dihydroorotate dehydrogenase (fumarate) OS=Saccharomyces cerevisiae (strain ATCC 204508 / S288c) GN=URA1 PE=1 SV=1 - [PYRD_YEAST]	P28272	T12(Hex)	ETD	KTR triple	3	Trypsin
GFGGIGGEYVKPtALANVR	Dihydroorotate dehydrogenase (fumarate) OS=Saccharomyces cerevisiae (strain ATCC 204508 / S288c) GN=URA1 PE=1 SV=1 - [PYRD_YEAST]	P28272	T13(Hex)	ETD	KTR triple	3	Trypsin
NGFGGIGGEYVKPtALANVR	Dihydroorotate dehydrogenase (fumarate) OS=Saccharomyces cerevisiae (strain ATCC 204508 / S288c) GN=URA1 PE=1 SV=1 - [PYRD_YEAST]	P28272	T14(Hex)	ETD	KTR triple	3	Trypsin
NGFGGIGGEYVKPtALANVR	Dihydroorotate dehydrogenase (fumarate) OS=Saccharomyces cerevisiae (strain ATCC 204508 / S288c) GN=URA1 PE=1 SV=1 - [PYRD_YEAST]	P28272	T14(Hex)	ETD	KTR triple	3	Trypsin
GIsWNNNVKILYKQK	DNA repair/transcription protein MET18/MMS19 OS=Saccharomyces cerevisiae (strain ATCC 204508 / S288c) GN=MET18 PE=1 SV=1 - [MET18_YEAST]	P40469	S3(Hex)	ETD	KTR triple	3	Trypsin
GsGFPFGNGFK	DnaJ-like chaperone JEM1 OS=Saccharomyces cerevisiae (strain ATCC 204508 / S288c) GN=JEM1 PE=1 SV=3 - [JEM1_YEAST]	P40358	S2(Hex2)	ETD	KTR triple	3	Trypsin
NPGsGFPFGNGFK	DnaJ-like chaperone JEM1 OS=Saccharomyces cerevisiae (strain ATCC 204508 / S288c) GN=JEM1 PE=1 SV=3 - [JEM1_YEAST]	P40358	S4(Hex2)	ETD	KTR triple	3	Trypsin
LSRPAHVVVsNGEVEVVK	DnaJ-related protein SCJ1 OS=Saccharomyces cerevisiae (strain ATCC 204508 / S288c) GN=SCJ1 PE=1 SV=2 - [SCJ1_YEAST]	P25303	S10(Hex2)	ETD	KTR triple	3	Trypsin
LsRPAHVVVsNGEVEVVK	DnaJ-related protein SCJ1 OS=Saccharomyces cerevisiae (strain ATCC 204508 / S288c) GN=SCJ1 PE=1 SV=2 - [SCJ1_YEAST]	P25303	S2(Hex2); S10(Hex2)	ETD	KTR triple	3	Trypsin
tIEFLDENKPVKL	DnaJ-related protein SCJ1 OS=Saccharomyces cerevisiae (strain ATCC 204508 / S288c) GN=SCJ1 PE=1 SV=2 - [SCJ1_YEAST]	P25303	T1(Hex)	ETD	KTR triple	3	Trypsin
AQYEPPAtWENVDYKR	Dolichyl-diphosphooligosaccharide--protein glycosyltransferase subunit 1 OS=Saccharomyces cerevisiae (strain ATCC 204508 / S288c) GN=OST1 PE=1 SV=1 - [OST1_YEAST]	P41543	T8(Hex)	ETD	KTR triple	3	Trypsin
SYKDFPQLFNGGQAtDR	Dolichyl-diphosphooligosaccharide--protein glycosyltransferase subunit STT3 OS=Saccharomyces cerevisiae (strain ATCC 204508 / S288c) GN=STT3 PE=1 SV=2 - [STT3_YEAST]	P39007	T15(Hex)	ETD	KTR triple	3	Trypsin
TLRDVGELtR	Dolichyl-diphosphooligosaccharide--protein glycosyltransferase subunit STT3 OS=Saccharomyces cerevisiae (strain ATCC 204508 / S288c) GN=STT3 PE=1 SV=2 - [STT3_YEAST]	P39007	T9(Hex)	ETD	KTR triple	3	Trypsin
AIEstNKPFQNTLLIGLPNK	Dolichyl-diphosphooligosaccharide--protein glycosyltransferase subunit SWP1 OS=Saccharomyces cerevisiae (strain ATCC 204508 / S288c) GN=SWP1 PE=1 SV=1 - [OSTD_YEAST]	Q02795	S4(Hex); T5(Hex)	ETD	KTR triple	3	Trypsin
AIESTNKPFQNtLLIGLPNK	Dolichyl-diphosphooligosaccharide--protein glycosyltransferase subunit SWP1 OS=Saccharomyces cerevisiae (strain ATCC 204508 / S288c) GN=SWP1 PE=1 SV=1 - [OSTD_YEAST]	Q02795	T12(Hex)	ETD	KTR triple	3	Trypsin
AIEStNKPFQNTLLIGLPNK	Dolichyl-diphosphooligosaccharide--protein glycosyltransferase subunit SWP1 OS=Saccharomyces cerevisiae (strain ATCC 204508 / S288c) GN=SWP1 PE=1 SV=1 - [OSTD_YEAST]	Q02795	T5(Hex)	ETD	KTR triple	3	Trypsin
IEsTNKPFQNTLLIGLPNK	Dolichyl-diphosphooligosaccharide--protein glycosyltransferase subunit SWP1 OS=Saccharomyces cerevisiae (strain ATCC 204508 / S288c) GN=SWP1 PE=1 SV=1 - [OSTD_YEAST]	Q02795	S3(Hex)	ETD	KTR triple	3	Trypsin
VAQDVHVsFPSTAGK	Dolichyl-diphosphooligosaccharide--protein glycosyltransferase subunit SWP1 OS=Saccharomyces cerevisiae (strain ATCC 204508 / S288c) GN=SWP1 PE=1 SV=1 - [OSTD_YEAST]	Q02795	S8(Hex)	ETD	KTR triple	3	Trypsin
VAQDVHVSFPStAGK	Dolichyl-diphosphooligosaccharide--protein glycosyltransferase subunit SWP1 OS=Saccharomyces cerevisiae (strain ATCC 204508 / S288c) GN=SWP1 PE=1 SV=1 - [OSTD_YEAST]	Q02795	T12(Hex)	ETD	KTR triple	3	Trypsin
YVAQDVHVSFPsTAGK	Dolichyl-diphosphooligosaccharide--protein glycosyltransferase subunit SWP1 OS=Saccharomyces cerevisiae (strain ATCC 204508 / S288c) GN=SWP1 PE=1 SV=1 - [OSTD_YEAST]	Q02795	S12(Hex)	ETD	KTR triple	3	Trypsin
YVAQDVHVSFPStAGK	Dolichyl-diphosphooligosaccharide--protein glycosyltransferase subunit SWP1 OS=Saccharomyces cerevisiae (strain ATCC 204508 / S288c) GN=SWP1 PE=1 SV=1 - [OSTD_YEAST]	Q02795	T13(Hex)	ETD	KTR triple	3	Trypsin
GLSFTtDKDVK	Dolichyl-diphosphooligosaccharide--protein glycosyltransferase subunit WBP1 OS=Saccharomyces cerevisiae (strain ATCC 204508 / S288c) GN=WBP1 PE=1 SV=1 - [OSTB_YEAST]	P33767	T6(Hex)	ETD	KTR triple	3	Trypsin
HGVFtFLTDYR	Dolichyl-diphosphooligosaccharide--protein glycosyltransferase subunit WBP1 OS=Saccharomyces cerevisiae (strain ATCC 204508 / S288c) GN=WBP1 PE=1 SV=1 - [OSTB_YEAST]	P33767	T5(Hex)	ETD	KTR triple	3	Trypsin
IGLSFTtDKDVK	Dolichyl-diphosphooligosaccharide--protein glycosyltransferase subunit WBP1 OS=Saccharomyces cerevisiae (strain ATCC 204508 / S288c) GN=WBP1 PE=1 SV=1 - [OSTB_YEAST]	P33767	T7(Hex)	ETD	KTR triple	3	Trypsin
IGLSFTtDKDVK	Dolichyl-diphosphooligosaccharide--protein glycosyltransferase subunit WBP1 OS=Saccharomyces cerevisiae (strain ATCC 204508 / S288c) GN=WBP1 PE=1 SV=1 - [OSTB_YEAST]	P33767	T7(Hex)	ETD	KTR triple	3	Trypsin
IGLSFTtDKDVK	Dolichyl-diphosphooligosaccharide--protein glycosyltransferase subunit WBP1 OS=Saccharomyces cerevisiae (strain ATCC 204508 / S288c) GN=WBP1 PE=1 SV=1 - [OSTB_YEAST]	P33767	T7(Hex)	ETD	KTR triple	3	Trypsin
IGLSFTtDKDVK	Dolichyl-diphosphooligosaccharide--protein glycosyltransferase subunit WBP1 OS=Saccharomyces cerevisiae (strain ATCC 204508 / S288c) GN=WBP1 PE=1 SV=1 - [OSTB_YEAST]	P33767	T7(Hex)	ETD	KTR triple	3	Trypsin
KIGLSFTtDKDVK	Dolichyl-diphosphooligosaccharide--protein glycosyltransferase subunit WBP1 OS=Saccharomyces cerevisiae (strain ATCC 204508 / S288c) GN=WBP1 PE=1 SV=1 - [OSTB_YEAST]	P33767	T8(Hex)	ETD	KTR triple	3	Trypsin
LSFTtDKDVK	Dolichyl-diphosphooligosaccharide--protein glycosyltransferase subunit WBP1 OS=Saccharomyces cerevisiae (strain ATCC 204508 / S288c) GN=WBP1 PE=1 SV=1 - [OSTB_YEAST]	P33767	T5(Hex)	ETD	KTR triple	3	Trypsin
FKDtEGNELDPEVVK	Dolichyl-phosphate-mannose--protein mannosyltransferase 1 OS=Saccharomyces cerevisiae (strain ATCC 204508 / S288c) GN=PMT1 PE=1 SV=1 - [PMT1_YEAST]	P33775	T4(Hex)	ETD	KTR triple	3	Trypsin
FKDtEGNELDPEVVKK	Dolichyl-phosphate-mannose--protein mannosyltransferase 1 OS=Saccharomyces cerevisiae (strain ATCC 204508 / S288c) GN=PMT1 PE=1 SV=1 - [PMT1_YEAST]	P33775	T4(Hex)	ETD	KTR triple	3	Trypsin
FSSLEEYKNQtLtK	Dolichyl-phosphate-mannose--protein mannosyltransferase 1 OS=Saccharomyces cerevisiae (strain ATCC 204508 / S288c) GN=PMT1 PE=1 SV=1 - [PMT1_YEAST]	P33775	T11(Hex); T13(Hex)	ETD	KTR triple	3	Trypsin
FSSLEEYKNQtLtKR	Dolichyl-phosphate-mannose--protein mannosyltransferase 1 OS=Saccharomyces cerevisiae (strain ATCC 204508 / S288c) GN=PMT1 PE=1 SV=1 - [PMT1_YEAST]	P33775	T11(Hex); T13(Hex)	ETD	KTR triple	3	Trypsin
IFKDtEGNELDPEVVK	Dolichyl-phosphate-mannose--protein mannosyltransferase 1 OS=Saccharomyces cerevisiae (strain ATCC 204508 / S288c) GN=PMT1 PE=1 SV=1 - [PMT1_YEAST]	P33775	T5(Hex)	ETD	KTR triple	3	Trypsin
IFKDtEGNELDPEVVKK	Dolichyl-phosphate-mannose--protein mannosyltransferase 1 OS=Saccharomyces cerevisiae (strain ATCC 204508 / S288c) GN=PMT1 PE=1 SV=1 - [PMT1_YEAST]	P33775	T5(Hex)	ETD	KTR triple	3	Trypsin
KIFKDtEGNELDPEVVK	Dolichyl-phosphate-mannose--protein mannosyltransferase 1 OS=Saccharomyces cerevisiae (strain ATCC 204508 / S288c) GN=PMT1 PE=1 SV=1 - [PMT1_YEAST]	P33775	T6(Hex)	ETD	KTR triple	3	Trypsin
NcNTYFSSLEEYKNQtLtK	Dolichyl-phosphate-mannose--protein mannosyltransferase 1 OS=Saccharomyces cerevisiae (strain ATCC 204508 / S288c) GN=PMT1 PE=1 SV=1 - [PMT1_YEAST]	P33775	C2(Carbamidomethyl); T16(Hex); T18(Hex)	ETD	KTR triple	3	Trypsin
NcNTYFSSLEEYKNQtLtKR	Dolichyl-phosphate-mannose--protein mannosyltransferase 1 OS=Saccharomyces cerevisiae (strain ATCC 204508 / S288c) GN=PMT1 PE=1 SV=1 - [PMT1_YEAST]	P33775	C2(Carbamidomethyl); T16(Hex); T18(Hex)	ETD	KTR triple	3	Trypsin
SSLEEYKNQtLtKR	Dolichyl-phosphate-mannose--protein mannosyltransferase 1 OS=Saccharomyces cerevisiae (strain ATCC 204508 / S288c) GN=PMT1 PE=1 SV=1 - [PMT1_YEAST]	P33775	T10(Hex); T12(Hex)	ETD	KTR triple	3	Trypsin
TYFSSLEEYKNQtLtK	Dolichyl-phosphate-mannose--protein mannosyltransferase 1 OS=Saccharomyces cerevisiae (strain ATCC 204508 / S288c) GN=PMT1 PE=1 SV=1 - [PMT1_YEAST]	P33775	T13(Hex); T15(Hex)	ETD	KTR triple	3	Trypsin
YFSSLEEYKNQtLtK	Dolichyl-phosphate-mannose--protein mannosyltransferase 1 OS=Saccharomyces cerevisiae (strain ATCC 204508 / S288c) GN=PMT1 PE=1 SV=1 - [PMT1_YEAST]	P33775	T12(Hex); T14(Hex)	ETD	KTR triple	3	Trypsin
GDEDPEKLHtLttsFR	Dolichyl-phosphate-mannose--protein mannosyltransferase 2 OS=Saccharomyces cerevisiae (strain ATCC 204508 / S288c) GN=PMT2 PE=1 SV=2 - [PMT2_YEAST]	P31382	T10(Hex); T12(Hex); T13(Hex); S14(Hex)	ETD	KTR triple	3	Trypsin
GDEDPEKLHtLttsFR	Dolichyl-phosphate-mannose--protein mannosyltransferase 2 OS=Saccharomyces cerevisiae (strain ATCC 204508 / S288c) GN=PMT2 PE=1 SV=2 - [PMT2_YEAST]	P31382	T10(Hex); T12(Hex); T13(Hex2); S14(Hex)	ETD	KTR triple	3	Trypsin
GDEDPEKLHtLttsFR	Dolichyl-phosphate-mannose--protein mannosyltransferase 2 OS=Saccharomyces cerevisiae (strain ATCC 204508 / S288c) GN=PMT2 PE=1 SV=2 - [PMT2_YEAST]	P31382	T10(Hex); T12(Hex2); T13(Hex2); S14(Hex)	ETD	KTR triple	3	Trypsin
GDEDPEKLHtLttsFR	Dolichyl-phosphate-mannose--protein mannosyltransferase 2 OS=Saccharomyces cerevisiae (strain ATCC 204508 / S288c) GN=PMT2 PE=1 SV=2 - [PMT2_YEAST]	P31382	T10(Hex2); T12(Hex); T13(Hex); S14(Hex2)	ETD	KTR triple	3	Trypsin
GDEDPEKLHtLttsFR	Dolichyl-phosphate-mannose--protein mannosyltransferase 2 OS=Saccharomyces cerevisiae (strain ATCC 204508 / S288c) GN=PMT2 PE=1 SV=2 - [PMT2_YEAST]	P31382	T10(Hex2); T12(Hex2); T13(Hex); S14(Hex2)	ETD	KTR triple	3	Trypsin
LHTHPVAAPVsK	Dolichyl-phosphate-mannose--protein mannosyltransferase 2 OS=Saccharomyces cerevisiae (strain ATCC 204508 / S288c) GN=PMT2 PE=1 SV=2 - [PMT2_YEAST]	P31382	S11(Hex)	ETD	KTR triple	3	Trypsin
LHTHPVAAPVsK	Dolichyl-phosphate-mannose--protein mannosyltransferase 2 OS=Saccharomyces cerevisiae (strain ATCC 204508 / S288c) GN=PMT2 PE=1 SV=2 - [PMT2_YEAST]	P31382	S11(Hex)	ETD	KTR triple	3	Trypsin
NLHTHPVAAPVsK	Dolichyl-phosphate-mannose--protein mannosyltransferase 2 OS=Saccharomyces cerevisiae (strain ATCC 204508 / S288c) GN=PMT2 PE=1 SV=2 - [PMT2_YEAST]	P31382	S12(Hex)	ETD	KTR triple	3	Trypsin
NLHTHPVAAPVsK	Dolichyl-phosphate-mannose--protein mannosyltransferase 2 OS=Saccharomyces cerevisiae (strain ATCC 204508 / S288c) GN=PMT2 PE=1 SV=2 - [PMT2_YEAST]	P31382	S12(Hex)	ETD	KTR triple	3	Trypsin
NLHtHPVAAPVsK	Dolichyl-phosphate-mannose--protein mannosyltransferase 2 OS=Saccharomyces cerevisiae (strain ATCC 204508 / S288c) GN=PMT2 PE=1 SV=2 - [PMT2_YEAST]	P31382	T4(Hex); S12(Hex)	ETD	KTR triple	3	Trypsin
NLHtHPVAAPVsK	Dolichyl-phosphate-mannose--protein mannosyltransferase 2 OS=Saccharomyces cerevisiae (strain ATCC 204508 / S288c) GN=PMT2 PE=1 SV=2 - [PMT2_YEAST]	P31382	T4(Hex); S12(Hex)	ETD	KTR triple	3	Trypsin
NLHtHPVAAPVsK	Dolichyl-phosphate-mannose--protein mannosyltransferase 2 OS=Saccharomyces cerevisiae (strain ATCC 204508 / S288c) GN=PMT2 PE=1 SV=2 - [PMT2_YEAST]	P31382	T4(Hex); S12(Hex)	ETD	KTR triple	3	Trypsin
tWWNIEtHENER	Dolichyl-phosphate-mannose--protein mannosyltransferase 2 OS=Saccharomyces cerevisiae (strain ATCC 204508 / S288c) GN=PMT2 PE=1 SV=2 - [PMT2_YEAST]	P31382	T1(Hex2); T7(Hex)	ETD	KTR triple	3	Trypsin
NTGSNLHSHDVPSHVsR	Dolichyl-phosphate-mannose--protein mannosyltransferase 6 OS=Saccharomyces cerevisiae (strain ATCC 204508 / S288c) GN=PMT6 PE=1 SV=1 - [PMT6_YEAST]	P42934	S16(Hex)	ETD	KTR triple	3	Trypsin
ttSIPSATEtLLGETSPSsR	Ectonucleotide pyrophosphatase/phosphodiesterase 1 OS=Saccharomyces cerevisiae (strain ATCC 204508 / S288c) GN=NPP1 PE=1 SV=2 - [NPP1_YEAST]	P25353	T1(Hex2); T2(Hex2); T10(Hex); S19(Hex2)	ETD	KTR triple	3	Trypsin
AtLtVGEPYVAQsVVVtR	Endo-1,3(4)-beta-glucanase 1 OS=Saccharomyces cerevisiae (strain ATCC 204508 / S288c) GN=DSE4 PE=1 SV=1 - [ENG1_YEAST]	P53753	T2(Hex); T4(Hex); S13(Hex); T17(Hex)	ETD	KTR triple	3	Trypsin
NRVsAsPINsQDsDsNTR	Endo-1,3(4)-beta-glucanase 1 OS=Saccharomyces cerevisiae (strain ATCC 204508 / S288c) GN=DSE4 PE=1 SV=1 - [ENG1_YEAST]	P53753	S4(Hex); S6(Hex); S10(Hex); S13(Hex); S15(Hex)	ETD	KTR triple	3	Trypsin
TAVQLsLsLsNYAsQVsQK	Endo-1,3(4)-beta-glucanase 1 OS=Saccharomyces cerevisiae (strain ATCC 204508 / S288c) GN=DSE4 PE=1 SV=1 - [ENG1_YEAST]	P53753	S6(Hex2); S8(Hex2); S10(Hex); S14(Hex); S17(Hex)	ETD	KTR triple	3	Trypsin
tAVQLsLsLsNYAsQVsQK	Endo-1,3(4)-beta-glucanase 1 OS=Saccharomyces cerevisiae (strain ATCC 204508 / S288c) GN=DSE4 PE=1 SV=1 - [ENG1_YEAST]	P53753	T1(Hex); S6(Hex); S8(Hex); S10(Hex); S14(Hex); S17(Hex)	ETD	KTR triple	3	Trypsin
tAVQLsLsLsNYAsQVsQK	Endo-1,3(4)-beta-glucanase 1 OS=Saccharomyces cerevisiae (strain ATCC 204508 / S288c) GN=DSE4 PE=1 SV=1 - [ENG1_YEAST]	P53753	T1(Hex); S6(Hex2); S8(Hex); S10(Hex); S14(Hex); S17(Hex)	ETD	KTR triple	3	Trypsin
tLtVGEPYVAQsVVVtR	Endo-1,3(4)-beta-glucanase 1 OS=Saccharomyces cerevisiae (strain ATCC 204508 / S288c) GN=DSE4 PE=1 SV=1 - [ENG1_YEAST]	P53753	T1(Hex); T3(Hex); S12(Hex); T16(Hex)	ETD	KTR triple	3	Trypsin
VsAAsHsPLsVSPK	Endo-1,3(4)-beta-glucanase 1 OS=Saccharomyces cerevisiae (strain ATCC 204508 / S288c) GN=DSE4 PE=1 SV=1 - [ENG1_YEAST]	P53753	S2(Hex); S5(Hex); S7(Hex); S10(Hex)	ETD	KTR triple	3	Trypsin
VsAAsHsPLsVsPK	Endo-1,3(4)-beta-glucanase 1 OS=Saccharomyces cerevisiae (strain ATCC 204508 / S288c) GN=DSE4 PE=1 SV=1 - [ENG1_YEAST]	P53753	S2(Hex); S5(Hex); S7(Hex); S10(Hex); S12(Hex)	ETD	KTR triple	3	Trypsin
VsAAsHsPLsVsPK	Endo-1,3(4)-beta-glucanase 1 OS=Saccharomyces cerevisiae (strain ATCC 204508 / S288c) GN=DSE4 PE=1 SV=1 - [ENG1_YEAST]	P53753	S2(Hex); S5(Hex); S7(Hex); S10(Hex); S12(Hex)	ETD	KTR triple	3	Trypsin
VsAAsHsPLsVSPK	Endo-1,3(4)-beta-glucanase 1 OS=Saccharomyces cerevisiae (strain ATCC 204508 / S288c) GN=DSE4 PE=1 SV=1 - [ENG1_YEAST]	P53753	S2(Hex2); S5(Hex); S7(Hex); S10(Hex)	ETD	KTR triple	3	Trypsin
VsAAsHsPLsVSPK	Endo-1,3(4)-beta-glucanase 1 OS=Saccharomyces cerevisiae (strain ATCC 204508 / S288c) GN=DSE4 PE=1 SV=1 - [ENG1_YEAST]	P53753	S2(Hex2); S5(Hex); S7(Hex); S10(Hex)	ETD	KTR triple	3	Trypsin
NLLTSASQTAtttVATsK	Endochitinase OS=Saccharomyces cerevisiae (strain ATCC 204508 / S288c) GN=CTS1 PE=1 SV=2 - [CHIT_YEAST]	P29029	T11(Hex); T12(Hex); T13(Hex); S17(Hex2)	ETD	KTR triple	3	Trypsin
NLLTSASQTAtttVATsK	Endochitinase OS=Saccharomyces cerevisiae (strain ATCC 204508 / S288c) GN=CTS1 PE=1 SV=2 - [CHIT_YEAST]	P29029	T11(Hex); T12(Hex); T13(Hex); S17(Hex2)	ETD	KTR triple	3	Trypsin
NLLTSASQTATttVAtSK	Endochitinase OS=Saccharomyces cerevisiae (strain ATCC 204508 / S288c) GN=CTS1 PE=1 SV=2 - [CHIT_YEAST]	P29029	T12(Hex); T13(Hex); T16(Hex2)	ETD	KTR triple	3	Trypsin
NLLTSASQtAtttVATsK	Endochitinase OS=Saccharomyces cerevisiae (strain ATCC 204508 / S288c) GN=CTS1 PE=1 SV=2 - [CHIT_YEAST]	P29029	T9(Hex); T11(Hex); T12(Hex); T13(Hex); S17(Hex2)	ETD	KTR triple	3	Trypsin
FIGVADYVSEETREPIsYK	Endoplasmic oxidoreductin-1 OS=Saccharomyces cerevisiae (strain ATCC 204508 / S288c) GN=ERO1 PE=1 SV=1 - [ERO1_YEAST]	Q03103	S17(Hex2)	ETD	KTR triple	3	Trypsin
IGVADYVSEETREPIsYK	Endoplasmic oxidoreductin-1 OS=Saccharomyces cerevisiae (strain ATCC 204508 / S288c) GN=ERO1 PE=1 SV=1 - [ERO1_YEAST]	Q03103	S16(Hex2)	ETD	KTR triple	3	Trypsin
KKTNNsQSHVFDDLK	Endoplasmic oxidoreductin-1 OS=Saccharomyces cerevisiae (strain ATCC 204508 / S288c) GN=ERO1 PE=1 SV=1 - [ERO1_YEAST]	Q03103	S6(Hex2)	ETD	KTR triple	3	Trypsin
KKTNNSQsHVFDDLK	Endoplasmic oxidoreductin-1 OS=Saccharomyces cerevisiae (strain ATCC 204508 / S288c) GN=ERO1 PE=1 SV=1 - [ERO1_YEAST]	Q03103	S8(Hex)	ETD	KTR triple	3	Trypsin
KTNNsQSHVFDDLK	Endoplasmic oxidoreductin-1 OS=Saccharomyces cerevisiae (strain ATCC 204508 / S288c) GN=ERO1 PE=1 SV=1 - [ERO1_YEAST]	Q03103	S5(Hex)	ETD	KTR triple	3	Trypsin
KTNNSQsHVFDDLK	Endoplasmic oxidoreductin-1 OS=Saccharomyces cerevisiae (strain ATCC 204508 / S288c) GN=ERO1 PE=1 SV=1 - [ERO1_YEAST]	Q03103	S7(Hex)	ETD	KTR triple	3	Trypsin
TNNSQsHVFDDLK	Endoplasmic oxidoreductin-1 OS=Saccharomyces cerevisiae (strain ATCC 204508 / S288c) GN=ERO1 PE=1 SV=1 - [ERO1_YEAST]	Q03103	S6(Hex)	ETD	KTR triple	3	Trypsin
YVSEETREPIsYK	Endoplasmic oxidoreductin-1 OS=Saccharomyces cerevisiae (strain ATCC 204508 / S288c) GN=ERO1 PE=1 SV=1 - [ERO1_YEAST]	Q03103	S11(Hex2)	ETD	KTR triple	3	Trypsin
AQSKPsSLWYIGER	Endoplasmic reticulum mannosyl-oligosaccharide 1,2-alpha-mannosidase OS=Saccharomyces cerevisiae (strain ATCC 204508 / S288c) GN=MNS1 PE=1 SV=1 - [MNS1_YEAST]	P32906	S6(Hex)	ETD	KTR triple	3	Trypsin
RFtSLsDcITLPTK	Endoplasmic reticulum mannosyl-oligosaccharide 1,2-alpha-mannosidase OS=Saccharomyces cerevisiae (strain ATCC 204508 / S288c) GN=MNS1 PE=1 SV=1 - [MNS1_YEAST]	P32906	T3(Hex); S6(Hex); C8(Carbamidomethyl)	ETD	KTR triple	3	Trypsin
FVtEGQLVVADIHSDGsVGDGQK	Endoplasmic reticulum vesicle protein 25 OS=Saccharomyces cerevisiae (strain ATCC 204508 / S288c) GN=ERV25 PE=1 SV=1 - [TMEDA_YEAST]	P54837	T3(Hex); S17(Hex)	ETD	KTR triple	3	Trypsin
TSHGEItLSAPYK	Endosomal protein P24B OS=Saccharomyces cerevisiae (strain ATCC 204508 / S288c) GN=EMP24 PE=1 SV=1 - [EMP24_YEAST]	P32803	T7(Hex)	ETD	KTR triple	3	Trypsin
LYNPsGYIKSFTETPR	ER-retained PMA1-suppressing protein 1 OS=Saccharomyces cerevisiae (strain ATCC 204508 / S288c) GN=EPS1 PE=1 SV=1 - [EPS1_YEAST]	P40557	S5(Hex)	ETD	KTR triple	3	Trypsin
EEKPVQtEEKTEEKsELPK	Eukaryotic peptide chain release factor GTP-binding subunit OS=Saccharomyces cerevisiae (strain ATCC 204508 / S288c) GN=SUP35 PE=1 SV=1 - [ERF3_YEAST]	P05453	T7(Hex); S15(Hex)	ETD	KTR triple	3	Trypsin
EsItttItAtKNGHVYtK	Facilitator of iron transport 1 OS=Saccharomyces cerevisiae (strain ATCC 204508 / S288c) GN=FIT1 PE=2 SV=1 - [FIT1_YEAST]	Q04433	S2(Hex); T4(Hex); T5(Hex); T6(Hex); T8(Hex); T10(Hex); T17(Hex)	ETD	KTR triple	3	Trypsin
NGHVYtKtVtQDAtFVWtGEGER	Facilitator of iron transport 1 OS=Saccharomyces cerevisiae (strain ATCC 204508 / S288c) GN=FIT1 PE=2 SV=1 - [FIT1_YEAST]	Q04433	T6(Hex); T8(Hex); T10(Hex); T14(Hex); T18(Hex)	ETD	KTR triple	3	Trypsin
ttRtVVVsNsDATYtK	Facilitator of iron transport 2 OS=Saccharomyces cerevisiae (strain ATCC 204508 / S288c) GN=FIT2 PE=2 SV=1 - [FIT2_YEAST]	Q08906	T1(Hex); T2(Hex); T4(Hex); S8(Hex); S10(Hex); T15(Hex2)	ETD	KTR triple	3	Trypsin
ttRtVVVsNsDATYtK	Facilitator of iron transport 2 OS=Saccharomyces cerevisiae (strain ATCC 204508 / S288c) GN=FIT2 PE=2 SV=1 - [FIT2_YEAST]	Q08906	T1(Hex); T2(Hex); T4(Hex); S8(Hex); S10(Hex); T15(Hex2)	ETD	KTR triple	3	Trypsin
ttRtVVVsNsDAtYtK	Facilitator of iron transport 2 OS=Saccharomyces cerevisiae (strain ATCC 204508 / S288c) GN=FIT2 PE=2 SV=1 - [FIT2_YEAST]	Q08906	T1(Hex); T2(Hex); T4(Hex); S8(Hex2); S10(Hex); T13(Hex); T15(Hex)	ETD	KTR triple	3	Trypsin
VVtDtADPIISYsttR	Facilitator of iron transport 2 OS=Saccharomyces cerevisiae (strain ATCC 204508 / S288c) GN=FIT2 PE=2 SV=1 - [FIT2_YEAST]	Q08906	T3(Hex); T5(Hex); S13(Hex); T14(Hex); T15(Hex2)	ETD	KTR triple	3	Trypsin
SsAINTsPISVVDKER	FAD synthase OS=Saccharomyces cerevisiae (strain ATCC 204508 / S288c) GN=FAD1 PE=1 SV=1 - [FAD1_YEAST]	P38913	S2(Hex); S7(Hex)	ETD	KTR triple	3	Trypsin
NVVNLItFK	FAS1 domain-containing protein YDR262W OS=Saccharomyces cerevisiae (strain ATCC 204508 / S288c) GN=YDR262W PE=1 SV=1 - [YFAS1_YEAST]	Q12331	T7(Hex)	ETD	KTR triple	3	Trypsin
HANEVGLLsItQVK	MICOS complex subunit MIC60 OS=Saccharomyces cerevisiae (strain ATCC 204508 / S288c) GN=FCJ1 PE=3 SV=1 - [MIC60_YEAST]	P36112	S9(Hex); T11(Hex)	ETD	KTR triple	3	Trypsin
HANEVGLLsItQVK	MICOS complex subunit MIC60 OS=Saccharomyces cerevisiae (strain ATCC 204508 / S288c) GN=FCJ1 PE=3 SV=1 - [MIC60_YEAST]	P36112	S9(Hex); T11(Hex2)	ETD	KTR triple	3	Trypsin
HANEVGLLsItQVK	MICOS complex subunit MIC60 OS=Saccharomyces cerevisiae (strain ATCC 204508 / S288c) GN=FCJ1 PE=3 SV=1 - [MIC60_YEAST]	P36112	S9(Hex2); T11(Hex)	ETD	KTR triple	3	Trypsin
HANEVGLLSItQVK	MICOS complex subunit MIC60 OS=Saccharomyces cerevisiae (strain ATCC 204508 / S288c) GN=FCJ1 PE=3 SV=1 - [MIC60_YEAST]	P36112	T11(Hex)	ETD	KTR triple	3	Trypsin
HANEVGLLSItQVK	MICOS complex subunit MIC60 OS=Saccharomyces cerevisiae (strain ATCC 204508 / S288c) GN=FCJ1 PE=3 SV=1 - [MIC60_YEAST]	P36112	T11(Hex2)	ETD	KTR triple	3	Trypsin
ADGSIEEKFsssLsAQAFPR	Glucan 1,3-beta-glucosidase 2 OS=Saccharomyces cerevisiae (strain ATCC 204508 / S288c) GN=EXG2 PE=1 SV=1 - [EXG2_YEAST]	P52911	S10(Hex); S11(Hex); S12(Hex); S14(Hex)	ETD	KTR triple	3	Trypsin
ADGsIEEKFsssLsAQAFPR	Glucan 1,3-beta-glucosidase 2 OS=Saccharomyces cerevisiae (strain ATCC 204508 / S288c) GN=EXG2 PE=1 SV=1 - [EXG2_YEAST]	P52911	S4(Hex); S10(Hex); S11(Hex); S12(Hex); S14(Hex)	ETD	KTR triple	3	Trypsin
FsssLsAQAFPR	Glucan 1,3-beta-glucosidase 2 OS=Saccharomyces cerevisiae (strain ATCC 204508 / S288c) GN=EXG2 PE=1 SV=1 - [EXG2_YEAST]	P52911	S2(Hex); S3(Hex); S4(Hex); S6(Hex)	ETD	KTR triple	3	Trypsin
GSIEEKFsssLsAQAFPR	Glucan 1,3-beta-glucosidase 2 OS=Saccharomyces cerevisiae (strain ATCC 204508 / S288c) GN=EXG2 PE=1 SV=1 - [EXG2_YEAST]	P52911	S8(Hex); S9(Hex); S10(Hex); S12(Hex)	ETD	KTR triple	3	Trypsin
GSIEEKFsssLsAQAFPR	Glucan 1,3-beta-glucosidase 2 OS=Saccharomyces cerevisiae (strain ATCC 204508 / S288c) GN=EXG2 PE=1 SV=1 - [EXG2_YEAST]	P52911	S8(Hex); S9(Hex); S10(Hex); S12(Hex)	ETD	KTR triple	3	Trypsin
KADGSIEEKFsssLsAQAFPR	Glucan 1,3-beta-glucosidase 2 OS=Saccharomyces cerevisiae (strain ATCC 204508 / S288c) GN=EXG2 PE=1 SV=1 - [EXG2_YEAST]	P52911	S11(Hex); S12(Hex); S13(Hex); S15(Hex)	ETD	KTR triple	3	Trypsin
KADGSIEEKFsssLsAQAFPR	Glucan 1,3-beta-glucosidase 2 OS=Saccharomyces cerevisiae (strain ATCC 204508 / S288c) GN=EXG2 PE=1 SV=1 - [EXG2_YEAST]	P52911	S11(Hex); S12(Hex); S13(Hex); S15(Hex)	ETD	KTR triple	3	Trypsin
VGtTEKEESLSPLELNILQNK	Glucan 1,3-beta-glucosidase 2 OS=Saccharomyces cerevisiae (strain ATCC 204508 / S288c) GN=EXG2 PE=1 SV=1 - [EXG2_YEAST]	P52911	T3(Hex)	ETD	KTR triple	3	Trypsin
VGtTEKEESLSPLELNILQNK	Glucan 1,3-beta-glucosidase 2 OS=Saccharomyces cerevisiae (strain ATCC 204508 / S288c) GN=EXG2 PE=1 SV=1 - [EXG2_YEAST]	P52911	T3(Hex2)	ETD	KTR triple	3	Trypsin
GVWPtDDSHYAAEK	Glucan 1,3-beta-glucosidase OS=Saccharomyces cerevisiae (strain ATCC 204508 / S288c) GN=BGL2 PE=1 SV=1 - [BGL2_YEAST]	P15703	T5(Hex)	ETD	KTR triple	3	Trypsin
HWGVFtSSDNLK	Glucan 1,3-beta-glucosidase OS=Saccharomyces cerevisiae (strain ATCC 204508 / S288c) GN=BGL2 PE=1 SV=1 - [BGL2_YEAST]	P15703	T6(Hex)	ETD	KTR triple	3	Trypsin
HWGVFtSSDNLK	Glucan 1,3-beta-glucosidase OS=Saccharomyces cerevisiae (strain ATCC 204508 / S288c) GN=BGL2 PE=1 SV=1 - [BGL2_YEAST]	P15703	T6(Hex2)	ETD	KTR triple	3	Trypsin
IKEstVAGFLVGsEALYR	Glucan 1,3-beta-glucosidase OS=Saccharomyces cerevisiae (strain ATCC 204508 / S288c) GN=BGL2 PE=1 SV=1 - [BGL2_YEAST]	P15703	S4(Hex); T5(Hex); S13(Hex)	ETD	KTR triple	3	Trypsin
NDLTAsQLSDKINDVR	Glucan 1,3-beta-glucosidase OS=Saccharomyces cerevisiae (strain ATCC 204508 / S288c) GN=BGL2 PE=1 SV=1 - [BGL2_YEAST]	P15703	S6(Hex)	ETD	KTR triple	3	Trypsin
VGVWPtDDSHYAAEK	Glucan 1,3-beta-glucosidase OS=Saccharomyces cerevisiae (strain ATCC 204508 / S288c) GN=BGL2 PE=1 SV=1 - [BGL2_YEAST]	P15703	T6(Hex)	ETD	KTR triple	3	Trypsin
VGVWPtDDSHYAAEK	Glucan 1,3-beta-glucosidase OS=Saccharomyces cerevisiae (strain ATCC 204508 / S288c) GN=BGL2 PE=1 SV=1 - [BGL2_YEAST]	P15703	T6(Hex)	ETD	KTR triple	3	Trypsin
LNKEtTYDEIKK	Glyceraldehyde-3-phosphate dehydrogenase 3 OS=Saccharomyces cerevisiae (strain ATCC 204508 / S288c) GN=TDH3 PE=1 SV=3 - [G3P3_YEAST]	P00359	T5(Hex2)	ETD	KTR triple	3	Trypsin
SLLSVASDLMALtLLKPPAHYGADIVLGSSQR	Glycine dehydrogenase [decarboxylating], mitochondrial OS=Saccharomyces cerevisiae (strain ATCC 204508 / S288c) GN=GCV2 PE=1 SV=1 - [GCSP_YEAST]	P49095	T13(Hex2)	ETD	KTR triple	3	Trypsin
GERPIPKPLDGNtLR	GPI transamidase component GPI16 OS=Saccharomyces cerevisiae (strain ATCC 204508 / S288c) GN=GPI16 PE=1 SV=2 - [GPI16_YEAST]	P38875	T13(Hex)	ETD	KTR triple	3	Trypsin
GERPIPKPLDGNtLR	GPI transamidase component GPI16 OS=Saccharomyces cerevisiae (strain ATCC 204508 / S288c) GN=GPI16 PE=1 SV=2 - [GPI16_YEAST]	P38875	T13(Hex)	ETD	KTR triple	3	Trypsin
VtPIVPVPIHVSR	GPI transamidase component GPI16 OS=Saccharomyces cerevisiae (strain ATCC 204508 / S288c) GN=GPI16 PE=1 SV=2 - [GPI16_YEAST]	P38875	T2(Hex)	ETD	KTR triple	3	Trypsin
tLYHVYEDNIIK	GRAM domain-containing protein YSP2 OS=Saccharomyces cerevisiae (strain ATCC 204508 / S288c) GN=YSP2 PE=1 SV=1 - [YSP2_YEAST]	Q06681	T1(Hex)	ETD	KTR triple	3	Trypsin
LsALGWLKPSAMWLLDGFPRTTAQASALDELLKQH	GTP:AMP phosphotransferase, mitochondrial OS=Saccharomyces cerevisiae (strain ATCC 204508 / S288c) GN=ADK2 PE=1 SV=1 - [KAD3_YEAST]	P26364	S2(Hex)	ETD	KTR triple	3	Trypsin
DtISSPYVVDEDLHQtTLFGNHGTK	Guanine nucleotide-exchange factor SEC12 OS=Saccharomyces cerevisiae (strain ATCC 204508 / S288c) GN=SEC12 PE=1 SV=1 - [SEC12_YEAST]	P11655	T2(Hex); T16(Hex)	ETD	KTR triple	3	Trypsin
HGtKtSVPsVDsIK	Guanine nucleotide-exchange factor SEC12 OS=Saccharomyces cerevisiae (strain ATCC 204508 / S288c) GN=SEC12 PE=1 SV=1 - [SEC12_YEAST]	P11655	T3(Hex); T5(Hex2); S9(Hex); S12(Hex)	ETD	KTR triple	3	Trypsin
ISSPYVVDEDLHQTtLFGNHGtK	Guanine nucleotide-exchange factor SEC12 OS=Saccharomyces cerevisiae (strain ATCC 204508 / S288c) GN=SEC12 PE=1 SV=1 - [SEC12_YEAST]	P11655	T15(Hex2); T22(Hex)	ETD	KTR triple	3	Trypsin
VVDEDLHQttLFGNHGtK	Guanine nucleotide-exchange factor SEC12 OS=Saccharomyces cerevisiae (strain ATCC 204508 / S288c) GN=SEC12 PE=1 SV=1 - [SEC12_YEAST]	P11655	T9(Hex); T10(Hex); T17(Hex)	ETD	KTR triple	3	Trypsin
VVDEDLHQttLFGNHGtKtsVPsVDsIK	Guanine nucleotide-exchange factor SEC12 OS=Saccharomyces cerevisiae (strain ATCC 204508 / S288c) GN=SEC12 PE=1 SV=1 - [SEC12_YEAST]	P11655	T9(Hex); T10(Hex); T17(Hex); T19(Hex); S20(Hex); S23(Hex); S26(Hex)	ETD	KTR triple	3	Trypsin
SKAtsLttAIsK	Haze protective factor 1 OS=Saccharomyces cerevisiae (strain ATCC 204508 / S288c) GN=HPF1 PE=1 SV=2 - [HPF1_YEAST]	Q05164	T4(Hex); S5(Hex); T7(Hex); T8(Hex); S11(Hex)	ETD	KTR triple	3	Trypsin
PKEtsEtsEtsAAPK	Haze protective factor 1 OS=Saccharomyces cerevisiae (strain ATCC 204508 / S288c) GN=HPF1 PE=1 SV=2 - [HPF1_YEAST]|Putative uncharacterized protein YIL169C OS=Saccharomyces cerevisiae (strain ATCC 204508 / S288c) GN=YIL169C PE=1 SV=1 - [YIQ9_YEAST]	Q05164;P40442	T4(Hex); S5(Hex); T7(Hex); S8(Hex); T10(Hex); S11(Hex)	ETD	KTR triple	3	Trypsin
SYttVtVtHcDDNGcNtK	Haze protective factor 1 OS=Saccharomyces cerevisiae (strain ATCC 204508 / S288c) GN=HPF1 PE=1 SV=2 - [HPF1_YEAST]|Putative uncharacterized protein YIL169C OS=Saccharomyces cerevisiae (strain ATCC 204508 / S288c) GN=YIL169C PE=1 SV=1 - [YIQ9_YEAST]	Q05164;P40442	T3(Hex); T4(Hex); T6(Hex); T8(Hex); C10(Carbamidomethyl); C15(Carbamidomethyl); T17(Hex)	ETD	KTR triple	3	Trypsin
FLETHPAIRtDELHANPK	Heat shock protein 70 homolog LHS1 OS=Saccharomyces cerevisiae (strain ATCC 204508 / S288c) GN=LHS1 PE=1 SV=1 - [LHS1_YEAST]	P36016	T10(Hex)	ETD	KTR triple	3	Trypsin
stVINsADDKtTIVNDK	Heat shock protein 70 homolog LHS1 OS=Saccharomyces cerevisiae (strain ATCC 204508 / S288c) GN=LHS1 PE=1 SV=1 - [LHS1_YEAST]	P36016	S1(Hex); T2(Hex); S6(Hex); T11(Hex2)	ETD	KTR triple	3	Trypsin
IINEPtAAAIAYGLDKK	Heat shock protein SSA2 OS=Saccharomyces cerevisiae (strain ATCC 204508 / S288c) GN=SSA2 PE=1 SV=3 - [HSP72_YEAST]	P10592	T6(Hex)	ETD	KTR triple	3	Trypsin
YNSDILLINPNLNKNDEEGSEsATTPAK	Initiation-specific alpha-1,6-mannosyltransferase OS=Saccharomyces cerevisiae (strain ATCC 204508 / S288c) GN=OCH1 PE=1 SV=1 - [OCH1_YEAST]	P31755	S22(Hex)	ETD	KTR triple	3	Trypsin
LSPTDNNIGGNSNNIIKtNDVPR	Inner nuclear membrane protein SRC1 OS=Saccharomyces cerevisiae (strain ATCC 204508 / S288c) GN=SRC1 PE=1 SV=2 - [SRC1_YEAST]	Q03707	T18(Hex2)	ETD	KTR triple	3	Trypsin
LSPtDNNIGGNSNNIIKtNDVPR	Inner nuclear membrane protein SRC1 OS=Saccharomyces cerevisiae (strain ATCC 204508 / S288c) GN=SRC1 PE=1 SV=2 - [SRC1_YEAST]	Q03707	T4(Hex); T18(Hex)	ETD	KTR triple	3	Trypsin
LSPtDNNIGGNSNNIIKtNDVPR	Inner nuclear membrane protein SRC1 OS=Saccharomyces cerevisiae (strain ATCC 204508 / S288c) GN=SRC1 PE=1 SV=2 - [SRC1_YEAST]	Q03707	T4(Hex); T18(Hex)	ETD	KTR triple	3	Trypsin
QLSPTDNNIGGNsNNIIKtNDVPR	Inner nuclear membrane protein SRC1 OS=Saccharomyces cerevisiae (strain ATCC 204508 / S288c) GN=SRC1 PE=1 SV=2 - [SRC1_YEAST]	Q03707	S13(Hex); T19(Hex2)	ETD	KTR triple	3	Trypsin
QLSPTDNNIGGNsNNIIKTNDVPR	Inner nuclear membrane protein SRC1 OS=Saccharomyces cerevisiae (strain ATCC 204508 / S288c) GN=SRC1 PE=1 SV=2 - [SRC1_YEAST]	Q03707	S13(Hex2)	ETD	KTR triple	3	Trypsin
QLSPTDNNIGGNsNNIIKTNDVPR	Inner nuclear membrane protein SRC1 OS=Saccharomyces cerevisiae (strain ATCC 204508 / S288c) GN=SRC1 PE=1 SV=2 - [SRC1_YEAST]	Q03707	S13(Hex2)	ETD	KTR triple	3	Trypsin
QLSPTDNNIGGNSNNIIKtNDVPR	Inner nuclear membrane protein SRC1 OS=Saccharomyces cerevisiae (strain ATCC 204508 / S288c) GN=SRC1 PE=1 SV=2 - [SRC1_YEAST]	Q03707	T19(Hex2)	ETD	KTR triple	3	Trypsin
VGAIIAQtALGTLIDHNcAR	Inorganic phosphate transporter PHO84 OS=Saccharomyces cerevisiae (strain ATCC 204508 / S288c) GN=PHO84 PE=1 SV=2 - [PHO84_YEAST]	P25297	T8(Hex); C18(Carbamidomethyl)	ETD	KTR triple	3	Trypsin
VPTLtTLLTSGK	Iron transport multicopper oxidase FET5 OS=Saccharomyces cerevisiae (strain ATCC 204508 / S288c) GN=FET5 PE=1 SV=1 - [FET5_YEAST]	P43561	T5(Hex)	ETD	KTR triple	3	Trypsin
VPTLttLLTSGK	Iron transport multicopper oxidase FET5 OS=Saccharomyces cerevisiae (strain ATCC 204508 / S288c) GN=FET5 PE=1 SV=1 - [FET5_YEAST]	P43561	T5(Hex); T6(Hex)	ETD	KTR triple	3	Trypsin
SIVNNFPLIsK	Killer toxin-resistance protein 5 OS=Saccharomyces cerevisiae (strain ATCC 204508 / S288c) GN=KRE5 PE=1 SV=2 - [KRE5_YEAST]	P22023	S10(Hex)	ETD	KTR triple	3	Trypsin
TAENGGSSVGDGAAGTQAQPtNLAPLNITK	Mannan endo-1,6-alpha-mannosidase DCW1 OS=Saccharomyces cerevisiae (strain ATCC 204508 / S288c) GN=DCW1 PE=1 SV=1 - [DCW1_YEAST]	P36091	T21(Hex)	ETD	KTR triple	3	Trypsin
GMNsstTNVLQNNLNIK	Mannan endo-1,6-alpha-mannosidase DFG5 OS=Saccharomyces cerevisiae (strain ATCC 204508 / S288c) GN=DFG5 PE=1 SV=1 - [DFG5_YEAST]	Q05031	S4(Hex2); S5(Hex); T6(Hex)	ETD	KTR triple	3	Trypsin
GMNsstTNVLQNNLNIK	Mannan endo-1,6-alpha-mannosidase DFG5 OS=Saccharomyces cerevisiae (strain ATCC 204508 / S288c) GN=DFG5 PE=1 SV=1 - [DFG5_YEAST]	Q05031	S4(Hex2); S5(Hex); T6(Hex)	ETD	KTR triple	3	Trypsin
AHEKENTFYFPFtK	Mannan polymerase complexes subunit MNN9 OS=Saccharomyces cerevisiae (strain ATCC 204508 / S288c) GN=MNN9 PE=1 SV=3 - [MNN9_YEAST]	P39107	T13(Hex)	ETD	KTR triple	3	Trypsin
ENTFYFPFtK	Mannan polymerase complexes subunit MNN9 OS=Saccharomyces cerevisiae (strain ATCC 204508 / S288c) GN=MNN9 PE=1 SV=3 - [MNN9_YEAST]	P39107	T9(Hex)	ETD	KTR triple	3	Trypsin
ENTFYFPFtK	Mannan polymerase complexes subunit MNN9 OS=Saccharomyces cerevisiae (strain ATCC 204508 / S288c) GN=MNN9 PE=1 SV=3 - [MNN9_YEAST]	P39107	T9(Hex)	ETD	KTR triple	3	Trypsin
ENTFYFPFtK	Mannan polymerase complexes subunit MNN9 OS=Saccharomyces cerevisiae (strain ATCC 204508 / S288c) GN=MNN9 PE=1 SV=3 - [MNN9_YEAST]	P39107	T9(Hex)	ETD	KTR triple	3	Trypsin
ENtFYFPFTKK	Mannan polymerase complexes subunit MNN9 OS=Saccharomyces cerevisiae (strain ATCC 204508 / S288c) GN=MNN9 PE=1 SV=3 - [MNN9_YEAST]	P39107	T3(Hex)	ETD	KTR triple	3	Trypsin
ENtFYFPFTKK	Mannan polymerase complexes subunit MNN9 OS=Saccharomyces cerevisiae (strain ATCC 204508 / S288c) GN=MNN9 PE=1 SV=3 - [MNN9_YEAST]	P39107	T3(Hex)	ETD	KTR triple	3	Trypsin
HEKENTFYFPFtK	Mannan polymerase complexes subunit MNN9 OS=Saccharomyces cerevisiae (strain ATCC 204508 / S288c) GN=MNN9 PE=1 SV=3 - [MNN9_YEAST]	P39107	T12(Hex)	ETD	KTR triple	3	Trypsin
NQIADLSGKFstIPTR	Mediator of RNA polymerase II transcription subunit 19 OS=Saccharomyces cerevisiae (strain ATCC 204508 / S288c) GN=ROX3 PE=1 SV=3 - [MED19_YEAST]	P25046	S11(Hex); T12(Hex)	ETD	KTR triple	3	Trypsin
AtDSIEDLKTEASQVWDK	Meiotic sister chromatid recombination protein 1 OS=Saccharomyces cerevisiae (strain ATCC 204508 / S288c) GN=MSC1 PE=1 SV=1 - [MSC1_YEAST]	Q03104	T2(Hex)	ETD	KTR triple	3	Trypsin
AtDSIEDLKTEAsQVWDK	Meiotic sister chromatid recombination protein 1 OS=Saccharomyces cerevisiae (strain ATCC 204508 / S288c) GN=MSC1 PE=1 SV=1 - [MSC1_YEAST]	Q03104	T2(Hex); S13(Hex)	ETD	KTR triple	3	Trypsin
YAtDSIEDLKTEASQVWDK	Meiotic sister chromatid recombination protein 1 OS=Saccharomyces cerevisiae (strain ATCC 204508 / S288c) GN=MSC1 PE=1 SV=1 - [MSC1_YEAST]	Q03104	T3(Hex)	ETD	KTR triple	3	Trypsin
YAtDSIEDLKTEAsQVWDK	Meiotic sister chromatid recombination protein 1 OS=Saccharomyces cerevisiae (strain ATCC 204508 / S288c) GN=MSC1 PE=1 SV=1 - [MSC1_YEAST]	Q03104	T3(Hex); S14(Hex)	ETD	KTR triple	3	Trypsin
YAtDSIEDLKtEASQVWDK	Meiotic sister chromatid recombination protein 1 OS=Saccharomyces cerevisiae (strain ATCC 204508 / S288c) GN=MSC1 PE=1 SV=1 - [MSC1_YEAST]	Q03104	T3(Hex); T11(Hex)	ETD	KTR triple	3	Trypsin
PtSTTNKGSSEVDEEINEIK	Monothiol glutaredoxin-6 OS=Saccharomyces cerevisiae (strain ATCC 204508 / S288c) GN=GRX6 PE=1 SV=1 - [GLRX6_YEAST]	Q12438	T2(Hex)	ETD	KTR triple	3	Trypsin
PtStTNKGSSEVDEEINEIK	Monothiol glutaredoxin-6 OS=Saccharomyces cerevisiae (strain ATCC 204508 / S288c) GN=GRX6 PE=1 SV=1 - [GLRX6_YEAST]	Q12438	T2(Hex); T4(Hex)	ETD	KTR triple	3	Trypsin
tSTTNKGSSEVDEEINEIK	Monothiol glutaredoxin-6 OS=Saccharomyces cerevisiae (strain ATCC 204508 / S288c) GN=GRX6 PE=1 SV=1 - [GLRX6_YEAST]	Q12438	T1(Hex)	ETD	KTR triple	3	Trypsin
VGLQQPIAsVDDsLSAIKNDK	Monothiol glutaredoxin-6 OS=Saccharomyces cerevisiae (strain ATCC 204508 / S288c) GN=GRX6 PE=1 SV=1 - [GLRX6_YEAST]	Q12438	S9(Hex); S13(Hex)	ETD	KTR triple	3	Trypsin
ELQDQIEKVtGR	Monothiol glutaredoxin-7 OS=Saccharomyces cerevisiae (strain ATCC 204508 / S288c) GN=GRX7 PE=3 SV=1 - [GLRX7_YEAST]	P38068	T10(Hex2)	ETD	KTR triple	3	Trypsin
GGYtEIAELHKNDELLDSFKK	Monothiol glutaredoxin-7 OS=Saccharomyces cerevisiae (strain ATCC 204508 / S288c) GN=GRX7 PE=3 SV=1 - [GLRX7_YEAST]	P38068	T4(Hex)	ETD	KTR triple	3	Trypsin
LtKVDREtDIVKPK	Multiprotein-bridging factor 1 OS=Saccharomyces cerevisiae (strain ATCC 204508 / S288c) GN=MBF1 PE=1 SV=2 - [MBF1_YEAST]	O14467	T2(Hex); T8(Hex)	ETD	KTR triple	3	Trypsin
LtKVDREtDIVKPK	Multiprotein-bridging factor 1 OS=Saccharomyces cerevisiae (strain ATCC 204508 / S288c) GN=MBF1 PE=1 SV=2 - [MBF1_YEAST]	O14467	T2(Hex); T8(Hex)	ETD	KTR triple	3	Trypsin
VDREtDIVKPK	Multiprotein-bridging factor 1 OS=Saccharomyces cerevisiae (strain ATCC 204508 / S288c) GN=MBF1 PE=1 SV=2 - [MBF1_YEAST]	O14467	T5(Hex)	ETD	KTR triple	3	Trypsin
sTPsNLLFSNVAAQPK	Nuclear fusion protein FUS1 OS=Saccharomyces cerevisiae (strain ATCC 204508 / S288c) GN=FUS1 PE=1 SV=3 - [FUS1_YEAST]	P11710	S1(Hex); S4(Hex)	ETD	KTR triple	3	Trypsin
STPsNLLFsNVAAQPK	Nuclear fusion protein FUS1 OS=Saccharomyces cerevisiae (strain ATCC 204508 / S288c) GN=FUS1 PE=1 SV=3 - [FUS1_YEAST]	P11710	S4(Hex); S9(Hex)	ETD	KTR triple	3	Trypsin
StPsNLLFsNVAAQPK	Nuclear fusion protein FUS1 OS=Saccharomyces cerevisiae (strain ATCC 204508 / S288c) GN=FUS1 PE=1 SV=3 - [FUS1_YEAST]	P11710	T2(Hex); S4(Hex); S9(Hex)	ETD	KTR triple	3	Trypsin
StPSNLLFSNVAAQPK	Nuclear fusion protein FUS1 OS=Saccharomyces cerevisiae (strain ATCC 204508 / S288c) GN=FUS1 PE=1 SV=3 - [FUS1_YEAST]	P11710	T2(Hex2)	ETD	KTR triple	3	Trypsin
AGAtSKPAFSFGAKPEEK	Nucleoporin NSP1 OS=Saccharomyces cerevisiae (strain ATCC 204508 / S288c) GN=NSP1 PE=1 SV=1 - [NSP1_YEAST]	P14907	T4(Hex)	ETD	KTR triple	3	Trypsin
AGAtsKPAFsFGAKPEEK	Nucleoporin NSP1 OS=Saccharomyces cerevisiae (strain ATCC 204508 / S288c) GN=NSP1 PE=1 SV=1 - [NSP1_YEAST]	P14907	T4(Hex); S5(Hex); S10(Hex)	ETD	KTR triple	3	Trypsin
AGAtSKPAFSFGAKPEEK	Nucleoporin NSP1 OS=Saccharomyces cerevisiae (strain ATCC 204508 / S288c) GN=NSP1 PE=1 SV=1 - [NSP1_YEAST]	P14907	T4(Hex2)	ETD	KTR triple	3	Trypsin
AGAtSKPAFsFGAKPEEK	Nucleoporin NSP1 OS=Saccharomyces cerevisiae (strain ATCC 204508 / S288c) GN=NSP1 PE=1 SV=1 - [NSP1_YEAST]	P14907	T4(Hex2); S10(Hex2)	ETD	KTR triple	3	Trypsin
sAFsFGsKPTGKEEGDGAK	Nucleoporin NSP1 OS=Saccharomyces cerevisiae (strain ATCC 204508 / S288c) GN=NSP1 PE=1 SV=1 - [NSP1_YEAST]	P14907	S1(Hex); S4(Hex); S7(Hex)	ETD	KTR triple	3	Trypsin
FtEPIKLEPVK	Nucleoporin POM152 OS=Saccharomyces cerevisiae (strain ATCC 204508 / S288c) GN=POM152 PE=1 SV=1 - [PO152_YEAST]	P39685	T2(Hex)	ETD	KTR triple	3	Trypsin
LcLGDHssVPVALK	Nucleoporin POM152 OS=Saccharomyces cerevisiae (strain ATCC 204508 / S288c) GN=POM152 PE=1 SV=1 - [PO152_YEAST]	P39685	C2(Carbamidomethyl); S7(Hex); S8(Hex)	ETD	KTR triple	3	Trypsin
LFtEPIKLEPVK	Nucleoporin POM152 OS=Saccharomyces cerevisiae (strain ATCC 204508 / S288c) GN=POM152 PE=1 SV=1 - [PO152_YEAST]	P39685	T3(Hex)	ETD	KTR triple	3	Trypsin
LFtEPIKLEPVK	Nucleoporin POM152 OS=Saccharomyces cerevisiae (strain ATCC 204508 / S288c) GN=POM152 PE=1 SV=1 - [PO152_YEAST]	P39685	T3(Hex)	ETD	KTR triple	3	Trypsin
LFtEPIKLEPVK	Nucleoporin POM152 OS=Saccharomyces cerevisiae (strain ATCC 204508 / S288c) GN=POM152 PE=1 SV=1 - [PO152_YEAST]	P39685	T3(Hex2)	ETD	KTR triple	3	Trypsin
sAAFNFFEPIK	Nucleoporin POM152 OS=Saccharomyces cerevisiae (strain ATCC 204508 / S288c) GN=POM152 PE=1 SV=1 - [PO152_YEAST]	P39685	S1(Hex)	ETD	KTR triple	3	Trypsin
sAAFNFFEPIK	Nucleoporin POM152 OS=Saccharomyces cerevisiae (strain ATCC 204508 / S288c) GN=POM152 PE=1 SV=1 - [PO152_YEAST]	P39685	S1(Hex)	ETD	KTR triple	3	Trypsin
sAAFNFFEPIKEAK	Nucleoporin POM152 OS=Saccharomyces cerevisiae (strain ATCC 204508 / S288c) GN=POM152 PE=1 SV=1 - [PO152_YEAST]	P39685	S1(Hex2)	ETD	KTR triple	3	Trypsin
HssIHsVPSGGEIISAEDLK	Nucleotide exchange factor SIL1 OS=Saccharomyces cerevisiae (strain ATCC 204508 / S288c) GN=SIL1 PE=1 SV=1 - [SIL1_YEAST]	Q08199	S2(Hex); S3(Hex); S6(Hex)	ETD	KTR triple	3	Trypsin
ILHssIHsVPSGGEIISAEDLK	Nucleotide exchange factor SIL1 OS=Saccharomyces cerevisiae (strain ATCC 204508 / S288c) GN=SIL1 PE=1 SV=1 - [SIL1_YEAST]	Q08199	S4(Hex); S5(Hex); S8(Hex)	ETD	KTR triple	3	Trypsin
ILHsSIHSVPsGGEIIsAEDLK	Nucleotide exchange factor SIL1 OS=Saccharomyces cerevisiae (strain ATCC 204508 / S288c) GN=SIL1 PE=1 SV=1 - [SIL1_YEAST]	Q08199	S4(Hex2); S11(Hex); S17(Hex)	ETD	KTR triple	3	Trypsin
ILHssIHsVPSGGEIISAEDLK	Nucleotide exchange factor SIL1 OS=Saccharomyces cerevisiae (strain ATCC 204508 / S288c) GN=SIL1 PE=1 SV=1 - [SIL1_YEAST]	Q08199	S4(Hex2); S5(Hex); S8(Hex)	ETD	KTR triple	3	Trypsin
ILHssIHsVPsGGEIISAEDLK	Nucleotide exchange factor SIL1 OS=Saccharomyces cerevisiae (strain ATCC 204508 / S288c) GN=SIL1 PE=1 SV=1 - [SIL1_YEAST]	Q08199	S4(Hex2); S5(Hex); S8(Hex); S11(Hex)	ETD	KTR triple	3	Trypsin
ILHssIHSVPSGGEIIsAEDLK	Nucleotide exchange factor SIL1 OS=Saccharomyces cerevisiae (strain ATCC 204508 / S288c) GN=SIL1 PE=1 SV=1 - [SIL1_YEAST]	Q08199	S4(Hex2); S5(Hex2); S17(Hex)	ETD	KTR triple	3	Trypsin
ILHSsIHsVPSGGEIISAEDLK	Nucleotide exchange factor SIL1 OS=Saccharomyces cerevisiae (strain ATCC 204508 / S288c) GN=SIL1 PE=1 SV=1 - [SIL1_YEAST]	Q08199	S5(Hex); S8(Hex)	ETD	KTR triple	3	Trypsin
LHssIHsVPSGGEIISAEDLK	Nucleotide exchange factor SIL1 OS=Saccharomyces cerevisiae (strain ATCC 204508 / S288c) GN=SIL1 PE=1 SV=1 - [SIL1_YEAST]	Q08199	S3(Hex); S4(Hex); S7(Hex)	ETD	KTR triple	3	Trypsin
LHssIHsVPSGGEIISAEDLK	Nucleotide exchange factor SIL1 OS=Saccharomyces cerevisiae (strain ATCC 204508 / S288c) GN=SIL1 PE=1 SV=1 - [SIL1_YEAST]	Q08199	S3(Hex); S4(Hex2); S7(Hex2)	ETD	KTR triple	3	Trypsin
LHssIHsVPSGGEIISAEDLK	Nucleotide exchange factor SIL1 OS=Saccharomyces cerevisiae (strain ATCC 204508 / S288c) GN=SIL1 PE=1 SV=1 - [SIL1_YEAST]	Q08199	S3(Hex2); S4(Hex); S7(Hex)	ETD	KTR triple	3	Trypsin
LHssIHSVPSGGEIIsAEDLK	Nucleotide exchange factor SIL1 OS=Saccharomyces cerevisiae (strain ATCC 204508 / S288c) GN=SIL1 PE=1 SV=1 - [SIL1_YEAST]	Q08199	S3(Hex2); S4(Hex2); S16(Hex)	ETD	KTR triple	3	Trypsin
LHSsIHsVPSGGEIISAEDLK	Nucleotide exchange factor SIL1 OS=Saccharomyces cerevisiae (strain ATCC 204508 / S288c) GN=SIL1 PE=1 SV=1 - [SIL1_YEAST]	Q08199	S4(Hex); S7(Hex)	ETD	KTR triple	3	Trypsin
LHSsIHSVPsGGEIIsAEDLK	Nucleotide exchange factor SIL1 OS=Saccharomyces cerevisiae (strain ATCC 204508 / S288c) GN=SIL1 PE=1 SV=1 - [SIL1_YEAST]	Q08199	S4(Hex2); S10(Hex); S16(Hex)	ETD	KTR triple	3	Trypsin
sIHsVPSGGEIISAEDLK	Nucleotide exchange factor SIL1 OS=Saccharomyces cerevisiae (strain ATCC 204508 / S288c) GN=SIL1 PE=1 SV=1 - [SIL1_YEAST]	Q08199	S1(Hex); S4(Hex2)	ETD	KTR triple	3	Trypsin
sIHSVPSGGEIIsAEDLK	Nucleotide exchange factor SIL1 OS=Saccharomyces cerevisiae (strain ATCC 204508 / S288c) GN=SIL1 PE=1 SV=1 - [SIL1_YEAST]	Q08199	S1(Hex2); S13(Hex)	ETD	KTR triple	3	Trypsin
TILHssIHSVPSGGEIISAEDLK	Nucleotide exchange factor SIL1 OS=Saccharomyces cerevisiae (strain ATCC 204508 / S288c) GN=SIL1 PE=1 SV=1 - [SIL1_YEAST]	Q08199	S5(Hex); S6(Hex)	ETD	KTR triple	3	Trypsin
TILHssIHsVPSGGEIISAEDLK	Nucleotide exchange factor SIL1 OS=Saccharomyces cerevisiae (strain ATCC 204508 / S288c) GN=SIL1 PE=1 SV=1 - [SIL1_YEAST]	Q08199	S5(Hex); S6(Hex); S9(Hex)	ETD	KTR triple	3	Trypsin
TILHssIHsVPSGGEIISAEDLK	Nucleotide exchange factor SIL1 OS=Saccharomyces cerevisiae (strain ATCC 204508 / S288c) GN=SIL1 PE=1 SV=1 - [SIL1_YEAST]	Q08199	S5(Hex); S6(Hex); S9(Hex)	ETD	KTR triple	3	Trypsin
TILHssIHsVPSGGEIISAEDLK	Nucleotide exchange factor SIL1 OS=Saccharomyces cerevisiae (strain ATCC 204508 / S288c) GN=SIL1 PE=1 SV=1 - [SIL1_YEAST]	Q08199	S5(Hex2); S6(Hex); S9(Hex)	ETD	KTR triple	3	Trypsin
TILHssIHSVPsGGEIISAEDLK	Nucleotide exchange factor SIL1 OS=Saccharomyces cerevisiae (strain ATCC 204508 / S288c) GN=SIL1 PE=1 SV=1 - [SIL1_YEAST]	Q08199	S5(Hex2); S6(Hex2); S12(Hex)	ETD	KTR triple	3	Trypsin
tILHssIHSVPSGGEIIsAEDLK	Nucleotide exchange factor SIL1 OS=Saccharomyces cerevisiae (strain ATCC 204508 / S288c) GN=SIL1 PE=1 SV=1 - [SIL1_YEAST]	Q08199	T1(Hex); S5(Hex2); S6(Hex2); S18(Hex)	ETD	KTR triple	3	Trypsin
tILHssIHsVPsGGEIISAEDLK	Nucleotide exchange factor SIL1 OS=Saccharomyces cerevisiae (strain ATCC 204508 / S288c) GN=SIL1 PE=1 SV=1 - [SIL1_YEAST]	Q08199	T1(Hex2); S5(Hex); S6(Hex); S9(Hex); S12(Hex)	ETD	KTR triple	3	Trypsin
tILHSsIHsVPSGGEIISAEDLK	Nucleotide exchange factor SIL1 OS=Saccharomyces cerevisiae (strain ATCC 204508 / S288c) GN=SIL1 PE=1 SV=1 - [SIL1_YEAST]	Q08199	T1(Hex2); S6(Hex); S9(Hex)	ETD	KTR triple	3	Trypsin
tILHSSIHsVPSGGEIISAEDLK	Nucleotide exchange factor SIL1 OS=Saccharomyces cerevisiae (strain ATCC 204508 / S288c) GN=SIL1 PE=1 SV=1 - [SIL1_YEAST]	Q08199	T1(Hex2); S9(Hex)	ETD	KTR triple	3	Trypsin
ALtAEQPDAGELSWRK	Nucleus-vacuole junction protein 1 OS=Saccharomyces cerevisiae (strain ATCC 204508 / S288c) GN=NVJ1 PE=3 SV=1 - [NVJ1_YEAST]	P38881	T3(Hex)	ETD	KTR triple	3	Trypsin
YSPNLIHLPtTNGK	Osmotic growth protein 1 OS=Saccharomyces cerevisiae (strain ATCC 204508 / S288c) GN=OSM1 PE=1 SV=3 - [OSM1_YEAST]	P21375	T10(Hex)	ETD	KTR triple	3	Trypsin
LQEEIKAEAsEAAHDEL	Peptidyl-prolyl cis-trans isomerase D OS=Saccharomyces cerevisiae (strain ATCC 204508 / S288c) GN=CPR5 PE=1 SV=1 - [CYPD_YEAST]	P35176	S10(Hex)	ETD	KTR triple	3	Trypsin
LQEEIKAEAsEAAHDEL	Peptidyl-prolyl cis-trans isomerase D OS=Saccharomyces cerevisiae (strain ATCC 204508 / S288c) GN=CPR5 PE=1 SV=1 - [CYPD_YEAST]	P35176	S10(Hex2)	ETD	KTR triple	3	Trypsin
sIFGNTFKDENFDVK	Peptidyl-prolyl cis-trans isomerase D OS=Saccharomyces cerevisiae (strain ATCC 204508 / S288c) GN=CPR5 PE=1 SV=1 - [CYPD_YEAST]	P35176	S1(Hex2)	ETD	KTR triple	3	Trypsin
KLQIPssLAYGER	Peptidyl-prolyl cis-trans isomerase FPR2 OS=Saccharomyces cerevisiae (strain ATCC 204508 / S288c) GN=FPR2 PE=1 SV=1 - [FKBP2_YEAST]	P32472	S6(Hex); S7(Hex)	ETD	KTR triple	3	Trypsin
VKEEISNIQsEVEVDIPEPssK	Pheromone-regulated membrane protein 4 OS=Saccharomyces cerevisiae (strain ATCC 204508 / S288c) GN=PRM4 PE=1 SV=1 - [PRM4_YEAST]	Q12498	S10(Hex); S20(Hex); S21(Hex)	ETD	KTR triple	3	Trypsin
NsLFISPtGDILYK	Pheromone-regulated membrane protein 5 OS=Saccharomyces cerevisiae (strain ATCC 204508 / S288c) GN=PRM5 PE=3 SV=1 - [PRM5_YEAST]	P40476	S2(Hex); T8(Hex2)	ETD	KTR triple	3	Trypsin
SNstsssIIPsITPPsR	Pheromone-regulated membrane protein 5 OS=Saccharomyces cerevisiae (strain ATCC 204508 / S288c) GN=PRM5 PE=3 SV=1 - [PRM5_YEAST]	P40476	S3(Hex); T4(Hex2); S5(Hex); S6(Hex); S7(Hex); S11(Hex); S16(Hex)	ETD	KTR triple	3	Trypsin
NNKDDtISAtIsYDK	Probable 1,3-beta-glucanosyltransferase GAS3 OS=Saccharomyces cerevisiae (strain ATCC 204508 / S288c) GN=GAS3 PE=1 SV=1 - [GAS3_YEAST]	Q03655	T6(Hex); T10(Hex); S12(Hex)	ETD	KTR triple	3	Trypsin
SVPLPtAAPGSTFGIEAPRPSR	Probable DNA-binding protein SNT1 OS=Saccharomyces cerevisiae (strain ATCC 204508 / S288c) GN=SNT1 PE=1 SV=2 - [SNT1_YEAST]	P25357	T6(Hex)	ETD	KTR triple	3	Trypsin
ASTAKPPISEQDYDFQIscTK	Probable dolichyl-phosphate-mannose--protein mannosyltransferase 7 OS=Saccharomyces cerevisiae (strain ATCC 204508 / S288c) GN=PMT7 PE=1 SV=1 - [PMT7_YEAST]	Q06644	S18(Hex); C19(Carbamidomethyl)	ETD	KTR triple	3	Trypsin
AVVtttVQKQttIIVNGA	Probable family 17 glucosidase SCW4 OS=Saccharomyces cerevisiae (strain ATCC 204508 / S288c) GN=SCW4 PE=1 SV=1 - [SCW4_YEAST]	P53334	T4(Hex); T5(Hex); T6(Hex); T11(Hex); T12(Hex)	ETD	KTR triple	3	Trypsin
EsTATADSTTAAsSTAScNPLK	Probable glycosidase CRH1 OS=Saccharomyces cerevisiae (strain ATCC 204508 / S288c) GN=CRH1 PE=1 SV=1 - [CRH1_YEAST]	P53301	S2(Hex2); S13(Hex); C18(Carbamidomethyl)	ETD	KTR triple	3	Trypsin
ESTAtADSTTAAssTAScNPLK	Probable glycosidase CRH1 OS=Saccharomyces cerevisiae (strain ATCC 204508 / S288c) GN=CRH1 PE=1 SV=1 - [CRH1_YEAST]	P53301	T5(Hex2); S13(Hex); S14(Hex); C18(Carbamidomethyl)	ETD	KTR triple	3	Trypsin
KTtGcTPDTALAtSFSEDFSSSSK	Probable glycosidase CRH1 OS=Saccharomyces cerevisiae (strain ATCC 204508 / S288c) GN=CRH1 PE=1 SV=1 - [CRH1_YEAST]	P53301	T3(Hex2); C5(Carbamidomethyl); T13(Hex)	ETD	KTR triple	3	Trypsin
PLKtTGcTPDTALATSFSEDFSSSSK	Probable glycosidase CRH1 OS=Saccharomyces cerevisiae (strain ATCC 204508 / S288c) GN=CRH1 PE=1 SV=1 - [CRH1_YEAST]	P53301	T4(Hex2); C7(Carbamidomethyl)	ETD	KTR triple	3	Trypsin
PLKTtGcTPDTALAtSFSEDFSSSSK	Probable glycosidase CRH1 OS=Saccharomyces cerevisiae (strain ATCC 204508 / S288c) GN=CRH1 PE=1 SV=1 - [CRH1_YEAST]	P53301	T5(Hex2); C7(Carbamidomethyl); T15(Hex)	ETD	KTR triple	3	Trypsin
TTGcTPDtALAtSFSEDFSSSSK	Probable glycosidase CRH1 OS=Saccharomyces cerevisiae (strain ATCC 204508 / S288c) GN=CRH1 PE=1 SV=1 - [CRH1_YEAST]	P53301	C4(Carbamidomethyl); T8(Hex); T12(Hex)	ETD	KTR triple	3	Trypsin
tTGcTPDTALATSFSEDFSSSSK	Probable glycosidase CRH1 OS=Saccharomyces cerevisiae (strain ATCC 204508 / S288c) GN=CRH1 PE=1 SV=1 - [CRH1_YEAST]	P53301	T1(Hex); C4(Carbamidomethyl)	ETD	KTR triple	3	Trypsin
tTGcTPDTALAtSFSEDFSSSSK	Probable glycosidase CRH1 OS=Saccharomyces cerevisiae (strain ATCC 204508 / S288c) GN=CRH1 PE=1 SV=1 - [CRH1_YEAST]	P53301	T1(Hex2); C4(Carbamidomethyl); T12(Hex)	ETD	KTR triple	3	Trypsin
DIAITDDEVMMDSDEGSGLDPHKGAttsSTQK	Probable glycosidase CRH2 OS=Saccharomyces cerevisiae (strain ATCC 204508 / S288c) GN=UTR2 PE=1 SV=3 - [CRH2_YEAST]	P32623	T26(Hex); T27(Hex); S28(Hex2)	ETD	KTR triple	3	Trypsin
DIAITDDEVMMDSDEGSGLDPHKGAttSstQK	Probable glycosidase CRH2 OS=Saccharomyces cerevisiae (strain ATCC 204508 / S288c) GN=UTR2 PE=1 SV=3 - [CRH2_YEAST]	P32623	T26(Hex); T27(Hex); S29(Hex2); T30(Hex)	ETD	KTR triple	3	Trypsin
DSDEGSGLDPHKGAttssTQK	Probable glycosidase CRH2 OS=Saccharomyces cerevisiae (strain ATCC 204508 / S288c) GN=UTR2 PE=1 SV=3 - [CRH2_YEAST]	P32623	T15(Hex); T16(Hex); S17(Hex); S18(Hex)	ETD	KTR triple	3	Trypsin
EGSGLDPHKGAttssTQK	Probable glycosidase CRH2 OS=Saccharomyces cerevisiae (strain ATCC 204508 / S288c) GN=UTR2 PE=1 SV=3 - [CRH2_YEAST]	P32623	T12(Hex); T13(Hex); S14(Hex); S15(Hex)	ETD	KTR triple	3	Trypsin
EGSGLDPHKGAtTssTQK	Probable glycosidase CRH2 OS=Saccharomyces cerevisiae (strain ATCC 204508 / S288c) GN=UTR2 PE=1 SV=3 - [CRH2_YEAST]	P32623	T12(Hex2); S14(Hex); S15(Hex2)	ETD	KTR triple	3	Trypsin
SDEGSGLDPHKGAttssTQK	Probable glycosidase CRH2 OS=Saccharomyces cerevisiae (strain ATCC 204508 / S288c) GN=UTR2 PE=1 SV=3 - [CRH2_YEAST]	P32623	T14(Hex); T15(Hex); S16(Hex); S17(Hex)	ETD	KTR triple	3	Trypsin
SDEGSGLDPHKGAttsStQK	Probable glycosidase CRH2 OS=Saccharomyces cerevisiae (strain ATCC 204508 / S288c) GN=UTR2 PE=1 SV=3 - [CRH2_YEAST]	P32623	T14(Hex); T15(Hex); S16(Hex2); T18(Hex)	ETD	KTR triple	3	Trypsin
LNSFVDHLSEWSsR	Probable intramembrane protease YKL100C OS=Saccharomyces cerevisiae (strain ATCC 204508 / S288c) GN=YKL100C PE=1 SV=1 - [YKK0_YEAST]	P34248	S13(Hex)	ETD	KTR triple	3	Trypsin
LNSFVDHLSEWSsR	Probable intramembrane protease YKL100C OS=Saccharomyces cerevisiae (strain ATCC 204508 / S288c) GN=YKL100C PE=1 SV=1 - [YKK0_YEAST]	P34248	S13(Hex)	ETD	KTR triple	3	Trypsin
NSFVDHLSEWSsR	Probable intramembrane protease YKL100C OS=Saccharomyces cerevisiae (strain ATCC 204508 / S288c) GN=YKL100C PE=1 SV=1 - [YKK0_YEAST]	P34248	S12(Hex)	ETD	KTR triple	3	Trypsin
NsFVDHLSEWSSR	Probable intramembrane protease YKL100C OS=Saccharomyces cerevisiae (strain ATCC 204508 / S288c) GN=YKL100C PE=1 SV=1 - [YKK0_YEAST]	P34248	S2(Hex)	ETD	KTR triple	3	Trypsin
VDHLSEWSsR	Probable intramembrane protease YKL100C OS=Saccharomyces cerevisiae (strain ATCC 204508 / S288c) GN=YKL100C PE=1 SV=1 - [YKK0_YEAST]	P34248	S9(Hex)	ETD	KTR triple	3	Trypsin
HVTSNTLNSAGGNSLLPQAtGR	Proline-rich protein LAS17 OS=Saccharomyces cerevisiae (strain ATCC 204508 / S288c) GN=LAS17 PE=1 SV=1 - [LAS17_YEAST]	Q12446	T20(Hex)	ETD	KTR triple	3	Trypsin
AtPGSDLLVLTEKK	Protein disulfide-isomerase EUG1 OS=Saccharomyces cerevisiae (strain ATCC 204508 / S288c) GN=EUG1 PE=1 SV=1 - [EUG1_YEAST]	P32474	T2(Hex)	ETD	KTR triple	3	Trypsin
LHQAKDsEVstEDTVHDEL	Protein disulfide-isomerase EUG1 OS=Saccharomyces cerevisiae (strain ATCC 204508 / S288c) GN=EUG1 PE=1 SV=1 - [EUG1_YEAST]	P32474	S7(Hex); S10(Hex); T11(Hex)	ETD	KTR triple	3	Trypsin
tHDDIVHDDDKDVLVK	Protein disulfide-isomerase EUG1 OS=Saccharomyces cerevisiae (strain ATCC 204508 / S288c) GN=EUG1 PE=1 SV=1 - [EUG1_YEAST]	P32474	T1(Hex)	ETD	KTR triple	3	Trypsin
LItsDGIVYsYAVYtKtLAPAR	Protein DSE2 OS=Saccharomyces cerevisiae (strain ATCC 204508 / S288c) GN=DSE2 PE=1 SV=1 - [DSE2_YEAST]	P38844	T3(Hex); S4(Hex); S10(Hex); T15(Hex); T17(Hex)	ETD	KTR triple	3	Trypsin
LItsDGIVYsYAVYtKtLAPAR	Protein DSE2 OS=Saccharomyces cerevisiae (strain ATCC 204508 / S288c) GN=DSE2 PE=1 SV=1 - [DSE2_YEAST]	P38844	T3(Hex); S4(Hex); S10(Hex); T15(Hex); T17(Hex2)	ETD	KTR triple	3	Trypsin
tIsYtttRVYPItLAN	Protein DSE2 OS=Saccharomyces cerevisiae (strain ATCC 204508 / S288c) GN=DSE2 PE=1 SV=1 - [DSE2_YEAST]	P38844	T1(Hex); S3(Hex); T5(Hex); T6(Hex); T7(Hex); T13(Hex)	ETD	KTR triple	3	Trypsin
AEHtNLVAIDtLKtstFQK	Protein EGT2 OS=Saccharomyces cerevisiae (strain ATCC 204508 / S288c) GN=EGT2 PE=2 SV=2 - [EGT2_YEAST]	P42835	T4(Hex); T11(Hex); T14(Hex); S15(Hex); T16(Hex)	ETD	KTR triple	3	Trypsin
AQHtsLVPVstIK	Protein EGT2 OS=Saccharomyces cerevisiae (strain ATCC 204508 / S288c) GN=EGT2 PE=2 SV=2 - [EGT2_YEAST]	P42835	T4(Hex); S5(Hex); S10(Hex); T11(Hex)	ETD	KTR triple	3	Trypsin
AQYAQHtsLVPVstIK	Protein EGT2 OS=Saccharomyces cerevisiae (strain ATCC 204508 / S288c) GN=EGT2 PE=2 SV=2 - [EGT2_YEAST]	P42835	T7(Hex); S8(Hex); S13(Hex); T14(Hex)	ETD	KTR triple	3	Trypsin
EHtNLVAIDtLKtstFQK	Protein EGT2 OS=Saccharomyces cerevisiae (strain ATCC 204508 / S288c) GN=EGT2 PE=2 SV=2 - [EGT2_YEAST]	P42835	T3(Hex); T10(Hex); T13(Hex); S14(Hex); T15(Hex)	ETD	KTR triple	3	Trypsin
ttVGAAQYAQHtsLVPVstIK	Protein EGT2 OS=Saccharomyces cerevisiae (strain ATCC 204508 / S288c) GN=EGT2 PE=2 SV=2 - [EGT2_YEAST]	P42835	T1(Hex); T2(Hex); T12(Hex); S13(Hex); S18(Hex); T19(Hex)	ETD	KTR triple	3	Trypsin
GTStDDAIAEDKENFK	Protein EMP47 OS=Saccharomyces cerevisiae (strain ATCC 204508 / S288c) GN=EMP47 PE=1 SV=1 - [EMP47_YEAST]	P43555	T4(Hex)	ETD	KTR triple	3	Trypsin
GTsTDDAIAEDKENFKDFLSINQK	Protein EMP47 OS=Saccharomyces cerevisiae (strain ATCC 204508 / S288c) GN=EMP47 PE=1 SV=1 - [EMP47_YEAST]	P43555	S3(Hex)	ETD	KTR triple	3	Trypsin
LLSFMtTITK	Protein EMP47 OS=Saccharomyces cerevisiae (strain ATCC 204508 / S288c) GN=EMP47 PE=1 SV=1 - [EMP47_YEAST]	P43555	T6(Hex)	ETD	KTR triple	3	Trypsin
tAFDADKDKITNYELYK	Protein EMP47 OS=Saccharomyces cerevisiae (strain ATCC 204508 / S288c) GN=EMP47 PE=1 SV=1 - [EMP47_YEAST]	P43555	T1(Hex)	ETD	KTR triple	3	Trypsin
SKtDPLQDSVENSIDTIER	Protein ERP3 OS=Saccharomyces cerevisiae (strain ATCC 204508 / S288c) GN=ERP3 PE=1 SV=1 - [ERP3_YEAST]	Q12403	T3(Hex)	ETD	KTR triple	3	Trypsin
INPPtGADFHITSR	Protein MRH1 OS=Saccharomyces cerevisiae (strain ATCC 204508 / S288c) GN=MRH1 PE=1 SV=1 - [MRH1_YEAST]	Q12117	T5(Hex)	ETD	KTR triple	3	Trypsin
INPPtGADFHITSR	Protein MRH1 OS=Saccharomyces cerevisiae (strain ATCC 204508 / S288c) GN=MRH1 PE=1 SV=1 - [MRH1_YEAST]	Q12117	T5(Hex)	ETD	KTR triple	3	Trypsin
INPPtGADFHITSR	Protein MRH1 OS=Saccharomyces cerevisiae (strain ATCC 204508 / S288c) GN=MRH1 PE=1 SV=1 - [MRH1_YEAST]	Q12117	T5(Hex)	ETD	KTR triple	3	Trypsin
INPPtGADFHITSRG	Protein MRH1 OS=Saccharomyces cerevisiae (strain ATCC 204508 / S288c) GN=MRH1 PE=1 SV=1 - [MRH1_YEAST]	Q12117	T5(Hex)	ETD	KTR triple	3	Trypsin
IGDHGEstELGQItHsNK	Protein OS-9 homolog OS=Saccharomyces cerevisiae (strain ATCC 204508 / S288c) GN=YOS9 PE=1 SV=1 - [OS9_YEAST]	Q99220	S7(Hex); T8(Hex); T14(Hex); S16(Hex)	ETD	KTR triple	3	Trypsin
IGDHGEstELGQItHsNK	Protein OS-9 homolog OS=Saccharomyces cerevisiae (strain ATCC 204508 / S288c) GN=YOS9 PE=1 SV=1 - [OS9_YEAST]	Q99220	S7(Hex); T8(Hex); T14(Hex2); S16(Hex)	ETD	KTR triple	3	Trypsin
IGDHGEstELGQItHsNK	Protein OS-9 homolog OS=Saccharomyces cerevisiae (strain ATCC 204508 / S288c) GN=YOS9 PE=1 SV=1 - [OS9_YEAST]	Q99220	S7(Hex); T8(Hex); T14(Hex2); S16(Hex)	ETD	KTR triple	3	Trypsin
IGDHGESTELGQItHSNK	Protein OS-9 homolog OS=Saccharomyces cerevisiae (strain ATCC 204508 / S288c) GN=YOS9 PE=1 SV=1 - [OS9_YEAST]	Q99220	T14(Hex2)	ETD	KTR triple	3	Trypsin
IGDHGEStELGQITHSNK	Protein OS-9 homolog OS=Saccharomyces cerevisiae (strain ATCC 204508 / S288c) GN=YOS9 PE=1 SV=1 - [OS9_YEAST]	Q99220	T8(Hex)	ETD	KTR triple	3	Trypsin
IGDHGEStELGQITHsNK	Protein OS-9 homolog OS=Saccharomyces cerevisiae (strain ATCC 204508 / S288c) GN=YOS9 PE=1 SV=1 - [OS9_YEAST]	Q99220	T8(Hex); S16(Hex)	ETD	KTR triple	3	Trypsin
IGDHGEStELGQITHsNK	Protein OS-9 homolog OS=Saccharomyces cerevisiae (strain ATCC 204508 / S288c) GN=YOS9 PE=1 SV=1 - [OS9_YEAST]	Q99220	T8(Hex); S16(Hex)	ETD	KTR triple	3	Trypsin
IGDHGEStELGQItHsNK	Protein OS-9 homolog OS=Saccharomyces cerevisiae (strain ATCC 204508 / S288c) GN=YOS9 PE=1 SV=1 - [OS9_YEAST]	Q99220	T8(Hex); T14(Hex); S16(Hex)	ETD	KTR triple	3	Trypsin
IGDHGEStELGQItHsNK	Protein OS-9 homolog OS=Saccharomyces cerevisiae (strain ATCC 204508 / S288c) GN=YOS9 PE=1 SV=1 - [OS9_YEAST]	Q99220	T8(Hex); T14(Hex); S16(Hex)	ETD	KTR triple	3	Trypsin
IGDHGEStELGQItHsNK	Protein OS-9 homolog OS=Saccharomyces cerevisiae (strain ATCC 204508 / S288c) GN=YOS9 PE=1 SV=1 - [OS9_YEAST]	Q99220	T8(Hex); T14(Hex); S16(Hex)	ETD	KTR triple	3	Trypsin
IGDHGEStELGQItHsNK	Protein OS-9 homolog OS=Saccharomyces cerevisiae (strain ATCC 204508 / S288c) GN=YOS9 PE=1 SV=1 - [OS9_YEAST]	Q99220	T8(Hex); T14(Hex); S16(Hex2)	ETD	KTR triple	3	Trypsin
IGDHGEStELGQItHsNK	Protein OS-9 homolog OS=Saccharomyces cerevisiae (strain ATCC 204508 / S288c) GN=YOS9 PE=1 SV=1 - [OS9_YEAST]	Q99220	T8(Hex); T14(Hex2); S16(Hex)	ETD	KTR triple	3	Trypsin
IGDHGEStELGQITHsNK	Protein OS-9 homolog OS=Saccharomyces cerevisiae (strain ATCC 204508 / S288c) GN=YOS9 PE=1 SV=1 - [OS9_YEAST]	Q99220	T8(Hex2); S16(Hex)	ETD	KTR triple	3	Trypsin
IGDHGEStELGQItHsNK	Protein OS-9 homolog OS=Saccharomyces cerevisiae (strain ATCC 204508 / S288c) GN=YOS9 PE=1 SV=1 - [OS9_YEAST]	Q99220	T8(Hex2); T14(Hex2); S16(Hex2)	ETD	KTR triple	3	Trypsin
IGDHGESTELGQItHSNKADINtAEIR	Protein OS-9 homolog OS=Saccharomyces cerevisiae (strain ATCC 204508 / S288c) GN=YOS9 PE=1 SV=1 - [OS9_YEAST]	Q99220	T14(Hex); T23(Hex)	ETD	KTR triple	3	Trypsin
IGDHGESTELGQItHSNKADINtAEIR	Protein OS-9 homolog OS=Saccharomyces cerevisiae (strain ATCC 204508 / S288c) GN=YOS9 PE=1 SV=1 - [OS9_YEAST]	Q99220	T14(Hex2); T23(Hex)	ETD	KTR triple	3	Trypsin
KIGDHGEStELGQItHsNK	Protein OS-9 homolog OS=Saccharomyces cerevisiae (strain ATCC 204508 / S288c) GN=YOS9 PE=1 SV=1 - [OS9_YEAST]	Q99220	T9(Hex); T15(Hex); S17(Hex)	ETD	KTR triple	3	Trypsin
ALsYDHKPtLAsEK	Protein phosphatase 2C homolog 2 OS=Saccharomyces cerevisiae (strain ATCC 204508 / S288c) GN=PTC2 PE=1 SV=1 - [PP2C2_YEAST]	P39966	S3(Hex2); T9(Hex); S12(Hex)	ETD	KTR triple	3	Trypsin
APPVAPssAssNsDVVLsALK	Protein PRY1 OS=Saccharomyces cerevisiae (strain ATCC 204508 / S288c) GN=PRY1 PE=1 SV=1 - [PRY1_YEAST]	P47032	S7(Hex); S8(Hex); S10(Hex); S11(Hex); S13(Hex); S18(Hex)	ETD	KTR triple	3	Trypsin
SDLSDFAsSVLAEHNK	Protein PRY1 OS=Saccharomyces cerevisiae (strain ATCC 204508 / S288c) GN=PRY1 PE=1 SV=1 - [PRY1_YEAST]	P47032	S8(Hex)	ETD	KTR triple	3	Trypsin
SDLSDFAssVLAEHNK	Protein PRY1 OS=Saccharomyces cerevisiae (strain ATCC 204508 / S288c) GN=PRY1 PE=1 SV=1 - [PRY1_YEAST]	P47032	S8(Hex); S9(Hex)	ETD	KTR triple	3	Trypsin
SDLSDFASsVLAEHNK	Protein PRY1 OS=Saccharomyces cerevisiae (strain ATCC 204508 / S288c) GN=PRY1 PE=1 SV=1 - [PRY1_YEAST]	P47032	S9(Hex)	ETD	KTR triple	3	Trypsin
tSSASSSDSDLSDFASSVLAEHNK	Protein PRY1 OS=Saccharomyces cerevisiae (strain ATCC 204508 / S288c) GN=PRY1 PE=1 SV=1 - [PRY1_YEAST]	P47032	T1(Hex)	ETD	KTR triple	3	Trypsin
tSSASSSDSDLSDFASSVLAEHNK	Protein PRY1 OS=Saccharomyces cerevisiae (strain ATCC 204508 / S288c) GN=PRY1 PE=1 SV=1 - [PRY1_YEAST]	P47032	T1(Hex2)	ETD	KTR triple	3	Trypsin
VAPPVAPssAssNsDVVLsALK	Protein PRY1 OS=Saccharomyces cerevisiae (strain ATCC 204508 / S288c) GN=PRY1 PE=1 SV=1 - [PRY1_YEAST]	P47032	S8(Hex); S9(Hex); S11(Hex); S12(Hex); S14(Hex); S19(Hex)	ETD	KTR triple	3	Trypsin
VAPPVAPssAssNsDVVLsALK	Protein PRY1 OS=Saccharomyces cerevisiae (strain ATCC 204508 / S288c) GN=PRY1 PE=1 SV=1 - [PRY1_YEAST]	P47032	S8(Hex); S9(Hex); S11(Hex); S12(Hex); S14(Hex); S19(Hex)	ETD	KTR triple	3	Trypsin
VAPPVAPssAssNsDVVLsALK	Protein PRY1 OS=Saccharomyces cerevisiae (strain ATCC 204508 / S288c) GN=PRY1 PE=1 SV=1 - [PRY1_YEAST]	P47032	S8(Hex); S9(Hex); S11(Hex); S12(Hex); S14(Hex); S19(Hex)	ETD	KTR triple	3	Trypsin
VENGQtLttFItKGtQtAsA	Protein PRY2 OS=Saccharomyces cerevisiae (strain ATCC 204508 / S288c) GN=PRY2 PE=3 SV=1 - [PRY2_YEAST]	P36110	T6(Hex); T8(Hex); T9(Hex); T12(Hex); T15(Hex); T17(Hex); S19(Hex)	ETD	KTR triple	3	Trypsin
EYAVGIDPYHGIYtL	Protein ROT1 OS=Saccharomyces cerevisiae (strain ATCC 204508 / S288c) GN=ROT1 PE=3 SV=1 - [ROT1_YEAST]	Q03691	T14(Hex)	ETD	KTR triple	3	Trypsin
AVtEVVtttAEPVVK	Protein SVS1 OS=Saccharomyces cerevisiae (strain ATCC 204508 / S288c) GN=SVS1 PE=1 SV=1 - [SVS1_YEAST]	Q12254	T3(Hex); T7(Hex); T8(Hex); T9(Hex)	ETD	KTR triple	3	Trypsin
SQAsNTIAtsTAGDAASNVDALEK	Protein SVS1 OS=Saccharomyces cerevisiae (strain ATCC 204508 / S288c) GN=SVS1 PE=1 SV=1 - [SVS1_YEAST]	Q12254	S4(Hex2); T9(Hex); S10(Hex2)	ETD	KTR triple	3	Trypsin
TIAtstAGDAASNVDALEK	Protein SVS1 OS=Saccharomyces cerevisiae (strain ATCC 204508 / S288c) GN=SVS1 PE=1 SV=1 - [SVS1_YEAST]	Q12254	T4(Hex); S5(Hex2); T6(Hex)	ETD	KTR triple	3	Trypsin
VtVtAAAVtEVVttTAEPVVK	Protein SVS1 OS=Saccharomyces cerevisiae (strain ATCC 204508 / S288c) GN=SVS1 PE=1 SV=1 - [SVS1_YEAST]	Q12254	T2(Hex); T4(Hex); T9(Hex); T13(Hex); T14(Hex)	ETD	KTR triple	3	Trypsin
YVtVtAAAVtEVVttTAEPVVK	Protein SVS1 OS=Saccharomyces cerevisiae (strain ATCC 204508 / S288c) GN=SVS1 PE=1 SV=1 - [SVS1_YEAST]	Q12254	T3(Hex); T5(Hex); T10(Hex); T14(Hex); T15(Hex)	ETD	KTR triple	3	Trypsin
YVtVtAAAVtEVVtttAEPVVK	Protein SVS1 OS=Saccharomyces cerevisiae (strain ATCC 204508 / S288c) GN=SVS1 PE=1 SV=1 - [SVS1_YEAST]	Q12254	T3(Hex2); T5(Hex); T10(Hex); T14(Hex); T15(Hex); T16(Hex)	ETD	KTR triple	3	Trypsin
EKQSIEscKEGEAVVsR	Protein TOS1 OS=Saccharomyces cerevisiae (strain ATCC 204508 / S288c) GN=TOS1 PE=1 SV=1 - [TOS1_YEAST]	P38288	S7(Hex); C8(Carbamidomethyl); S16(Hex)	ETD	KTR triple	3	Trypsin
SEKQsIEscKEGEAVVsR	Protein TOS1 OS=Saccharomyces cerevisiae (strain ATCC 204508 / S288c) GN=TOS1 PE=1 SV=1 - [TOS1_YEAST]	P38288	S5(Hex); S8(Hex); C9(Carbamidomethyl); S17(Hex)	ETD	KTR triple	3	Trypsin
SEKQSIEscKEGEAVVsR	Protein TOS1 OS=Saccharomyces cerevisiae (strain ATCC 204508 / S288c) GN=TOS1 PE=1 SV=1 - [TOS1_YEAST]	P38288	S8(Hex); C9(Carbamidomethyl); S17(Hex)	ETD	KTR triple	3	Trypsin
SEKQSIEscKEGEAVVsR	Protein TOS1 OS=Saccharomyces cerevisiae (strain ATCC 204508 / S288c) GN=TOS1 PE=1 SV=1 - [TOS1_YEAST]	P38288	S8(Hex); C9(Carbamidomethyl); S17(Hex)	ETD	KTR triple	3	Trypsin
sQPPINAVsGQTPHLNR	Protein transport protein SEC31 OS=Saccharomyces cerevisiae (strain ATCC 204508 / S288c) GN=SEC31 PE=1 SV=3 - [SEC31_YEAST]	P38968	S1(Hex); S9(Hex)	ETD	KTR triple	3	Trypsin
FKPFEsFLPEVIAPER	Protein transport protein SEC61 OS=Saccharomyces cerevisiae (strain ATCC 204508 / S288c) GN=SEC61 PE=1 SV=1 - [SC61A_YEAST]	P32915	S6(Hex)	ETD	KTR triple	3	Trypsin
KPFEsFLPEVIAPER	Protein transport protein SEC61 OS=Saccharomyces cerevisiae (strain ATCC 204508 / S288c) GN=SEC61 PE=1 SV=1 - [SC61A_YEAST]	P32915	S5(Hex)	ETD	KTR triple	3	Trypsin
VNADGAVVIPAAttAtsAAADGK	Protein UTH1 OS=Saccharomyces cerevisiae (strain ATCC 204508 / S288c) GN=UTH1 PE=1 SV=2 - [UTH1_YEAST]	P36135	T13(Hex); T14(Hex); T16(Hex); S17(Hex)	ETD	KTR triple	3	Trypsin
AsGFVQK	Putative guanine nucleotide-exchange factor SED4 OS=Saccharomyces cerevisiae (strain ATCC 204508 / S288c) GN=SED4 PE=1 SV=1 - [SED4_YEAST]	P25365	S2(Hex)	ETD	KTR triple	3	Trypsin
FKENttIDQGSSsYFtINDDYR	Putative guanine nucleotide-exchange factor SED4 OS=Saccharomyces cerevisiae (strain ATCC 204508 / S288c) GN=SED4 PE=1 SV=1 - [SED4_YEAST]	P25365	T5(Hex); T6(Hex); S13(Hex); T16(Hex)	ETD	KTR triple	3	Trypsin
FKENTtIDQGSSsYFtINDDYR	Putative guanine nucleotide-exchange factor SED4 OS=Saccharomyces cerevisiae (strain ATCC 204508 / S288c) GN=SED4 PE=1 SV=1 - [SED4_YEAST]	P25365	T6(Hex); S13(Hex2); T16(Hex)	ETD	KTR triple	3	Trypsin
HKIsENVNTPVsR	Putative guanine nucleotide-exchange factor SED4 OS=Saccharomyces cerevisiae (strain ATCC 204508 / S288c) GN=SED4 PE=1 SV=1 - [SED4_YEAST]	P25365	S4(Hex); S12(Hex)	ETD	KTR triple	3	Trypsin
HKIsENVNTPVsR	Putative guanine nucleotide-exchange factor SED4 OS=Saccharomyces cerevisiae (strain ATCC 204508 / S288c) GN=SED4 PE=1 SV=1 - [SED4_YEAST]	P25365	S4(Hex); S12(Hex)	ETD	KTR triple	3	Trypsin
HKIsENVNTPVsR	Putative guanine nucleotide-exchange factor SED4 OS=Saccharomyces cerevisiae (strain ATCC 204508 / S288c) GN=SED4 PE=1 SV=1 - [SED4_YEAST]	P25365	S4(Hex); S12(Hex)	ETD	KTR triple	3	Trypsin
HKIsENVNtPVsR	Putative guanine nucleotide-exchange factor SED4 OS=Saccharomyces cerevisiae (strain ATCC 204508 / S288c) GN=SED4 PE=1 SV=1 - [SED4_YEAST]	P25365	S4(Hex); T9(Hex); S12(Hex)	ETD	KTR triple	3	Trypsin
HKIsENVNtPVsR	Putative guanine nucleotide-exchange factor SED4 OS=Saccharomyces cerevisiae (strain ATCC 204508 / S288c) GN=SED4 PE=1 SV=1 - [SED4_YEAST]	P25365	S4(Hex); T9(Hex); S12(Hex)	ETD	KTR triple	3	Trypsin
HKIsENVNtPVsR	Putative guanine nucleotide-exchange factor SED4 OS=Saccharomyces cerevisiae (strain ATCC 204508 / S288c) GN=SED4 PE=1 SV=1 - [SED4_YEAST]	P25365	S4(Hex); T9(Hex2); S12(Hex)	ETD	KTR triple	3	Trypsin
HKIsENVNtPVsR	Putative guanine nucleotide-exchange factor SED4 OS=Saccharomyces cerevisiae (strain ATCC 204508 / S288c) GN=SED4 PE=1 SV=1 - [SED4_YEAST]	P25365	S4(Hex); T9(Hex2); S12(Hex)	ETD	KTR triple	3	Trypsin
HKIsENVNtPVsR	Putative guanine nucleotide-exchange factor SED4 OS=Saccharomyces cerevisiae (strain ATCC 204508 / S288c) GN=SED4 PE=1 SV=1 - [SED4_YEAST]	P25365	S4(Hex2); T9(Hex); S12(Hex2)	ETD	KTR triple	3	Trypsin
IEVQSsKDSsEAFGVR	Putative guanine nucleotide-exchange factor SED4 OS=Saccharomyces cerevisiae (strain ATCC 204508 / S288c) GN=SED4 PE=1 SV=1 - [SED4_YEAST]	P25365	S6(Hex2); S10(Hex)	ETD	KTR triple	3	Trypsin
IItEVItKIEYR	Putative guanine nucleotide-exchange factor SED4 OS=Saccharomyces cerevisiae (strain ATCC 204508 / S288c) GN=SED4 PE=1 SV=1 - [SED4_YEAST]	P25365	T3(Hex); T7(Hex)	ETD	KTR triple	3	Trypsin
IItEVItKIEYR	Putative guanine nucleotide-exchange factor SED4 OS=Saccharomyces cerevisiae (strain ATCC 204508 / S288c) GN=SED4 PE=1 SV=1 - [SED4_YEAST]	P25365	T3(Hex); T7(Hex)	ETD	KTR triple	3	Trypsin
IItEVItKIEYR	Putative guanine nucleotide-exchange factor SED4 OS=Saccharomyces cerevisiae (strain ATCC 204508 / S288c) GN=SED4 PE=1 SV=1 - [SED4_YEAST]	P25365	T3(Hex); T7(Hex)	ETD	KTR triple	3	Trypsin
IItEVItKIEYR	Putative guanine nucleotide-exchange factor SED4 OS=Saccharomyces cerevisiae (strain ATCC 204508 / S288c) GN=SED4 PE=1 SV=1 - [SED4_YEAST]	P25365	T3(Hex); T7(Hex2)	ETD	KTR triple	3	Trypsin
IItEVItKIEYR	Putative guanine nucleotide-exchange factor SED4 OS=Saccharomyces cerevisiae (strain ATCC 204508 / S288c) GN=SED4 PE=1 SV=1 - [SED4_YEAST]	P25365	T3(Hex); T7(Hex2)	ETD	KTR triple	3	Trypsin
IItEVItKIEYR	Putative guanine nucleotide-exchange factor SED4 OS=Saccharomyces cerevisiae (strain ATCC 204508 / S288c) GN=SED4 PE=1 SV=1 - [SED4_YEAST]	P25365	T3(Hex2); T7(Hex)	ETD	KTR triple	3	Trypsin
IItEVItKIEYR	Putative guanine nucleotide-exchange factor SED4 OS=Saccharomyces cerevisiae (strain ATCC 204508 / S288c) GN=SED4 PE=1 SV=1 - [SED4_YEAST]	P25365	T3(Hex2); T7(Hex2)	ETD	KTR triple	3	Trypsin
IItEVItKIEYR	Putative guanine nucleotide-exchange factor SED4 OS=Saccharomyces cerevisiae (strain ATCC 204508 / S288c) GN=SED4 PE=1 SV=1 - [SED4_YEAST]	P25365	T3(Hex2); T7(Hex2)	ETD	KTR triple	3	Trypsin
IsAssIDAsGFVQK	Putative guanine nucleotide-exchange factor SED4 OS=Saccharomyces cerevisiae (strain ATCC 204508 / S288c) GN=SED4 PE=1 SV=1 - [SED4_YEAST]	P25365	S2(Hex); S4(Hex); S5(Hex2); S9(Hex2)	ETD	KTR triple	3	Trypsin
IsAssIDAsGFVQK	Putative guanine nucleotide-exchange factor SED4 OS=Saccharomyces cerevisiae (strain ATCC 204508 / S288c) GN=SED4 PE=1 SV=1 - [SED4_YEAST]	P25365	S2(Hex2); S4(Hex); S5(Hex); S9(Hex)	ETD	KTR triple	3	Trypsin
IsAssIDAsGFVQK	Putative guanine nucleotide-exchange factor SED4 OS=Saccharomyces cerevisiae (strain ATCC 204508 / S288c) GN=SED4 PE=1 SV=1 - [SED4_YEAST]	P25365	S2(Hex2); S4(Hex); S5(Hex); S9(Hex)	ETD	KTR triple	3	Trypsin
ItEVItKIEYR	Putative guanine nucleotide-exchange factor SED4 OS=Saccharomyces cerevisiae (strain ATCC 204508 / S288c) GN=SED4 PE=1 SV=1 - [SED4_YEAST]	P25365	T2(Hex); T6(Hex)	ETD	KTR triple	3	Trypsin
ItEVItKIEYR	Putative guanine nucleotide-exchange factor SED4 OS=Saccharomyces cerevisiae (strain ATCC 204508 / S288c) GN=SED4 PE=1 SV=1 - [SED4_YEAST]	P25365	T2(Hex); T6(Hex2)	ETD	KTR triple	3	Trypsin
ItEVItKIEYR	Putative guanine nucleotide-exchange factor SED4 OS=Saccharomyces cerevisiae (strain ATCC 204508 / S288c) GN=SED4 PE=1 SV=1 - [SED4_YEAST]	P25365	T2(Hex); T6(Hex2)	ETD	KTR triple	3	Trypsin
ItEVItKIEYR	Putative guanine nucleotide-exchange factor SED4 OS=Saccharomyces cerevisiae (strain ATCC 204508 / S288c) GN=SED4 PE=1 SV=1 - [SED4_YEAST]	P25365	T2(Hex2); T6(Hex2)	ETD	KTR triple	3	Trypsin
KIsENVNtPVsR	Putative guanine nucleotide-exchange factor SED4 OS=Saccharomyces cerevisiae (strain ATCC 204508 / S288c) GN=SED4 PE=1 SV=1 - [SED4_YEAST]	P25365	S3(Hex); T8(Hex); S11(Hex)	ETD	KTR triple	3	Trypsin
KIsENVNtPVsR	Putative guanine nucleotide-exchange factor SED4 OS=Saccharomyces cerevisiae (strain ATCC 204508 / S288c) GN=SED4 PE=1 SV=1 - [SED4_YEAST]	P25365	S3(Hex); T8(Hex2); S11(Hex)	ETD	KTR triple	3	Trypsin
KIsENVNtPVsR	Putative guanine nucleotide-exchange factor SED4 OS=Saccharomyces cerevisiae (strain ATCC 204508 / S288c) GN=SED4 PE=1 SV=1 - [SED4_YEAST]	P25365	S3(Hex); T8(Hex2); S11(Hex)	ETD	KTR triple	3	Trypsin
RVIAFsTEDSER	Putative guanine nucleotide-exchange factor SED4 OS=Saccharomyces cerevisiae (strain ATCC 204508 / S288c) GN=SED4 PE=1 SV=1 - [SED4_YEAST]	P25365	S6(Hex2)	ETD	KTR triple	3	Trypsin
tKIItEVITK	Putative guanine nucleotide-exchange factor SED4 OS=Saccharomyces cerevisiae (strain ATCC 204508 / S288c) GN=SED4 PE=1 SV=1 - [SED4_YEAST]	P25365	T1(Hex); T5(Hex)	ETD	KTR triple	3	Trypsin
tKIItEVItK	Putative guanine nucleotide-exchange factor SED4 OS=Saccharomyces cerevisiae (strain ATCC 204508 / S288c) GN=SED4 PE=1 SV=1 - [SED4_YEAST]	P25365	T1(Hex); T5(Hex); T9(Hex)	ETD	KTR triple	3	Trypsin
tKIItEVItKIEYR	Putative guanine nucleotide-exchange factor SED4 OS=Saccharomyces cerevisiae (strain ATCC 204508 / S288c) GN=SED4 PE=1 SV=1 - [SED4_YEAST]	P25365	T1(Hex); T5(Hex); T9(Hex)	ETD	KTR triple	3	Trypsin
tKIItEVItKIEYR	Putative guanine nucleotide-exchange factor SED4 OS=Saccharomyces cerevisiae (strain ATCC 204508 / S288c) GN=SED4 PE=1 SV=1 - [SED4_YEAST]	P25365	T1(Hex); T5(Hex2); T9(Hex2)	ETD	KTR triple	3	Trypsin
VQsSKDssEAFGVR	Putative guanine nucleotide-exchange factor SED4 OS=Saccharomyces cerevisiae (strain ATCC 204508 / S288c) GN=SED4 PE=1 SV=1 - [SED4_YEAST]	P25365	S3(Hex2); S7(Hex); S8(Hex)	ETD	KTR triple	3	Trypsin
IPsRDWEsssR	Putative lipase ATG15 OS=Saccharomyces cerevisiae (strain ATCC 204508 / S288c) GN=ATG15 PE=3 SV=1 - [ATG15_YEAST]	P25641	S3(Hex); S8(Hex); S9(Hex); S10(Hex)	ETD	KTR triple	3	Trypsin
IPSRDWEsssR	Putative lipase ATG15 OS=Saccharomyces cerevisiae (strain ATCC 204508 / S288c) GN=ATG15 PE=3 SV=1 - [ATG15_YEAST]	P25641	S8(Hex); S9(Hex); S10(Hex)	ETD	KTR triple	3	Trypsin
PNtVVHtAALEQNK	Putative multicopper oxidase GMC1 OS=Saccharomyces cerevisiae (strain ATCC 204508 / S288c) GN=GMC1 PE=1 SV=1 - [GMC1_YEAST]	Q04399	T3(Hex); T7(Hex)	ETD	KTR triple	3	Trypsin
PNtVVHtAALEQNK	Putative multicopper oxidase GMC1 OS=Saccharomyces cerevisiae (strain ATCC 204508 / S288c) GN=GMC1 PE=1 SV=1 - [GMC1_YEAST]	Q04399	T3(Hex); T7(Hex)	ETD	KTR triple	3	Trypsin
tKEPDPNtVVHtAALEQNK	Putative multicopper oxidase GMC1 OS=Saccharomyces cerevisiae (strain ATCC 204508 / S288c) GN=GMC1 PE=1 SV=1 - [GMC1_YEAST]	Q04399	T1(Hex); T8(Hex); T12(Hex)	ETD	KTR triple	3	Trypsin
ssPAPIKQEPsDNKHEIAtEIKPK	Putative transcription factor PHD1 OS=Saccharomyces cerevisiae (strain ATCC 204508 / S288c) GN=PHD1 PE=1 SV=1 - [PHD1_YEAST]	P36093	S1(Hex2); S2(Hex); S11(Hex); T19(Hex)	ETD	KTR triple	3	Trypsin
tKtVtsEAPEAtttTVsPK	Putative uncharacterized protein YIL169C OS=Saccharomyces cerevisiae (strain ATCC 204508 / S288c) GN=YIL169C PE=1 SV=1 - [YIQ9_YEAST]	P40442	T1(Hex); T3(Hex); T5(Hex); S6(Hex); T12(Hex); T13(Hex); T14(Hex); S17(Hex)	ETD	KTR triple	3	Trypsin
SSDSLVtDSAAGATAFAcALK	Repressible alkaline phosphatase OS=Saccharomyces cerevisiae (strain ATCC 204508 / S288c) GN=PHO8 PE=1 SV=2 - [PPB_YEAST]	P11491	T7(Hex); C18(Carbamidomethyl)	ETD	KTR triple	3	Trypsin
tAQTVLATPPYQVFK	Riboflavin kinase OS=Saccharomyces cerevisiae (strain ATCC 204508 / S288c) GN=FMN1 PE=1 SV=1 - [RIFK_YEAST]	Q03778	T1(Hex)	ETD	KTR triple	3	Trypsin
TAQtVLATPPYQVFK	Riboflavin kinase OS=Saccharomyces cerevisiae (strain ATCC 204508 / S288c) GN=FMN1 PE=1 SV=1 - [RIFK_YEAST]	Q03778	T4(Hex)	ETD	KTR triple	3	Trypsin
VNLTPAPLPtSSPWK	RNA-binding protein SRO9 OS=Saccharomyces cerevisiae (strain ATCC 204508 / S288c) GN=SRO9 PE=1 SV=2 - [SRO9_YEAST]	P25567	T10(Hex)	ETD	KTR triple	3	Trypsin
FAEAtSEPGLTFAFGK	Saccharopepsin OS=Saccharomyces cerevisiae (strain ATCC 204508 / S288c) GN=PEP4 PE=1 SV=1 - [CARP_YEAST]	P07267	T5(Hex)	ETD	KTR triple	3	Trypsin
VtFEQHLAHLGQK	Saccharopepsin OS=Saccharomyces cerevisiae (strain ATCC 204508 / S288c) GN=PEP4 PE=1 SV=1 - [CARP_YEAST]	P07267	T2(Hex)	ETD	KTR triple	3	Trypsin
PYAADIDTGcttTAHGSHQHK	Septation protein SUN4 OS=Saccharomyces cerevisiae (strain ATCC 204508 / S288c) GN=SUN4 PE=1 SV=1 - [SUN4_YEAST]	P53616	C10(Carbamidomethyl); T11(Hex); T12(Hex2)	ETD	KTR triple	3	Trypsin
YAADIDtGctTtAHGsHQHK	Septation protein SUN4 OS=Saccharomyces cerevisiae (strain ATCC 204508 / S288c) GN=SUN4 PE=1 SV=1 - [SUN4_YEAST]	P53616	T7(Hex); C9(Carbamidomethyl); T10(Hex); T12(Hex2); S16(Hex)	ETD	KTR triple	3	Trypsin
YAADIDtGcTtTAHGsHQHK	Septation protein SUN4 OS=Saccharomyces cerevisiae (strain ATCC 204508 / S288c) GN=SUN4 PE=1 SV=1 - [SUN4_YEAST]	P53616	T7(Hex); C9(Carbamidomethyl); T11(Hex2); S16(Hex)	ETD	KTR triple	3	Trypsin
YAADIDTGctttAHGSHQHKR	Septation protein SUN4 OS=Saccharomyces cerevisiae (strain ATCC 204508 / S288c) GN=SUN4 PE=1 SV=1 - [SUN4_YEAST]	P53616	C9(Carbamidomethyl); T10(Hex); T11(Hex); T12(Hex)	ETD	KTR triple	3	Trypsin
LNLKSNSGKsSYDGK	Serine palmitoyltransferase 2 OS=Saccharomyces cerevisiae (strain ATCC 204508 / S288c) GN=LCB2 PE=1 SV=1 - [LCB2_YEAST]	P40970	S10(Hex2)	ETD	KTR triple	3	Trypsin
QIVEDEVAstKK	Serine/threonine-protein kinase/endoribonuclease IRE1 OS=Saccharomyces cerevisiae (strain ATCC 204508 / S288c) GN=IRE1 PE=1 SV=2 - [IRE1_YEAST]	P32361	S9(Hex2); T10(Hex2)	ETD	KTR triple	3	Trypsin
RAANsISVPYLENR	Serine/threonine-protein kinase/endoribonuclease IRE1 OS=Saccharomyces cerevisiae (strain ATCC 204508 / S288c) GN=IRE1 PE=1 SV=2 - [IRE1_YEAST]	P32361	S5(Hex2)	ETD	KTR triple	3	Trypsin
RAANsIsVPYLENR	Serine/threonine-protein kinase/endoribonuclease IRE1 OS=Saccharomyces cerevisiae (strain ATCC 204508 / S288c) GN=IRE1 PE=1 SV=2 - [IRE1_YEAST]	P32361	S5(Hex2); S7(Hex2)	ETD	KTR triple	3	Trypsin
sEKLSSVANAEEIGPNSTK	Seventh homolog of septin 1 OS=Saccharomyces cerevisiae (strain ATCC 204508 / S288c) GN=SHS1 PE=1 SV=1 - [SHS1_YEAST]	Q07657	S1(Hex)	ETD	KTR triple	3	Trypsin
AtQVPEPEGYTLITIGFKK	Signaling mucin MSB2 OS=Saccharomyces cerevisiae (strain ATCC 204508 / S288c) GN=MSB2 PE=1 SV=1 - [MSB2_YEAST]	P32334	T2(Hex)	ETD	KTR triple	3	Trypsin
tQVPEPEGYTLITIGFKK	Signaling mucin MSB2 OS=Saccharomyces cerevisiae (strain ATCC 204508 / S288c) GN=MSB2 PE=1 SV=1 - [MSB2_YEAST]	P32334	T1(Hex)	ETD	KTR triple	3	Trypsin
IHEASFVLPtWAAK	Spermidine synthase OS=Saccharomyces cerevisiae (strain ATCC 204508 / S288c) GN=SPE3 PE=1 SV=1 - [SPEE_YEAST]	Q12074	T10(Hex)	ETD	KTR triple	3	Trypsin
ALAsVsPAssEAAsssEAAsSsK	Temperature shock-inducible protein 1 OS=Saccharomyces cerevisiae (strain ATCC 204508 / S288c) GN=TIP1 PE=1 SV=1 - [TIP1_YEAST]	P27654	S4(Hex); S6(Hex); S9(Hex); S10(Hex); S14(Hex); S15(Hex); S16(Hex); S20(Hex); S22(Hex2)	ETD	KTR triple	3	Trypsin
DFDAItKtIVK	Temperature shock-inducible protein 1 OS=Saccharomyces cerevisiae (strain ATCC 204508 / S288c) GN=TIP1 PE=1 SV=1 - [TIP1_YEAST]	P27654	T6(Hex); T8(Hex)	ETD	KTR triple	3	Trypsin
DFDAItKtIVK	Temperature shock-inducible protein 1 OS=Saccharomyces cerevisiae (strain ATCC 204508 / S288c) GN=TIP1 PE=1 SV=1 - [TIP1_YEAST]	P27654	T6(Hex); T8(Hex)	ETD	KTR triple	3	Trypsin
DFDAItKtIVK	Temperature shock-inducible protein 1 OS=Saccharomyces cerevisiae (strain ATCC 204508 / S288c) GN=TIP1 PE=1 SV=1 - [TIP1_YEAST]	P27654	T6(Hex); T8(Hex)	ETD	KTR triple	3	Trypsin
DFDAItKtIVK	Temperature shock-inducible protein 1 OS=Saccharomyces cerevisiae (strain ATCC 204508 / S288c) GN=TIP1 PE=1 SV=1 - [TIP1_YEAST]	P27654	T6(Hex); T8(Hex)	ETD	KTR triple	3	Trypsin
DFDAItKtIVK	Temperature shock-inducible protein 1 OS=Saccharomyces cerevisiae (strain ATCC 204508 / S288c) GN=TIP1 PE=1 SV=1 - [TIP1_YEAST]	P27654	T6(Hex); T8(Hex)	ETD	KTR triple	3	Trypsin
FDAItKtIVK	Temperature shock-inducible protein 1 OS=Saccharomyces cerevisiae (strain ATCC 204508 / S288c) GN=TIP1 PE=1 SV=1 - [TIP1_YEAST]	P27654	T5(Hex); T7(Hex)	ETD	KTR triple	3	Trypsin
FsELDFDAItKtIVK	Temperature shock-inducible protein 1 OS=Saccharomyces cerevisiae (strain ATCC 204508 / S288c) GN=TIP1 PE=1 SV=1 - [TIP1_YEAST]	P27654	S2(Hex); T10(Hex); T12(Hex)	ETD	KTR triple	3	Trypsin
LDFDAItKtIVK	Temperature shock-inducible protein 1 OS=Saccharomyces cerevisiae (strain ATCC 204508 / S288c) GN=TIP1 PE=1 SV=1 - [TIP1_YEAST]	P27654	T7(Hex); T9(Hex)	ETD	KTR triple	3	Trypsin
LPWYttRLsSEIA	Temperature shock-inducible protein 1 OS=Saccharomyces cerevisiae (strain ATCC 204508 / S288c) GN=TIP1 PE=1 SV=1 - [TIP1_YEAST]	P27654	T5(Hex); T6(Hex); S9(Hex2)	ETD	KTR triple	3	Trypsin
LPWYttRLSsEIAA	Temperature shock-inducible protein 1 OS=Saccharomyces cerevisiae (strain ATCC 204508 / S288c) GN=TIP1 PE=1 SV=1 - [TIP1_YEAST]	P27654	T5(Hex); T6(Hex); S10(Hex2)	ETD	KTR triple	3	Trypsin
LPWYttRLssEIAA	Temperature shock-inducible protein 1 OS=Saccharomyces cerevisiae (strain ATCC 204508 / S288c) GN=TIP1 PE=1 SV=1 - [TIP1_YEAST]	P27654	T5(Hex); T6(Hex); S9(Hex); S10(Hex)	ETD	KTR triple	3	Trypsin
tIVKLPWYtT	Temperature shock-inducible protein 1 OS=Saccharomyces cerevisiae (strain ATCC 204508 / S288c) GN=TIP1 PE=1 SV=1 - [TIP1_YEAST]	P27654	T1(Hex); T9(Hex)	ETD	KTR triple	3	Trypsin
tIVKLPWYttR	Temperature shock-inducible protein 1 OS=Saccharomyces cerevisiae (strain ATCC 204508 / S288c) GN=TIP1 PE=1 SV=1 - [TIP1_YEAST]	P27654	T1(Hex); T9(Hex); T10(Hex)	ETD	KTR triple	3	Trypsin
tIVKLPWYttR	Temperature shock-inducible protein 1 OS=Saccharomyces cerevisiae (strain ATCC 204508 / S288c) GN=TIP1 PE=1 SV=1 - [TIP1_YEAST]	P27654	T1(Hex); T9(Hex); T10(Hex)	ETD	KTR triple	3	Trypsin
tIVKLPWYttR	Temperature shock-inducible protein 1 OS=Saccharomyces cerevisiae (strain ATCC 204508 / S288c) GN=TIP1 PE=1 SV=1 - [TIP1_YEAST]	P27654	T1(Hex); T9(Hex); T10(Hex)	ETD	KTR triple	3	Trypsin
tIVKLPWYttRLssE	Temperature shock-inducible protein 1 OS=Saccharomyces cerevisiae (strain ATCC 204508 / S288c) GN=TIP1 PE=1 SV=1 - [TIP1_YEAST]	P27654	T1(Hex); T9(Hex); T10(Hex); S13(Hex); S14(Hex)	ETD	KTR triple	3	Trypsin
tIVKLPWYttRLssEI	Temperature shock-inducible protein 1 OS=Saccharomyces cerevisiae (strain ATCC 204508 / S288c) GN=TIP1 PE=1 SV=1 - [TIP1_YEAST]	P27654	T1(Hex); T9(Hex); T10(Hex); S13(Hex); S14(Hex)	ETD	KTR triple	3	Trypsin
tIVKLPWYttRLssEIA	Temperature shock-inducible protein 1 OS=Saccharomyces cerevisiae (strain ATCC 204508 / S288c) GN=TIP1 PE=1 SV=1 - [TIP1_YEAST]	P27654	T1(Hex); T9(Hex); T10(Hex); S13(Hex); S14(Hex)	ETD	KTR triple	3	Trypsin
tIVKLPWYttRLssEIA	Temperature shock-inducible protein 1 OS=Saccharomyces cerevisiae (strain ATCC 204508 / S288c) GN=TIP1 PE=1 SV=1 - [TIP1_YEAST]	P27654	T1(Hex); T9(Hex); T10(Hex); S13(Hex); S14(Hex)	ETD	KTR triple	3	Trypsin
tIVKLPWYttRLssEIA	Temperature shock-inducible protein 1 OS=Saccharomyces cerevisiae (strain ATCC 204508 / S288c) GN=TIP1 PE=1 SV=1 - [TIP1_YEAST]	P27654	T1(Hex); T9(Hex); T10(Hex); S13(Hex); S14(Hex)	ETD	KTR triple	3	Trypsin
tIVKLPWYttRLssEIAA	Temperature shock-inducible protein 1 OS=Saccharomyces cerevisiae (strain ATCC 204508 / S288c) GN=TIP1 PE=1 SV=1 - [TIP1_YEAST]	P27654	T1(Hex); T9(Hex); T10(Hex); S13(Hex); S14(Hex)	ETD	KTR triple	3	Trypsin
tIVKLPWYttRLssEIAA	Temperature shock-inducible protein 1 OS=Saccharomyces cerevisiae (strain ATCC 204508 / S288c) GN=TIP1 PE=1 SV=1 - [TIP1_YEAST]	P27654	T1(Hex); T9(Hex); T10(Hex); S13(Hex); S14(Hex)	ETD	KTR triple	3	Trypsin
tIVKLPWYttRLSsEIAA	Temperature shock-inducible protein 1 OS=Saccharomyces cerevisiae (strain ATCC 204508 / S288c) GN=TIP1 PE=1 SV=1 - [TIP1_YEAST]	P27654	T1(Hex); T9(Hex); T10(Hex); S14(Hex2)	ETD	KTR triple	3	Trypsin
tIVKLPWYttRLssEIAAA	Temperature shock-inducible protein 1 OS=Saccharomyces cerevisiae (strain ATCC 204508 / S288c) GN=TIP1 PE=1 SV=1 - [TIP1_YEAST]	P27654	T1(Hex); T9(Hex); T10(Hex); S13(Hex); S14(Hex)	ETD	KTR triple	3	Trypsin
FNLAtPGVNSSEFNIK	Transcription initiation factor IIA large subunit OS=Saccharomyces cerevisiae (strain ATCC 204508 / S288c) GN=TOA1 PE=1 SV=1 - [TOA1_YEAST]	P32773	T5(Hex)	ETD	KTR triple	3	Trypsin
IIQEQPHATsTAAAADKK	Transcriptional activator HAP2 OS=Saccharomyces cerevisiae (strain ATCC 204508 / S288c) GN=HAP2 PE=1 SV=1 - [HAP2_YEAST]	P06774	S10(Hex)	ETD	KTR triple	3	Trypsin
FYLPGVAPTtYR	Transmembrane 9 superfamily member 1 OS=Saccharomyces cerevisiae (strain ATCC 204508 / S288c) GN=EMP70 PE=1 SV=2 - [TMN1_YEAST]	P32802	T10(Hex)	ETD	KTR triple	3	Trypsin
FYLPGVAPTtYR	Transmembrane 9 superfamily member 1 OS=Saccharomyces cerevisiae (strain ATCC 204508 / S288c) GN=EMP70 PE=1 SV=2 - [TMN1_YEAST]	P32802	T10(Hex)	ETD	KTR triple	3	Trypsin
EVHTNQDPLDVsASKtEEcEK	Transposon Ty1-DR4 Gag-Pol polyprotein OS=Saccharomyces cerevisiae (strain ATCC 204508 / S288c) GN=TY1B-DR4 PE=3 SV=2 - [YD13B_YEAST]|Transposon Ty1-LR4 Gag polyprotein OS=Saccharomyces cerevisiae (strain ATCC 204508 / S288c) GN=TY1A-LR4 PE=2 SV=1 - [YL14A_YEAST]	Q07793;P0C2I8	S12(Hex2); T16(Hex); C19(Carbamidomethyl)	ETD	KTR triple	3	Trypsin
EVHtNQDPLDVsASKtEEcEK	Transposon Ty1-DR4 Gag-Pol polyprotein OS=Saccharomyces cerevisiae (strain ATCC 204508 / S288c) GN=TY1B-DR4 PE=3 SV=2 - [YD13B_YEAST]|Transposon Ty1-LR4 Gag polyprotein OS=Saccharomyces cerevisiae (strain ATCC 204508 / S288c) GN=TY1A-LR4 PE=2 SV=1 - [YL14A_YEAST]	Q07793;P0C2I8	T4(Hex); S12(Hex2); T16(Hex); C19(Carbamidomethyl)	ETD	KTR triple	3	Trypsin
EVHtNQDPLDVsAsKtEEcEKAstK	Transposon Ty1-DR4 Gag-Pol polyprotein OS=Saccharomyces cerevisiae (strain ATCC 204508 / S288c) GN=TY1B-DR4 PE=3 SV=2 - [YD13B_YEAST]|Transposon Ty1-LR4 Gag polyprotein OS=Saccharomyces cerevisiae (strain ATCC 204508 / S288c) GN=TY1A-LR4 PE=2 SV=1 - [YL14A_YEAST]	Q07793;P0C2I8	T4(Hex); S12(Hex); S14(Hex); T16(Hex); C19(Carbamidomethyl); S23(Hex); T24(Hex)	ETD	KTR triple	3	Trypsin
PLDVsAsKtEEcEKAstK	Transposon Ty1-DR4 Gag-Pol polyprotein OS=Saccharomyces cerevisiae (strain ATCC 204508 / S288c) GN=TY1B-DR4 PE=3 SV=2 - [YD13B_YEAST]|Transposon Ty1-LR4 Gag polyprotein OS=Saccharomyces cerevisiae (strain ATCC 204508 / S288c) GN=TY1A-LR4 PE=2 SV=1 - [YL14A_YEAST]	Q07793;P0C2I8	S5(Hex); S7(Hex); T9(Hex); C12(Carbamidomethyl); S16(Hex); T17(Hex)	ETD	KTR triple	3	Trypsin
VHtNQDPLDVsASKtEEcEK	Transposon Ty1-DR4 Gag-Pol polyprotein OS=Saccharomyces cerevisiae (strain ATCC 204508 / S288c) GN=TY1B-DR4 PE=3 SV=2 - [YD13B_YEAST]|Transposon Ty1-LR4 Gag polyprotein OS=Saccharomyces cerevisiae (strain ATCC 204508 / S288c) GN=TY1A-LR4 PE=2 SV=1 - [YL14A_YEAST]	Q07793;P0C2I8	T3(Hex); S11(Hex2); T15(Hex); C18(Carbamidomethyl)	ETD	KTR triple	3	Trypsin
KKEDDHItSSScNFVK	Uncharacterized membrane glycoprotein YNR066C OS=Saccharomyces cerevisiae (strain ATCC 204508 / S288c) GN=YNR066C PE=4 SV=1 - [YN95_YEAST]	P53752	T8(Hex); C12(Carbamidomethyl)	ETD	KTR triple	3	Trypsin
sIDVSSTAsIVPVPHEPK	Uncharacterized membrane protein YCR061W OS=Saccharomyces cerevisiae (strain ATCC 204508 / S288c) GN=YCR061W PE=1 SV=2 - [YCV1_YEAST]	P25639	S1(Hex); S9(Hex2)	ETD	KTR triple	3	Trypsin
SIDVSSTAsIVPVPHEPK	Uncharacterized membrane protein YCR061W OS=Saccharomyces cerevisiae (strain ATCC 204508 / S288c) GN=YCR061W PE=1 SV=2 - [YCV1_YEAST]	P25639	S9(Hex2)	ETD	KTR triple	3	Trypsin
stAsIVPVPHEPK	Uncharacterized membrane protein YCR061W OS=Saccharomyces cerevisiae (strain ATCC 204508 / S288c) GN=YCR061W PE=1 SV=2 - [YCV1_YEAST]	P25639	S1(Hex); T2(Hex); S4(Hex)	ETD	KTR triple	3	Trypsin
STAsIVPVPHEPK	Uncharacterized membrane protein YCR061W OS=Saccharomyces cerevisiae (strain ATCC 204508 / S288c) GN=YCR061W PE=1 SV=2 - [YCV1_YEAST]	P25639	S4(Hex2)	ETD	KTR triple	3	Trypsin
StASIVPVPHEPK	Uncharacterized membrane protein YCR061W OS=Saccharomyces cerevisiae (strain ATCC 204508 / S288c) GN=YCR061W PE=1 SV=2 - [YCV1_YEAST]	P25639	T2(Hex)	ETD	KTR triple	3	Trypsin
sLVAVLNPDGLNKK	Uncharacterized protein SCY_3380 OS=Saccharomyces cerevisiae (strain ATCC 204508 / S288c) GN=SCY_3380 PE=4 SV=2 - [YKY5_YEAST]	Q02203	S1(Hex2)	ETD	KTR triple	3	Trypsin
EHSSPLsTGSLR	Uncharacterized protein SLP1 OS=Saccharomyces cerevisiae (strain ATCC 204508 / S288c) GN=SLP1 PE=1 SV=1 - [SLP1_YEAST]	Q12232	S7(Hex2)	ETD	KTR triple	3	Trypsin
EHSSPLstGSLR	Uncharacterized protein SLP1 OS=Saccharomyces cerevisiae (strain ATCC 204508 / S288c) GN=SLP1 PE=1 SV=1 - [SLP1_YEAST]	Q12232	S7(Hex2); T8(Hex)	ETD	KTR triple	3	Trypsin
EHSSPLStGSLR	Uncharacterized protein SLP1 OS=Saccharomyces cerevisiae (strain ATCC 204508 / S288c) GN=SLP1 PE=1 SV=1 - [SLP1_YEAST]	Q12232	T8(Hex)	ETD	KTR triple	3	Trypsin
EHssPLstGsLRtHDFR	Uncharacterized protein SLP1 OS=Saccharomyces cerevisiae (strain ATCC 204508 / S288c) GN=SLP1 PE=1 SV=1 - [SLP1_YEAST]	Q12232	S3(Hex); S4(Hex); S7(Hex2); T8(Hex2); S10(Hex2); T13(Hex2)	ETD	KTR triple	3	Trypsin
EHssPLstGsLRtHDFR	Uncharacterized protein SLP1 OS=Saccharomyces cerevisiae (strain ATCC 204508 / S288c) GN=SLP1 PE=1 SV=1 - [SLP1_YEAST]	Q12232	S3(Hex); S4(Hex2); S7(Hex2); T8(Hex2); S10(Hex2); T13(Hex2)	ETD	KTR triple	3	Trypsin
GLHDttVITtGstTNVQK	Uncharacterized protein SLP1 OS=Saccharomyces cerevisiae (strain ATCC 204508 / S288c) GN=SLP1 PE=1 SV=1 - [SLP1_YEAST]	Q12232	T5(Hex); T6(Hex); T10(Hex2); S12(Hex); T13(Hex2)	ETD	KTR triple	3	Trypsin
IGLHDttVITTGsTTNVQK	Uncharacterized protein SLP1 OS=Saccharomyces cerevisiae (strain ATCC 204508 / S288c) GN=SLP1 PE=1 SV=1 - [SLP1_YEAST]	Q12232	T6(Hex); T7(Hex); S13(Hex2)	ETD	KTR triple	3	Trypsin
IGLHDttVItTGstTNVQK	Uncharacterized protein SLP1 OS=Saccharomyces cerevisiae (strain ATCC 204508 / S288c) GN=SLP1 PE=1 SV=1 - [SLP1_YEAST]	Q12232	T6(Hex); T7(Hex); T10(Hex); S13(Hex); T14(Hex2)	ETD	KTR triple	3	Trypsin
IGLHDttVItTGSttNVQK	Uncharacterized protein SLP1 OS=Saccharomyces cerevisiae (strain ATCC 204508 / S288c) GN=SLP1 PE=1 SV=1 - [SLP1_YEAST]	Q12232	T6(Hex); T7(Hex); T10(Hex); T14(Hex2); T15(Hex2)	ETD	KTR triple	3	Trypsin
KEQDALtQPATPR	Uncharacterized protein SLP1 OS=Saccharomyces cerevisiae (strain ATCC 204508 / S288c) GN=SLP1 PE=1 SV=1 - [SLP1_YEAST]	Q12232	T7(Hex)	ETD	KTR triple	3	Trypsin
KEQDALtQPATPR	Uncharacterized protein SLP1 OS=Saccharomyces cerevisiae (strain ATCC 204508 / S288c) GN=SLP1 PE=1 SV=1 - [SLP1_YEAST]	Q12232	T7(Hex)	ETD	KTR triple	3	Trypsin
KEQDALtQPATPR	Uncharacterized protein SLP1 OS=Saccharomyces cerevisiae (strain ATCC 204508 / S288c) GN=SLP1 PE=1 SV=1 - [SLP1_YEAST]	Q12232	T7(Hex)	ETD	KTR triple	3	Trypsin
KEQDALtQPAtPR	Uncharacterized protein SLP1 OS=Saccharomyces cerevisiae (strain ATCC 204508 / S288c) GN=SLP1 PE=1 SV=1 - [SLP1_YEAST]	Q12232	T7(Hex); T11(Hex)	ETD	KTR triple	3	Trypsin
KEQDALtQPATPR	Uncharacterized protein SLP1 OS=Saccharomyces cerevisiae (strain ATCC 204508 / S288c) GN=SLP1 PE=1 SV=1 - [SLP1_YEAST]	Q12232	T7(Hex2)	ETD	KTR triple	3	Trypsin
KEQDALtQPATPR	Uncharacterized protein SLP1 OS=Saccharomyces cerevisiae (strain ATCC 204508 / S288c) GN=SLP1 PE=1 SV=1 - [SLP1_YEAST]	Q12232	T7(Hex2)	ETD	KTR triple	3	Trypsin
KEQDALtQPAtPR	Uncharacterized protein SLP1 OS=Saccharomyces cerevisiae (strain ATCC 204508 / S288c) GN=SLP1 PE=1 SV=1 - [SLP1_YEAST]	Q12232	T7(Hex2); T11(Hex)	ETD	KTR triple	3	Trypsin
KEQDALtQPAtPR	Uncharacterized protein SLP1 OS=Saccharomyces cerevisiae (strain ATCC 204508 / S288c) GN=SLP1 PE=1 SV=1 - [SLP1_YEAST]	Q12232	T7(Hex2); T11(Hex)	ETD	KTR triple	3	Trypsin
KEQDALtQPAtPR	Uncharacterized protein SLP1 OS=Saccharomyces cerevisiae (strain ATCC 204508 / S288c) GN=SLP1 PE=1 SV=1 - [SLP1_YEAST]	Q12232	T7(Hex2); T11(Hex)	ETD	KTR triple	3	Trypsin
EHAFQGTNDLStVLSPSTFTDEGGYKPV	Uncharacterized protein YCR043C OS=Saccharomyces cerevisiae (strain ATCC 204508 / S288c) GN=YCR043C PE=1 SV=1 - [YCT3_YEAST]	P25361	T12(Hex)	ETD	KTR triple	3	Trypsin
EHAFQGTNDLsTVLSPSTFTDEGGYKPVLK	Uncharacterized protein YCR043C OS=Saccharomyces cerevisiae (strain ATCC 204508 / S288c) GN=YCR043C PE=1 SV=1 - [YCT3_YEAST]	P25361	S11(Hex)	ETD	KTR triple	3	Trypsin
StVLSPSTFTDEGGYKPVLK	Uncharacterized protein YCR043C OS=Saccharomyces cerevisiae (strain ATCC 204508 / S288c) GN=YCR043C PE=1 SV=1 - [YCT3_YEAST]	P25361	T2(Hex)	ETD	KTR triple	3	Trypsin
DETNDAItAtVRYPEAGPtAPVTK	Uncharacterized protein YDR056C OS=Saccharomyces cerevisiae (strain ATCC 204508 / S288c) GN=YDR056C PE=1 SV=1 - [YD056_YEAST]	Q12025	T8(Hex); T10(Hex); T19(Hex)	ETD	KTR triple	3	Trypsin
EAGPtAPVTK	Uncharacterized protein YDR056C OS=Saccharomyces cerevisiae (strain ATCC 204508 / S288c) GN=YDR056C PE=1 SV=1 - [YD056_YEAST]	Q12025	T5(Hex)	ETD	KTR triple	3	Trypsin
RYPEAGPtAPVTK	Uncharacterized protein YDR056C OS=Saccharomyces cerevisiae (strain ATCC 204508 / S288c) GN=YDR056C PE=1 SV=1 - [YD056_YEAST]	Q12025	T8(Hex)	ETD	KTR triple	3	Trypsin
tVRYPEAGPtAPVTK	Uncharacterized protein YDR056C OS=Saccharomyces cerevisiae (strain ATCC 204508 / S288c) GN=YDR056C PE=1 SV=1 - [YD056_YEAST]	Q12025	T1(Hex); T10(Hex)	ETD	KTR triple	3	Trypsin
tVRYPEAGPtAPVTK	Uncharacterized protein YDR056C OS=Saccharomyces cerevisiae (strain ATCC 204508 / S288c) GN=YDR056C PE=1 SV=1 - [YD056_YEAST]	Q12025	T1(Hex); T10(Hex)	ETD	KTR triple	3	Trypsin
tVRYPEAGPtAPVTK	Uncharacterized protein YDR056C OS=Saccharomyces cerevisiae (strain ATCC 204508 / S288c) GN=YDR056C PE=1 SV=1 - [YD056_YEAST]	Q12025	T1(Hex); T10(Hex)	ETD	KTR triple	3	Trypsin
IStGAAASNALGAGVF	Uncharacterized protein YDR524C-B OS=Saccharomyces cerevisiae (strain ATCC 204508 / S288c) GN=YDR524C-B PE=4 SV=1 - [YD24B_YEAST]	Q3E6R4	T3(Hex)	ETD	KTR triple	3	Trypsin
DIRsEPFctPYENsR	Uncharacterized protein YKL077W OS=Saccharomyces cerevisiae (strain ATCC 204508 / S288c) GN=YKL077W PE=1 SV=1 - [YKH7_YEAST]	P36081	S4(Hex2); C8(Carbamidomethyl); T9(Hex); S14(Hex)	ETD	KTR triple	3	Trypsin
DKtYFVtWYtR	Uncharacterized protein YKL077W OS=Saccharomyces cerevisiae (strain ATCC 204508 / S288c) GN=YKL077W PE=1 SV=1 - [YKH7_YEAST]	P36081	T3(Hex2); T7(Hex2); T10(Hex)	ETD	KTR triple	3	Trypsin
EKMttsEEVKPWLR	Uncharacterized protein YKL077W OS=Saccharomyces cerevisiae (strain ATCC 204508 / S288c) GN=YKL077W PE=1 SV=1 - [YKH7_YEAST]	P36081	T4(Hex); T5(Hex); S6(Hex)	ETD	KTR triple	3	Trypsin
EKMttsEEVKPWLR	Uncharacterized protein YKL077W OS=Saccharomyces cerevisiae (strain ATCC 204508 / S288c) GN=YKL077W PE=1 SV=1 - [YKH7_YEAST]	P36081	T4(Hex); T5(Hex); S6(Hex)	ETD	KTR triple	3	Trypsin
EKMttsEEVKPWLR	Uncharacterized protein YKL077W OS=Saccharomyces cerevisiae (strain ATCC 204508 / S288c) GN=YKL077W PE=1 SV=1 - [YKH7_YEAST]	P36081	T4(Hex); T5(Hex); S6(Hex2)	ETD	KTR triple	3	Trypsin
[truncated: 8,984 more rows]
