# Supplementary material for: Mapping the O-Mannose Glycoproteome in Saccharomyces cerevisiae
Source: Mol Cell Proteomics. 2016 Jan 13;15(4):1323–37. doi: 10.1074/mcp.M115.057505 (PMC4824858; doi:10.1074/mcp.M115.057505)
Supplement: Supplemental Data [file 10.1074_M115.057505_mcp.M115.057505-4.xlsx]

## Sheet: Sheet1
Accession	Protein	Protease	Sequence	# Man	ETD				HCD
					Observed (m/z)	z	Score	Expect	Observed (m/z)	z	Score	Expect
GPI-CWPs
P32323	Aga1	LysC	SWVSSMTTSDEDFNK	1	948.395	2	70.35	9.2e-08
			SWVSSMTTSDEDFNK	2	1029.42	2	40.67	8.6e-05	1029.42	2	98.38	1.5e-10
Q12127	Ccw12	AspN	DHVCSETVSPALVSTATVTV	1	1125.04	2	21.22	0.018
			DHVCSETVSPALVSTATVTVD	1	788.708	3	29.44	0.0029
			DHVCSETVSPALVSTATVTVD	2	842.726	3	22.27	0.018
			DHVCSETVSPALVSTATVTVD	3	896.743	3	18.88	0.041
		LysC	NGTSTAAPVTSTEAPK	1	847.411	2	48.45	2.1e-05
			NGTSTAAPVTSTEAPK	2	928.437	2	20.65	0.0099
			NGTSTAAPVTSTEAPK	3	1009.46	2	17.22	0.023
		LysN	KNGTSTAAPVTSTEAP	2					928.435	2	35.54	0.00043
			KNGTSTAAPVTSTEAP	3					1009.46	2	54.39	4.4e-06
O13547	Ccw14	LysC	APSSEESSSTYVSSSK	1	897.891	2	45.65	2.7e-05
			ASSSSASSSTKASSSSAAPSSSK	1	737.003	3	72.65	8.1e-08
			ASSSTKASSSSASSSTK	2	628.952	3	19.71	0.014
P53301	Crh1	AspN	DSTTAASSTASCNPLKTTGCTP	1	1209.53	2	29.51	0.0015
			DSTTAASSTASCNPLKTTGCTP	2	860.709	3	15.6	0.045
		LysC	GDTTTYDRGEFHGVDTPTDK	1	594.263	4	24.41	0.0036
			TLASSSVTTSSSISSFEK	1	990.977	2	45.26	8.2e-05
			TLASSSVTTSSSISSFEK	3	1153.03	2	28.43	0.0038
			TPATVSSTTRSTVAPTTQQSSVSSDSPVQDK	1	1104.87	3	30.17	0.0058
			TPATVSSTTRSTVAPTTQQSSVSSDSPVQDK	8	1112.49	4	20.55	0.026
			TTGCTPDTALATSFSEDFSSSSK	1	858.374	3	45.62	2.7e-05	1287.06	2	118.18	1.5e-12
			TTGCTPDTALATSFSEDFSSSSK	2	912.391	3	52.31	5.9e-06	912.391	3	55.69	2.7e-06
			TVASSSTSESIISSTK	1	873.927	2	54.85	8.5e-06
			TVASSSTSESIISSTK	2	954.954	2	40.15	0.00025
			TVASSSTSESIISSTK	3	1035.98	2	25.93	0.0049
		LysN	KTTGCTPDTALATSFSEDFSSSS	1	858.373	3	47.18	1.9e-05	1287.05	2	41.83	6.6e-05
P28319	Cwp1	AspN	DATGVAIRPTSKSGSVAA	1	617.321	3	69.19	1.7e-07
			DDATGVAIRPTSKSGSVAA	1	655.663	3	67.7	3.2e-07
			DGSFKEGSES	1	602.746	2	25.88	0.0026
		LysC	DGSSYIFSSK	1	626.781	2	37.26	0.00024
			EGSESDAATGFSIK	1	780.849	2	35.79	0.00026
			LGSGSGSFEATITDDGK	1	902.409	2	31.11	0.00085
			SSSGFYAIK	1	561.271	2	17.04	0.02
			YAVVNEDGSFK	1	695.822	2	22.2	0.006
			QSDDATGVAIRPTSK	1					569.951	3	51.02	1.7e-05
P38248	Ecm33	AspN	DSIKKITG	1	512.281	2	17.74	0.017
		LysC	LSSTSTESSK	2	675.803	2	33.32	0.00049
P42835	Egt2	AspN	DSAQYAEHTNLVAI	1	847.398	2	41.02	0.00014
		LysC	LTEATATDK	1	556.272	2	53.2	4.8e-06
			TSLSTEESVVAGYSTTVGAAQYAQHTSLVPVSTIK	1	1248.96	3	33.15	0.0021
			TSLSTEESVVAGYSTTVGAAQYAQHTSLVPVSTIK	2	1302.98	3	33.82	0.0047
			TSLSTEESVVAGYSTTVGAAQYAQHTSLVPVSTIK	3	1356.99	3	34.81	0.0041
			TSLSTEESVVAGYSTTVDSAQYAEHTNLVAIDTLK	5	1504.36	3	33.3	0.0035
			TSTFQK	1	437.214	2	21.36	0.0088
P22146	Gas1	AspN	DDFNNYSSEINKISPTSANTKSYSATTS	1	1068.81	3	45.46	0.00012
			DDFNNYSSEINKISPTSANTKSYSATTS	2	1122.83	3	32.17	0.0027
			DDFNNYSSEINKISPTSANTKSYSATTS	3	1176.85	3	25.99	0.011
		LysC	ISPTSANTK	1	540.773	2	23.78	0.008	540.774	2	54.82	6.1e-06
			ISPTSANTK	2	621.801	2	15.12	0.049	621.801	2	40.95	0.00013
			ISPTSANTK	3	702.827	2	21.62	0.0069
			SDCSFSGSATLQTATTQASCSSALK	3	1027.45	3	18.48	0.014
			SYSATTSDVACPATGK	1	896.401	2	34.68	0.00036	896.399	2	114.38	3.6e-12
			SYSATTSDVACPATGK	2					977.427	2	107.44	1.8e-11
			TLDDFNNYSSEINK	1	911.404	2	43.72	4.2e-05	911.403	2	103.64	4.3e-11
		LysN	KISPTSANT	1	540.774	2	36.48	0.00042	540.773	2	50.08	1.8e-05
			KISPTSANT	2	621.8	2	45.61	3.7e-05	621.8	2	46.86	2.7e-05
			KSYSATTSDVACPATG	1	896.4	2	63.09	4.9e-07	896.4	2	60.17	1.1e-06
			KSYSATTSDVACPATG	2					977.424	2	54.48	3.6e-06
			KYGLVSIDGNDVKTLDDFNNYSSEIN	1	1028.15	3	63.65	1.9e-06	1028.15	3	63.6	1.5e-06
Q03655	Gas3	LysC	ANSLNELDVTATTVAK	1					904.959	2	109.63	2.1e-11
			ANSLNELDVTATTVAK	2	985.985	2	26.38	0.0051	985.984	2	66.53	4.8e-07
			ANSLNELDVTATTVAK	3	1067.01	2	33.31	0.00098	1067.01	2	100.17	2.2e-10
		LysN	KANSLNELDVTATTVA	3					1067.01	2	34.74	0.00077
Q05164	Hpf1	LysC	ASSAISTYSK	1	588.785	2	25.24	0.0037	588.785	2	69.4	1.3e-07
			ATSLTTAISK	1	577.811	2	27.56	0.0022	577.812	2	64.69	3.9e-07
			ATSLTTAISK	2	658.837	2	21.45	0.012	658.837	2	53.98	5.8e-06
			ATSLTTAISK	3	739.865	2	15.23	0.048	739.863	2	47.25	2.8e-05
			ATSLTTAISK	4	820.889	2	17.69	0.028	820.89	2	39.68	0.00016
			ETSETSETSAAPK	1	750.334	2	34.07	0.00039
			ETSETSETSAAPK	2	831.359	2	24.58	0.0035
			ETSETSETSAAPK	4	993.412	2	16.46	0.023
			ETSETSETSAAPK	5	1074.44	2	18.38	0.015
			IITSQIPEATSTVTATSASPK	1	1133.09	2	28.19	0.0036
			IITSQIPEATSTVTATSASPK	2	809.746	3	23.18	0.015
			IITSQIPEATSTVTATSASPK	3	863.763	3	21.21	0.033
			IITSQIPEATSTVTATSASPK	5	971.798	3	36	0.0013
			SYTTVTSEGSK	1	661.304	2	49.27	1.2e-05
			SYTTVTSEGSK	2	742.33	2	22.93	0.0051	742.329	2	50.82	8.3e-06
			SYTTVTSEGSK	3	823.356	2	17.68	0.017	823.356	2	43.54	4.4e-05
			SYTTVTSEGSK	4	904.383	2	13.21	0.048
			TVTSEAPK	1	497.752	2	24.35	0.0073
			TVTSEAPKETSETSETSAAPK	5	987.771	3	16.73	0.044
		LysN	KASSAISTYS	1	588.785	2	37.26	0.00023	588.784	2	47.12	2.3e-05
			KETSETSETSAAP	3	912.384	2	14.2	0.038
			KSYTTVTSEGSKATSLTTAIS	6	1035.81	3	25.79	0.0094
P47033	Pry3	AspN	DPTDNSASPTDNAKHTSTYGSSSTGASL	4	1139.81	3	13.48	0.047
			DPTDNSASPTDNAKHTSTYGSSSTGASL	5	1193.83	3	16.62	0.022
			DPTDNSASPTDNAKHTSTYGSSSTGASL	6	1247.84	3	20.41	0.0091
		LysC	STTINPAK	1					497.259	2	38.12	0.00026
Q12355	Pst1	LysC	KFTSGDIK	1	529.274	2	23.95	0.0066
P20840	Sag1	LysC	NTGYFEHTALTTSSVGLNSFSETAVSSQGTK	4	1290.58	3	36.74	0.00087
			TLLSTSFTPSVPTSNTYIK	1	1110.07	2	40.9	0.00026	1110.07	2	35.33	0.00079
			TLLSTSFTPSVPTSNTYIK	2	1191.09	2	19.32	0.042	1191.09	2	54.23	1.2e-05
			QPSSPSSYTSSPLVSSLSVSK	1					1144.06	2	87.28	5.8e-09
Q01589	Sed1	LysC	GTTTKETGVTTK	2	516.589	3	42.11	0.00012
			GTTTKETGVTTK	3	570.607	3	21.97	0.01
			GTTTKETGVTTK	4	624.624	3	53.18	7.9e-06
			GTTTKETGVTTK	5	678.642	3	37.28	0.00034
			GTTTKETGVTTK	6	732.659	3	27.86	0.0028
			SEAPESSVPVTESK	1	804.877	2	30.51	0.00089	804.877	2	73.26	4.7e-08
			SEAPESSVPVTESK	2	885.904	2	14.26	0.037	885.903	2	54.86	3.3e-06
			SEAPESSVPVTESKGTTTK	2	753.692	3	43.45	0.00018
			SEAPESSVPVTESKGTTTK	3	807.709	3	52.44	2.4e-05
			SEAPESSVPVTESKGTTTKETGVTTK	4	825.638	4	45.94	0.00013
			SEAPESSVPVTESKGTTTKETGVTTK	5	866.152	4	29.74	0.0048
			SEAPESSVPVTESKGTTTKETGVTTK	6	906.665	4	28.93	0.0053
			SEAPESSVPVTESKGTTTKETGVTTK	8	987.69	4	24.12	0.0066
		LysN	KSEAPESSVPVTES	1	804.877	2	33.99	0.0004	804.877	2	49.96	1e-05
P27654	Tip1	AspN	DAYTTLFSEL	1	661.306	2	40.83	8.3e-05
			DTSAAETAELQAIIG	1	826.399	2	28.33	0.0023
			DVLSVYQQVMTYTD	1	912.416	2	31.91	0.00077
		LysC	AASSSEATSSAAPSSSAAPSSSAAPSSSAESSSK	1	1050.46	3	39.29	0.00019
			AASSSEATSSAAPSSSAAPSSSAAPSSSAESSSK	3	1158.5	3	25.57	0.0028
			LPWYTTRLSSEIAAALASVSPASSEAASSSEAASSSK	1	1278.29	3	50.97	9.8e-05	1278.29	3	77.77	1.7e-07
			LPWYTTRLSSEIAAALASVSPASSEAASSSEAASSSK	2	999.483	4	64.87	4.3e-06	1332.31	3	86.6	2.4e-08
P10863	Tir1	LysC	ITSAAPSSTGAK	1	626.817	2	28.54	0.0015
			ITSAAPSSTGAK	2	707.844	2	44.65	5.5e-05
			MLTMVPWYSSRLEPALK	1M	734.038	3	29	0.005
			SSSAAPSSTEAK	1	642.793	2	16.52	0.022
			TSAISQITDGQIQATK	1	912.464	2	28.69	0.0037
		LysN	KITSAAPSSTGA	1	626.817	2	42.51	8.4e-05
Q07990	Yl042	AspN	DLNTALGQKVQYTFL	1	936.982	2	37.46	0.00018
Q05777	Yl194	LysC	EAQESASTVVSTGK	1	778.37	2	29.39	0.0021
			EAQESASTVVSTGK	2	859.397	2	17.87	0.03
PIR proteins (ASL-CWPs)
Q03178	Pir1	AspN	DGQIQATTKTKAAAVSQIG	1	684.026	3	68.86	2e-07
			DGQIQATTKTKAAAVSQIG	2	738.044	3	78.81	2.6e-08
			DGQIQATTKTKAAAVSQIG	3	792.062	3	47.46	4.4e-05
			DGQIQATTKTKAAAVSQIG	4	846.079	3	18.72	0.034
P32478	Hsp150	AspN	DGQIQATTKTTSAKTTAAAVSQIS	5	1063.84	3	26.29	0.012
			DGQIQATTKTTSAKTTAAAVSQIS	6	1117.85	3	24.24	0.019
			DGQIQATTTTLAPKSTAAAVSQIG	2	885.446	3	64.09	9e-07
			DGQIQATTTTLAPKSTAAAVSQIG	3	939.464	3	29.29	0.0031
			DGQVQAATTTASVSTKSTAAAVSQIG	2	925.449	3	24.11	0.0093
			DGQVQAATTTASVSTKSTAAAVSQIG	3	979.468	3	33.26	0.0014
			DGQVQATTKTTAAAVSQIG	2	724.357	3	80.74	4e-08
			DGQVQATTKTTAAAVSQIG	3	778.374	3	57.47	1.1e-05
			DGQVQATTKTTAAAVSQIG	4	832.391	3	41.62	0.00044
			DGQVQATTKTTQAASQVS	1	991.978	2	30.75	0.0022
			DGQVQATTKTTQAASQVS	2	1073	2	21.24	0.02
			DGQVQATTKTTQAASQVS	3	769.69	3	19.73	0.029
			DGQVQATTKTTQAASQVS	4	823.708	3	25.53	0.0069
			DGQVQATTTTLAPKSTAAAVSQIG	1	826.756	3	43.84	7.4e-05
			DGQVQATTTTLAPKSTAAAVSQIG	3	934.792	3	34.6	0.00073
			DGQVQATTTTLAPKSTAAAVSQIG	4	988.809	3	24.4	0.0085
		LysC	STAAAVSQIGDGQIQATTK	1	1005	2	42.35	0.00015
			STAAAVSQIGDGQIQATTK	3	1167.06	2	26.72	0.0076
			STAAAVSQIGDGQIQATTK	4	832.392	3	21.63	0.024
			STAAAVSQIGDGQVQATTK	1	997.997	2	22.36	0.022
			STAAAVSQIGDGQVQATTK	2	719.687	3	43.48	0.00016
			STAAAVSQIGDGQVQATTK	3	773.702	3	62.14	1.8e-06
			STAAAVSQIGDGQVQATTK	4	827.72	3	54.25	1.1e-05
			STAAAVSQIGDGQVQATTTTLAPK	1	826.755	3	42.93	0.00017
			STAAAVSQIGDGQVQATTTTLAPK	3	934.79	3	24.79	0.015
			STAAAVSQIGDGQVQATTTTLAPK	4	988.809	3	21.4	0.035
			STAAAVSQIGDGQVQATTTTLAPK	5	1042.83	3	31.81	0.0029
			TSGTLEMNLK	1M	636.305	2	31.52	0.0007
			TTAAAVSQIGDGQIQATTKTTSAK	4	999.816	3	22.34	0.031
			TTAAAVSQIGDGQIQATTKTTSAK	5	1053.83	3	29.79	0.0054
			TTAAAVSQIGDGQVQATTK	1	1005	2	24.47	0.0091
			TTAAAVSQIGDGQVQATTK	2	1086.03	2	37.19	0.00066
			TTAAAVSQIGDGQVQATTK	3	778.372	3	47.05	6.8e-05
			TTAAAVSQISDGQIQATTTTLAPK	5	1062.17	3	38.88	0.0008
			TTAAAVSQISDGQIQATTTTLAPK	6	1116.19	3	27.25	0.012
		LysN	KSTAAAVSQIGDGQVQATTTTLAP	3	934.791	3	33.97	0.0019
			KSTAAAVSQIGDGQVQATTTTLAP	6	1096.84	3	23.92	0.016
			KTSGTLEMNL	1	628.308	2	46.22	5e-05	628.308	2	44.79	7e-05
Q03180	Pir3	AspN	DGQVQATAEVK	1	654.319	2	14.34	0.037
		LysC	AAASQITDGQIQASKTTSGASQVSDGQVQATAEVK	3	1307.29	3	44.9	0.00017
P47001	Cis3	AspN	DAKGRIGSIVANRQFQF	1	690.362	3	14.64	0.034
		LysC	ISSSASKTSTNATSSSCATPSLK	1	817.056	3	50.72	3.5e-05
			ISSSASKTSTNATSSSCATPSLK	2	871.074	3	28.45	0.0066
			ISSSASKTSTNATSSSCATPSLK	3	925.092	3	32.88	0.0026
			ISSSASKTSTNATSSSCATPSLK	4	979.11	3	29.16	0.0053	979.11	3	64.96	1.2e-06
			ISSSASKTSTNATSSSCATPSLK	5	1033.13	3	20.55	0.029
			NSGTLELTLK	1	619.33	2	19.25	0.019
			TSTNATSSSCATPSLK	1	894.911	2	60.33	1.5e-06
			TSTNATSSSCATPSLK	2	975.938	2	31.49	0.0012
			TSTNATSSSCATPSLK	3	1056.96	2	23.9	0.0043
			TSTNATSSSCATPSLK	4	1137.99	2	24.41	0.0036
Not assigned PIR sequences
		AspN	DGQIQATTKTTAAAVSQIG	2	729.028	3	90.28	1.6e-09
			DGQIQATTKTTAAAVSQIG	3	783.046	3	51.69	1.7e-05
			DGQIQATTKTTSAKTTAAAVSQIG	4	999.816	3	18.25	0.047
			DGQIQATTKTTSAKTTAAAVSQIG	5	1053.83	3	21.79	0.024
			DGQIQATTKTTSAKTTAAAVSQIG	6	1107.85	3	19.49	0.044
			DGQIQATTKTTSAKTTAAAVSQIG	7	1161.87	3	21.29	0.033
			DGKGRIGSIVANRQFQF	1	685.692	3	25.89	0.003
			DGQIQATTKTTAAAVSQIG	1	1012.01	2	50.37	1.5e-05
			DGQIQATTKTTAAAVSQIG	2	729.028	3	90.28	1.6e-09
			DGQIQATTKTTAAAVSQIG	4	837.063	3	38.52	0.00047
		LysC	AAAVSQIGDGQIQATTK	2	661.664	3	70.34	3.6e-07	991.99	2	59.53	4e-06
			AAAVSQIGDGQIQATTKTTSAK	4	932.451	3	27.57	0.007
			AAAVSQIGDGQIQATTKTTSAK	5	986.469	3	28.79	0.0055
			AAASQITDGQIQASK	1	825.912	2	50.07	1.6e-05
			STAAAVSQITDGQVQAAK	1	954.481	2	54.26	1.1e-05
			STAAAVSQITDGQVQAAK	2	1035.51	2	37.21	0.00074
			STAAAVSQITDGQVQAAK	3	1116.53	2	31.48	0.0026
		LysN	KSTAAAVSQITDGQVQAA	1					954.48	2	101.22	2.5e-10
			KSTAAAVSQITDGQVQAA	2					1035.51	2	99.72	4e-10
Not assigned
P36135	Uth1	AspN	DGAVVIPAATTATSAAA	2	905.944	2	50.22	1.5e-05
Q3E842	Ym122	LysC	ASSTSTSASASSSIK	1	767.36	2	115.38	4.2e-12	767.359	2	80.85	1.2e-08
			ASSTSTSASASSSIK	2	848.386	2	51.91	8.7e-06	848.386	2	71.78	8.3e-08
			ASSTSTSASASSSIK	3	929.412	2	35.01	0.00044	929.412	2	58.94	1.8e-06
			ASSTSTSASASSSIK	4	1010.44	2	18.4	0.015
			ASSTSTSASASSSIK	5	1091.46	2	20.18	0.0096
			TNSALVSNNVVAASSVSATSTASSSAAK	1	969.47	3	24.71	0.015
