# Supplementary material for: Mapping the O-Mannose Glycoproteome in Saccharomyces cerevisiae
Source: Mol Cell Proteomics. 2016 Jan 13;15(4):1323–37. doi: 10.1074/mcp.M115.057505 (PMC4824858; doi:10.1074/mcp.M115.057505)
Supplement: Supplemental Data [file 10.1074_M115.057505_mcp.M115.057505-5.xlsx]

## Sheet: S&T content
	1	2	3	4	5	6	7	8	9	10	11	12	13	14	15	16	17	18	19	20	21	22	23	24	25	26	27	28	29	30	31	32	33	34	35	36	37	38	39	40	41	42	43	44	45	46	47	48	49
Window = 21	Yjl052c-a	Kex2	Ydr246w-a	Gup2	Yps1	Scw10	Ape3	Sim1	Ymr315w-a	Ant1	Prb1	Spr1	Scw4	Ysp3	Pry2	Pho11	Pho5	Pho12	Plb2	Pir1	Pir3	Ecm33	Prc1	Yil169c	Rot1	Gas1	Yjl118w	Kar5	Gas5	Sun4	Uth1	Flc2	Exg1	Pry1	Irc22	Fit2	Pho3	Zps1	Tmn2	Mpd1	Fre6	Ssp120	Ycl048w-a	Scw11	Rax2	Fus1	Hkr1	Yor365c	Sed1
Position	39	814	66	609	569	389	537	476	35	328	635	445	386	478	329	467	467	467	706	341	325	429	532	995	256	559	219	504	484	420	365	783	448	299	225	153	467	249	672	318	712	234	79	542	1220	512	1802	703	338
0
1
2
3
4
5
6
7
8
9
10
11	14.2857	19.0476	14.2857	19.0476	23.8095	19.0476	14.2857	33.3333	19.0476	19.0476	19.0476	23.8095	23.8095	9.52381	23.8095	19.0476	19.0476	19.0476	19.0476	19.0476	14.2857	19.0476	23.8095	9.52381	9.52381	19.0476	14.2857	14.2857	23.8095	38.0952	19.0476	19.0476	33.3333	28.5714	19.0476	28.5714	14.2857	28.5714	14.2857	0	19.0476	19.0476	9.52381	33.3333	14.2857	42.8571	9.52381	9.52381	33.3333
12	14.2857	23.8095	14.2857	19.0476	23.8095	19.0476	14.2857	33.3333	19.0476	19.0476	19.0476	23.8095	23.8095	9.52381	23.8095	19.0476	19.0476	19.0476	23.8095	19.0476	14.2857	23.8095	28.5714	9.52381	9.52381	19.0476	14.2857	14.2857	28.5714	38.0952	19.0476	19.0476	33.3333	28.5714	19.0476	33.3333	14.2857	28.5714	14.2857	0	19.0476	19.0476	9.52381	33.3333	14.2857	47.619	9.52381	9.52381	33.3333
13	19.0476	28.5714	14.2857	14.2857	23.8095	19.0476	14.2857	33.3333	14.2857	19.0476	19.0476	23.8095	23.8095	9.52381	23.8095	19.0476	19.0476	19.0476	28.5714	19.0476	14.2857	28.5714	28.5714	9.52381	9.52381	19.0476	14.2857	14.2857	33.3333	38.0952	19.0476	19.0476	33.3333	28.5714	23.8095	38.0952	14.2857	28.5714	14.2857	0	19.0476	19.0476	9.52381	33.3333	14.2857	47.619	14.2857	9.52381	38.0952
14	23.8095	28.5714	19.0476	14.2857	23.8095	19.0476	14.2857	33.3333	14.2857	14.2857	19.0476	23.8095	23.8095	9.52381	28.5714	19.0476	19.0476	19.0476	33.3333	19.0476	14.2857	33.3333	28.5714	9.52381	4.7619	19.0476	9.52381	14.2857	33.3333	38.0952	23.8095	23.8095	28.5714	28.5714	23.8095	38.0952	14.2857	33.3333	14.2857	0	19.0476	19.0476	9.52381	28.5714	14.2857	47.619	9.52381	9.52381	42.8571
15	23.8095	28.5714	19.0476	14.2857	23.8095	14.2857	9.52381	28.5714	14.2857	14.2857	19.0476	28.5714	19.0476	4.7619	23.8095	14.2857	14.2857	14.2857	38.0952	19.0476	14.2857	38.0952	28.5714	9.52381	4.7619	19.0476	9.52381	14.2857	38.0952	33.3333	19.0476	28.5714	28.5714	28.5714	19.0476	33.3333	9.52381	28.5714	19.0476	0	19.0476	19.0476	9.52381	28.5714	14.2857	47.619	9.52381	9.52381	42.8571
16	19.0476	28.5714	23.8095	14.2857	19.0476	14.2857	9.52381	23.8095	14.2857	14.2857	19.0476	28.5714	19.0476	0	28.5714	19.0476	14.2857	19.0476	42.8571	19.0476	14.2857	38.0952	23.8095	9.52381	4.7619	14.2857	9.52381	14.2857	38.0952	33.3333	19.0476	28.5714	28.5714	28.5714	19.0476	33.3333	9.52381	23.8095	19.0476	0	19.0476	23.8095	9.52381	28.5714	14.2857	47.619	14.2857	14.2857	38.0952
17	19.0476	28.5714	28.5714	14.2857	19.0476	14.2857	9.52381	23.8095	14.2857	14.2857	14.2857	28.5714	19.0476	0	28.5714	19.0476	14.2857	19.0476	42.8571	19.0476	19.0476	38.0952	19.0476	14.2857	4.7619	14.2857	4.7619	14.2857	42.8571	28.5714	19.0476	28.5714	23.8095	33.3333	23.8095	38.0952	9.52381	28.5714	23.8095	4.7619	19.0476	23.8095	14.2857	23.8095	14.2857	47.619	14.2857	14.2857	42.8571
18	19.0476	28.5714	28.5714	14.2857	19.0476	14.2857	9.52381	23.8095	14.2857	14.2857	14.2857	28.5714	19.0476	0	23.8095	19.0476	14.2857	19.0476	42.8571	23.8095	23.8095	42.8571	19.0476	14.2857	4.7619	9.52381	4.7619	14.2857	38.0952	23.8095	19.0476	28.5714	28.5714	28.5714	23.8095	38.0952	9.52381	28.5714	28.5714	4.7619	19.0476	23.8095	19.0476	23.8095	19.0476	47.619	14.2857	14.2857	47.619
19	23.8095	23.8095	28.5714	9.52381	14.2857	9.52381	9.52381	19.0476	14.2857	19.0476	14.2857	23.8095	19.0476	0	23.8095	14.2857	9.52381	14.2857	42.8571	23.8095	23.8095	42.8571	19.0476	19.0476	4.7619	9.52381	0	14.2857	38.0952	23.8095	19.0476	28.5714	33.3333	28.5714	23.8095	42.8571	4.7619	28.5714	28.5714	4.7619	19.0476	23.8095	19.0476	23.8095	14.2857	47.619	19.0476	14.2857	52.381
20	23.8095	23.8095	28.5714	9.52381	14.2857	9.52381	9.52381	14.2857	14.2857	14.2857	9.52381	23.8095	14.2857	0	23.8095	14.2857	9.52381	14.2857	42.8571	28.5714	28.5714	42.8571	19.0476	23.8095	9.52381	9.52381	0	14.2857	38.0952	19.0476	19.0476	33.3333	33.3333	28.5714	23.8095	42.8571	4.7619	33.3333	28.5714	4.7619	14.2857	23.8095	19.0476	19.0476	14.2857	47.619	23.8095	19.0476	47.619
21	23.8095	23.8095	23.8095	9.52381	14.2857	4.7619	9.52381	14.2857	14.2857	14.2857	9.52381	23.8095	14.2857	0	23.8095	14.2857	9.52381	14.2857	38.0952	23.8095	23.8095	42.8571	19.0476	28.5714	9.52381	9.52381	0	14.2857	38.0952	23.8095	14.2857	38.0952	28.5714	23.8095	23.8095	42.8571	4.7619	33.3333	33.3333	4.7619	14.2857	19.0476	19.0476	19.0476	14.2857	42.8571	28.5714	19.0476	47.619
22	28.5714	28.5714	23.8095	9.52381	14.2857	4.7619	9.52381	14.2857	19.0476	14.2857	9.52381	19.0476	9.52381	0	23.8095	14.2857	9.52381	14.2857	33.3333	28.5714	28.5714	42.8571	19.0476	28.5714	9.52381	4.7619	0	14.2857	38.0952	23.8095	14.2857	38.0952	28.5714	19.0476	23.8095	38.0952	4.7619	33.3333	33.3333	9.52381	14.2857	19.0476	23.8095	19.0476	14.2857	38.0952	28.5714	19.0476	52.381
23	28.5714	33.3333	23.8095	9.52381	9.52381	9.52381	9.52381	9.52381	19.0476	19.0476	9.52381	19.0476	9.52381	0	19.0476	19.0476	14.2857	19.0476	38.0952	28.5714	28.5714	42.8571	19.0476	33.3333	9.52381	4.7619	0	14.2857	38.0952	19.0476	9.52381	38.0952	28.5714	19.0476	23.8095	42.8571	9.52381	33.3333	33.3333	9.52381	19.0476	19.0476	19.0476	19.0476	14.2857	42.8571	28.5714	19.0476	57.1429
24	28.5714	33.3333	23.8095	9.52381	9.52381	9.52381	9.52381	4.7619	19.0476	19.0476	9.52381	19.0476	14.2857	0	23.8095	14.2857	9.52381	14.2857	38.0952	33.3333	33.3333	47.619	19.0476	38.0952	14.2857	4.7619	4.7619	14.2857	33.3333	23.8095	4.7619	38.0952	23.8095	19.0476	19.0476	42.8571	9.52381	28.5714	33.3333	9.52381	14.2857	19.0476	19.0476	19.0476	14.2857	47.619	28.5714	19.0476	61.9048
25	28.5714	33.3333	23.8095	9.52381	9.52381	9.52381	9.52381	4.7619	19.0476	14.2857	9.52381	19.0476	14.2857	0	19.0476	19.0476	9.52381	19.0476	33.3333	33.3333	33.3333	47.619	14.2857	38.0952	14.2857	4.7619	9.52381	14.2857	33.3333	28.5714	4.7619	38.0952	23.8095	19.0476	19.0476	38.0952	9.52381	33.3333	28.5714	14.2857	14.2857	14.2857	14.2857	23.8095	14.2857	47.619	23.8095	23.8095	61.9048
26	33.3333	33.3333	28.5714	4.7619	14.2857	9.52381	9.52381	4.7619		19.0476	4.7619	14.2857	19.0476	4.7619	19.0476	19.0476	9.52381	19.0476	33.3333	28.5714	28.5714	47.619	9.52381	42.8571	19.0476	4.7619	9.52381	19.0476	33.3333	33.3333	4.7619	38.0952	19.0476	14.2857	19.0476	38.0952	9.52381	33.3333	28.5714	14.2857	9.52381	14.2857	14.2857	19.0476	14.2857	47.619	23.8095	23.8095	61.9048
27	33.3333	28.5714	23.8095	4.7619	14.2857	9.52381	4.7619	4.7619		19.0476	4.7619	14.2857	19.0476	4.7619	19.0476	19.0476	9.52381	19.0476	33.3333	23.8095	23.8095	47.619	4.7619	47.619	23.8095	4.7619	9.52381	19.0476	33.3333	33.3333	9.52381	38.0952	14.2857	14.2857	14.2857	38.0952	9.52381	33.3333	23.8095	14.2857	9.52381	14.2857	19.0476	23.8095	14.2857	52.381	23.8095	28.5714	57.1429
28	33.3333	23.8095	23.8095	4.7619	9.52381	9.52381	4.7619	4.7619		23.8095	0	14.2857	14.2857	9.52381	19.0476	19.0476	9.52381	19.0476	28.5714	23.8095	23.8095	47.619	4.7619	52.381	23.8095	9.52381	9.52381	19.0476	33.3333	28.5714	9.52381	38.0952	14.2857	14.2857	9.52381	33.3333	9.52381	38.0952	23.8095	19.0476	9.52381	14.2857	19.0476	28.5714	14.2857	52.381	28.5714	28.5714	61.9048
29	33.3333	19.0476	23.8095	9.52381	9.52381	9.52381	4.7619	0		28.5714	0	14.2857	14.2857	9.52381	14.2857	19.0476	9.52381	19.0476	33.3333	23.8095	23.8095	52.381	4.7619	52.381	28.5714	9.52381	9.52381	19.0476	33.3333	23.8095	14.2857	38.0952	14.2857	14.2857	9.52381	33.3333	9.52381	38.0952	23.8095	19.0476	9.52381	14.2857	19.0476	28.5714	9.52381	57.1429	33.3333	33.3333	66.6667
30		19.0476	23.8095	14.2857	9.52381	9.52381	4.7619	0		33.3333	0	19.0476	14.2857	9.52381	14.2857	14.2857	4.7619	14.2857	33.3333	28.5714	28.5714	52.381	4.7619	57.1429	28.5714	9.52381	9.52381	14.2857	38.0952	28.5714	14.2857	38.0952	14.2857	14.2857	9.52381	38.0952	4.7619	38.0952	23.8095	19.0476	9.52381	14.2857	19.0476	23.8095	9.52381	61.9048	33.3333	33.3333	71.4286
31		23.8095	28.5714	14.2857	9.52381	14.2857	0	0		33.3333	0	19.0476	19.0476	9.52381	14.2857	14.2857	4.7619	14.2857	33.3333	28.5714	28.5714	52.381	4.7619	52.381	28.5714	9.52381	9.52381	9.52381	38.0952	28.5714	14.2857	42.8571	9.52381	14.2857	9.52381	38.0952	4.7619	33.3333	19.0476	19.0476	14.2857	14.2857	23.8095	23.8095	9.52381	57.1429	38.0952	33.3333	76.1905
32		23.8095	28.5714	9.52381	9.52381	14.2857	0	0		33.3333	0	19.0476	23.8095	9.52381	14.2857	14.2857	4.7619	14.2857	38.0952	28.5714	28.5714	52.381	4.7619	52.381	28.5714	9.52381	9.52381	14.2857	38.0952	23.8095	14.2857	42.8571	9.52381	14.2857	9.52381	38.0952	4.7619	33.3333	19.0476	19.0476	14.2857	9.52381	28.5714	23.8095	4.7619	57.1429	38.0952	33.3333	71.4286
33		19.0476	28.5714	9.52381	9.52381	14.2857	0	0		38.0952	0	23.8095	23.8095	9.52381	14.2857	14.2857	4.7619	14.2857	38.0952	33.3333	33.3333	47.619	0	57.1429	28.5714	9.52381	9.52381	14.2857	33.3333	23.8095	14.2857	42.8571	9.52381	14.2857	9.52381	33.3333	4.7619	33.3333	23.8095	19.0476	14.2857	9.52381	28.5714	28.5714	9.52381	57.1429	42.8571	33.3333	76.1905
34		19.0476	33.3333	9.52381	9.52381	14.2857	0	0		38.0952	0	23.8095	23.8095	9.52381	14.2857	19.0476	4.7619	19.0476	33.3333	38.0952	38.0952	42.8571	0	61.9048	33.3333	9.52381	9.52381	14.2857	28.5714	23.8095	14.2857	42.8571	9.52381	14.2857	9.52381	33.3333	4.7619	33.3333	23.8095	19.0476	14.2857	9.52381	28.5714	28.5714	9.52381	57.1429	42.8571	33.3333	71.4286
35		19.0476	28.5714	9.52381	9.52381	19.0476	0	4.7619		38.0952	0	19.0476	23.8095	9.52381	9.52381	19.0476	4.7619	19.0476	28.5714	42.8571	42.8571	38.0952	0	66.6667	33.3333	9.52381	9.52381	14.2857	28.5714	23.8095	9.52381	42.8571	9.52381	14.2857	9.52381	33.3333	4.7619	33.3333	28.5714	19.0476	19.0476	9.52381	33.3333	28.5714	9.52381	57.1429	47.619	38.0952	71.4286
36		23.8095	28.5714	14.2857	9.52381	19.0476	0	4.7619		38.0952	0	14.2857	23.8095	9.52381	9.52381	19.0476	4.7619	19.0476	23.8095	42.8571	42.8571	33.3333	0	71.4286	33.3333	9.52381	9.52381	14.2857	23.8095	23.8095	9.52381	38.0952	9.52381	9.52381	9.52381	38.0952	4.7619	33.3333	23.8095	23.8095	14.2857	9.52381	33.3333	28.5714	9.52381	57.1429	47.619	42.8571	66.6667
37		23.8095	23.8095	19.0476	9.52381	19.0476	0	4.7619		38.0952	0	14.2857	23.8095	9.52381	4.7619	14.2857	4.7619	14.2857	19.0476	42.8571	42.8571	33.3333	0	71.4286	33.3333	9.52381	9.52381	19.0476	19.0476	23.8095	9.52381	38.0952	9.52381	9.52381	9.52381	33.3333	4.7619	33.3333	23.8095	23.8095	14.2857	4.7619	38.0952	33.3333	14.2857	61.9048	42.8571	38.0952	71.4286
38		23.8095	19.0476	23.8095	9.52381	23.8095	0	4.7619		33.3333	0	14.2857	23.8095	9.52381	9.52381	14.2857	4.7619	14.2857	19.0476	38.0952	38.0952	38.0952	0	71.4286	33.3333	9.52381	14.2857	19.0476	14.2857	23.8095	9.52381	33.3333	14.2857	4.7619	4.7619	28.5714	4.7619	33.3333	19.0476	19.0476	14.2857	4.7619	33.3333	38.0952	14.2857	61.9048	47.619	38.0952	71.4286
39		23.8095	19.0476	28.5714	9.52381	23.8095	0	4.7619		33.3333	0	14.2857	23.8095	9.52381	9.52381	19.0476	9.52381	19.0476	23.8095	33.3333	33.3333	33.3333	0	71.4286	28.5714	9.52381	19.0476	19.0476	14.2857	23.8095	9.52381	33.3333	9.52381	9.52381	4.7619	28.5714	9.52381	33.3333	14.2857	23.8095	19.0476	4.7619	33.3333	42.8571	9.52381	61.9048	52.381	38.0952	71.4286
40		23.8095	19.0476	28.5714	14.2857	23.8095	4.7619	9.52381		28.5714	4.7619	14.2857	28.5714	9.52381	14.2857	19.0476	9.52381	19.0476	23.8095	33.3333	33.3333	28.5714	0	71.4286	28.5714	9.52381	23.8095	19.0476	9.52381	28.5714	9.52381	38.0952	4.7619	9.52381	4.7619	23.8095	9.52381	28.5714	14.2857	28.5714	19.0476	4.7619	38.0952	47.619	9.52381	61.9048	52.381	33.3333	66.6667
41		23.8095	19.0476	28.5714	14.2857	28.5714	9.52381	9.52381		28.5714	4.7619	9.52381	33.3333	9.52381	19.0476	19.0476	9.52381	19.0476	23.8095	28.5714	28.5714	33.3333	0	66.6667	23.8095	9.52381	23.8095	19.0476	9.52381	28.5714	9.52381	33.3333	4.7619	14.2857	4.7619	23.8095	9.52381	28.5714	14.2857	28.5714	19.0476	4.7619	42.8571	47.619	9.52381	61.9048	47.619	28.5714	66.6667
42		23.8095	19.0476	33.3333	14.2857	28.5714	9.52381	9.52381		28.5714	4.7619	9.52381	33.3333	9.52381	19.0476	19.0476	9.52381	19.0476	28.5714	28.5714	28.5714	33.3333	0	66.6667	23.8095	9.52381	23.8095	19.0476	9.52381	23.8095	9.52381	28.5714	4.7619	19.0476	4.7619	23.8095	9.52381	28.5714	9.52381	28.5714	23.8095	4.7619	42.8571	42.8571	9.52381	61.9048	47.619	23.8095	66.6667
43		19.0476	19.0476	33.3333	14.2857	28.5714	9.52381	9.52381		28.5714	4.7619	9.52381	33.3333	9.52381	19.0476	19.0476	9.52381	19.0476	33.3333	23.8095	23.8095	33.3333	0	71.4286	23.8095	9.52381	23.8095	19.0476	9.52381	23.8095	9.52381	33.3333	4.7619	19.0476	4.7619	23.8095	9.52381	28.5714	9.52381	23.8095	28.5714	4.7619	42.8571	42.8571	9.52381	66.6667	52.381	23.8095	61.9048
44		14.2857	19.0476	38.0952	14.2857	23.8095	9.52381	14.2857		23.8095	4.7619	9.52381	33.3333	9.52381	23.8095	14.2857	4.7619	14.2857	28.5714	23.8095	23.8095	33.3333	0	71.4286	23.8095	9.52381	23.8095	23.8095	9.52381	23.8095	14.2857	33.3333	4.7619	19.0476	4.7619	23.8095	4.7619	28.5714	9.52381	23.8095	23.8095	4.7619	42.8571	42.8571	9.52381	61.9048	52.381	23.8095	61.9048
45		14.2857	23.8095	38.0952	9.52381	23.8095	9.52381	14.2857		23.8095	4.7619	9.52381	28.5714	14.2857	19.0476	14.2857	4.7619	14.2857	28.5714	23.8095	23.8095	28.5714	0	66.6667	19.0476	14.2857	19.0476	28.5714	9.52381	23.8095	19.0476	33.3333	4.7619	23.8095	4.7619	28.5714	4.7619	33.3333	9.52381	23.8095	23.8095	4.7619	42.8571	42.8571	9.52381	57.1429	52.381	23.8095	57.1429
46		14.2857	23.8095	38.0952	14.2857	19.0476	9.52381	19.0476		23.8095	4.7619	9.52381	23.8095	14.2857	19.0476	9.52381	4.7619	9.52381	33.3333	28.5714	28.5714	23.8095	4.7619	66.6667	19.0476	14.2857	14.2857	28.5714	9.52381	19.0476	19.0476	33.3333	4.7619	23.8095	4.7619	33.3333	4.7619	28.5714	9.52381	19.0476	23.8095	9.52381	42.8571	38.0952	9.52381	52.381	52.381	23.8095	52.381
47		14.2857	23.8095	38.0952	9.52381	19.0476	9.52381	19.0476		19.0476	4.7619	9.52381	19.0476	9.52381	23.8095	14.2857	9.52381	14.2857	33.3333	28.5714	28.5714	23.8095	4.7619	61.9048	14.2857	14.2857	14.2857	23.8095	9.52381	19.0476	23.8095	33.3333	4.7619	23.8095	4.7619	33.3333	9.52381	28.5714	9.52381	19.0476	23.8095	9.52381	42.8571	42.8571	9.52381	47.619	52.381	23.8095	47.619
48		14.2857	23.8095	38.0952	9.52381	19.0476	9.52381	19.0476		19.0476	9.52381	9.52381	19.0476	9.52381	23.8095	14.2857	9.52381	14.2857	33.3333	33.3333	33.3333	23.8095	4.7619	61.9048	9.52381	14.2857	14.2857	23.8095	14.2857	19.0476	23.8095	33.3333	4.7619	19.0476	9.52381	38.0952	9.52381	23.8095	9.52381	19.0476	23.8095	9.52381	38.0952	38.0952	9.52381	47.619	52.381	19.0476	52.381
49		14.2857	23.8095	38.0952	9.52381	19.0476	9.52381	19.0476		14.2857	9.52381	9.52381	19.0476	4.7619	28.5714	14.2857	9.52381	14.2857	33.3333	38.0952	38.0952	23.8095	4.7619	61.9048	9.52381	14.2857	19.0476	23.8095	19.0476	19.0476	23.8095	33.3333	4.7619	19.0476	9.52381	38.0952	9.52381	23.8095	14.2857	14.2857	23.8095	14.2857	38.0952	33.3333	9.52381	47.619	47.619	19.0476	52.381
50		14.2857	23.8095	38.0952	9.52381	19.0476	9.52381	23.8095		9.52381	14.2857	9.52381	19.0476	4.7619	28.5714	14.2857	9.52381	14.2857	28.5714	38.0952	38.0952	23.8095	4.7619	61.9048	9.52381	19.0476	19.0476	19.0476	19.0476	19.0476	19.0476	33.3333	4.7619	23.8095	9.52381	38.0952	9.52381	23.8095	14.2857	14.2857	28.5714	14.2857	38.0952	28.5714	14.2857	42.8571	47.619	14.2857	52.381
51		14.2857	23.8095	38.0952	9.52381	19.0476	9.52381	23.8095		4.7619	14.2857	4.7619	19.0476	4.7619	33.3333	14.2857	9.52381	14.2857	28.5714	33.3333	33.3333	23.8095	4.7619	61.9048	9.52381	19.0476	23.8095	19.0476	14.2857	14.2857	19.0476	28.5714	4.7619	28.5714	9.52381	33.3333	9.52381	23.8095	14.2857	14.2857	33.3333	9.52381	42.8571	28.5714	14.2857	38.0952	52.381	14.2857	47.619
52		9.52381	19.0476	38.0952	9.52381	14.2857	9.52381	23.8095		4.7619	14.2857	4.7619	14.2857	4.7619	33.3333	14.2857	9.52381	14.2857	28.5714	33.3333	38.0952	23.8095	4.7619	61.9048	9.52381	23.8095	28.5714	19.0476	19.0476	14.2857	19.0476	23.8095	4.7619	28.5714	9.52381	38.0952	9.52381	23.8095	14.2857	14.2857	28.5714	9.52381	38.0952	28.5714	14.2857	38.0952	52.381	19.0476	42.8571
53		9.52381	14.2857	42.8571	9.52381	19.0476	9.52381	23.8095		4.7619	14.2857	4.7619	9.52381	4.7619	38.0952	19.0476	9.52381	19.0476	23.8095	33.3333	42.8571	23.8095	4.7619	66.6667	9.52381	23.8095	28.5714	14.2857	14.2857	14.2857	19.0476	19.0476	4.7619	33.3333	14.2857	38.0952	9.52381	23.8095	14.2857	14.2857	28.5714	9.52381	33.3333	33.3333	14.2857	33.3333	57.1429	23.8095	42.8571
54		9.52381	14.2857	42.8571	9.52381	23.8095	9.52381	28.5714		0	14.2857	0	14.2857	9.52381	38.0952	19.0476	9.52381	19.0476	19.0476	28.5714	38.0952	23.8095	4.7619	61.9048	9.52381	23.8095	28.5714	14.2857	14.2857	19.0476	19.0476	19.0476	4.7619	33.3333	14.2857	42.8571	9.52381	23.8095	9.52381	14.2857	33.3333	9.52381	33.3333	28.5714	9.52381	28.5714	52.381	23.8095	42.8571
55		4.7619	9.52381	47.619	9.52381	28.5714	9.52381	28.5714		0	14.2857	0	14.2857	9.52381	38.0952	14.2857	9.52381	14.2857	19.0476	23.8095	33.3333	28.5714	4.7619	57.1429	9.52381	23.8095	28.5714	14.2857	14.2857	19.0476	19.0476	19.0476	4.7619	38.0952	9.52381	38.0952	9.52381	23.8095	9.52381	14.2857	33.3333	9.52381	33.3333	33.3333	14.2857	28.5714	52.381	23.8095	42.8571
56		4.7619	9.52381	47.619	9.52381	28.5714	9.52381	23.8095		0	14.2857	0	14.2857	9.52381	38.0952	14.2857	9.52381	14.2857	23.8095	19.0476	28.5714	28.5714	4.7619	52.381	9.52381	23.8095	28.5714	14.2857	14.2857	23.8095	19.0476	14.2857	4.7619	42.8571	9.52381	38.0952	9.52381	19.0476	4.7619	19.0476	33.3333	9.52381	28.5714	33.3333	14.2857	33.3333	52.381	19.0476	42.8571
57		0		42.8571	9.52381	33.3333	9.52381	28.5714		0	14.2857	0	14.2857	9.52381	42.8571	14.2857	9.52381	14.2857	23.8095	19.0476	28.5714	28.5714	4.7619	52.381	14.2857	23.8095	28.5714	14.2857	14.2857	23.8095	23.8095	19.0476	4.7619	47.619	9.52381	38.0952	9.52381	19.0476	4.7619	19.0476	33.3333	9.52381	28.5714	38.0952	14.2857	33.3333	57.1429	19.0476	47.619
58		0		38.0952	9.52381	33.3333	9.52381	33.3333		0	14.2857	0	14.2857	9.52381	47.619	14.2857	9.52381	14.2857	23.8095	23.8095	28.5714	28.5714	4.7619	57.1429	14.2857	23.8095	28.5714	9.52381	14.2857	28.5714	23.8095	19.0476	4.7619	47.619	9.52381	38.0952	9.52381	19.0476	9.52381	23.8095	33.3333	9.52381	23.8095	33.3333	9.52381	33.3333	57.1429	19.0476	47.619
59		0		33.3333	9.52381	28.5714	9.52381	33.3333		0	14.2857	0	14.2857	9.52381	47.619	14.2857	9.52381	14.2857	23.8095	23.8095	28.5714	23.8095	4.7619	52.381	19.0476	23.8095	28.5714	9.52381	19.0476	33.3333	23.8095	19.0476	4.7619	52.381	9.52381	42.8571	9.52381	14.2857	9.52381	23.8095	33.3333	9.52381	23.8095	33.3333	9.52381	33.3333	52.381	19.0476	42.8571
60		0		28.5714	9.52381	28.5714	9.52381	33.3333		0	14.2857	4.7619	19.0476	9.52381	47.619	9.52381	4.7619	9.52381	19.0476	23.8095	33.3333	28.5714	4.7619	57.1429	19.0476	23.8095	23.8095	9.52381	19.0476	38.0952	23.8095	19.0476	4.7619	47.619	9.52381	42.8571	4.7619	14.2857	9.52381	19.0476	28.5714	9.52381	19.0476	33.3333	9.52381	38.0952	47.619	19.0476	38.0952
61		4.7619		33.3333	4.7619	33.3333	4.7619	28.5714		0	9.52381	4.7619	19.0476	9.52381	42.8571	9.52381	4.7619	9.52381	19.0476	23.8095	33.3333	28.5714	4.7619	52.381	19.0476	23.8095	23.8095	9.52381	19.0476	33.3333	23.8095	14.2857	9.52381	47.619	9.52381	42.8571	4.7619	19.0476	9.52381	14.2857	33.3333	9.52381	14.2857	33.3333	14.2857	38.0952	42.8571	19.0476	38.0952
62		4.7619		33.3333	4.7619	28.5714	4.7619	33.3333		0	9.52381	9.52381	19.0476	9.52381	38.0952	9.52381	4.7619	9.52381	23.8095	23.8095	33.3333	23.8095	4.7619	57.1429	19.0476	23.8095	28.5714	9.52381	19.0476	33.3333	28.5714	14.2857	9.52381	42.8571	14.2857	42.8571	4.7619	14.2857	9.52381	14.2857	33.3333	9.52381	9.52381	33.3333	14.2857	33.3333	42.8571	23.8095	42.8571
63		4.7619		28.5714	4.7619	28.5714	4.7619	38.0952		0	9.52381	9.52381	23.8095	9.52381	38.0952	9.52381	4.7619	9.52381	19.0476	23.8095	33.3333	19.0476	4.7619	52.381	19.0476	28.5714	28.5714	9.52381	19.0476	38.0952	33.3333	14.2857	9.52381	38.0952	14.2857	42.8571	4.7619	14.2857	9.52381	14.2857	33.3333	9.52381	9.52381	33.3333	14.2857	33.3333	38.0952	23.8095	47.619
64		4.7619		28.5714	4.7619	33.3333	4.7619	42.8571		0	9.52381	9.52381	28.5714	9.52381	38.0952	9.52381	4.7619	9.52381	14.2857	23.8095	33.3333	19.0476	4.7619	52.381	19.0476	28.5714	28.5714	9.52381	19.0476	42.8571	38.0952	9.52381	9.52381	38.0952	19.0476	42.8571	4.7619	14.2857	9.52381	14.2857	28.5714	9.52381	4.7619	33.3333	14.2857	28.5714	33.3333	23.8095	47.619
65		4.7619		23.8095	4.7619	38.0952	4.7619	38.0952		0	9.52381	9.52381	33.3333	9.52381	33.3333	9.52381	4.7619	9.52381	19.0476	23.8095	33.3333	19.0476	9.52381	52.381	19.0476	33.3333	28.5714	9.52381	19.0476	47.619	33.3333	14.2857	9.52381	38.0952	19.0476	38.0952	4.7619	19.0476	9.52381	14.2857	28.5714	9.52381	4.7619	33.3333	14.2857	33.3333	38.0952	28.5714	42.8571
66		4.7619		23.8095	4.7619	42.8571	4.7619	38.0952		0	9.52381	14.2857	33.3333	4.7619	33.3333	9.52381	4.7619	9.52381	19.0476	19.0476	28.5714	19.0476	9.52381	57.1429	19.0476	28.5714	28.5714	4.7619	19.0476	42.8571	33.3333	14.2857	9.52381	33.3333	19.0476	33.3333	4.7619	14.2857	9.52381	14.2857	28.5714	9.52381	4.7619	33.3333	14.2857	33.3333	38.0952	28.5714	42.8571
67		4.7619		23.8095	4.7619	47.619	4.7619	33.3333		0	9.52381	14.2857	33.3333	4.7619	33.3333	9.52381	4.7619	9.52381	14.2857	14.2857	23.8095	23.8095	4.7619	61.9048	19.0476	28.5714	28.5714	4.7619	19.0476	42.8571	38.0952	19.0476	9.52381	33.3333	19.0476	28.5714	4.7619	14.2857	9.52381	14.2857	28.5714	4.7619	4.7619	33.3333	14.2857	33.3333	42.8571	28.5714	47.619
68		4.7619		23.8095	4.7619	47.619	4.7619	33.3333		4.7619	9.52381	14.2857	38.0952	4.7619	28.5714	4.7619	0	4.7619	19.0476	19.0476	23.8095	23.8095	9.52381	61.9048	23.8095	28.5714	28.5714	4.7619	19.0476	42.8571	38.0952	19.0476	14.2857	33.3333	19.0476	33.3333	0	14.2857	9.52381	14.2857	28.5714	4.7619	4.7619	28.5714	19.0476	33.3333	47.619	28.5714	47.619
69		4.7619		23.8095	4.7619	47.619	4.7619	38.0952		4.7619	4.7619	19.0476	38.0952	4.7619	28.5714	4.7619	0	4.7619	23.8095	19.0476	19.0476	23.8095	14.2857	57.1429	23.8095	28.5714	28.5714	4.7619	14.2857	47.619	33.3333	19.0476	14.2857	38.0952	14.2857	33.3333	0	14.2857	9.52381	14.2857	33.3333	9.52381	4.7619	28.5714	23.8095	28.5714	52.381	28.5714	42.8571
70		4.7619		23.8095	4.7619	47.619	4.7619	42.8571		9.52381	9.52381	19.0476	38.0952	9.52381	23.8095	4.7619	0	4.7619	23.8095	14.2857	14.2857	23.8095	19.0476	57.1429	23.8095	23.8095	28.5714	9.52381	9.52381	52.381	33.3333	19.0476	14.2857	42.8571	19.0476	38.0952	0	9.52381	4.7619	14.2857	33.3333	4.7619		33.3333	28.5714	28.5714	52.381	28.5714	42.8571
71		9.52381		19.0476	9.52381	52.381	4.7619	42.8571		14.2857	4.7619	19.0476	42.8571	9.52381	28.5714	9.52381	4.7619	9.52381	23.8095	19.0476	19.0476	19.0476	19.0476	57.1429	19.0476	19.0476	28.5714	9.52381	9.52381	57.1429	33.3333	19.0476	14.2857	38.0952	19.0476	38.0952	4.7619	9.52381	4.7619	14.2857	33.3333	4.7619		33.3333	23.8095	28.5714	47.619	28.5714	42.8571
72		14.2857		19.0476	9.52381	57.1429	4.7619	42.8571		14.2857	4.7619	19.0476	42.8571	9.52381	23.8095	9.52381	4.7619	9.52381	28.5714	23.8095	23.8095	19.0476	19.0476	57.1429	23.8095	19.0476	23.8095	9.52381	9.52381	57.1429	33.3333	19.0476	14.2857	38.0952	19.0476	38.0952	4.7619	9.52381	4.7619	14.2857	28.5714	4.7619		33.3333	23.8095	28.5714	42.8571	28.5714	47.619
73		14.2857		19.0476	9.52381	61.9048	4.7619	42.8571		14.2857	4.7619	19.0476	42.8571	9.52381	23.8095	14.2857	9.52381	14.2857	28.5714	23.8095	23.8095	23.8095	19.0476	57.1429	23.8095	14.2857	19.0476	9.52381	4.7619	57.1429	38.0952	23.8095	14.2857	42.8571	19.0476	38.0952	9.52381	9.52381	4.7619	14.2857	28.5714	4.7619		33.3333	23.8095	28.5714	38.0952	23.8095	47.619
74		14.2857		14.2857	14.2857	57.1429	4.7619	42.8571		19.0476	4.7619	19.0476	42.8571	9.52381	23.8095	9.52381	9.52381	9.52381	33.3333	23.8095	19.0476	28.5714	19.0476	52.381	23.8095	9.52381	19.0476	14.2857	4.7619	61.9048	42.8571	23.8095	14.2857	38.0952	14.2857	42.8571	9.52381	9.52381	4.7619	14.2857	28.5714	4.7619		33.3333	23.8095	28.5714	33.3333	19.0476	47.619
75		14.2857		14.2857	14.2857	52.381	4.7619	38.0952		19.0476	4.7619	19.0476	42.8571	4.7619	28.5714	9.52381	9.52381	9.52381	38.0952	23.8095	19.0476	33.3333	19.0476	52.381	23.8095	9.52381	19.0476	14.2857	9.52381	57.1429	47.619	23.8095	14.2857	42.8571	19.0476	42.8571	9.52381	9.52381	4.7619	14.2857	23.8095	4.7619		38.0952	23.8095	28.5714	33.3333	19.0476	42.8571
76		14.2857		9.52381	14.2857	47.619	4.7619	38.0952		19.0476	4.7619	19.0476	47.619	9.52381	28.5714	9.52381	9.52381	9.52381	38.0952	23.8095	19.0476	28.5714	19.0476	57.1429	19.0476	14.2857	19.0476	14.2857	9.52381	61.9048	47.619	23.8095	14.2857	38.0952	19.0476	42.8571	9.52381	9.52381	4.7619	14.2857	23.8095	4.7619		38.0952	19.0476	28.5714	33.3333	19.0476	47.619
77		14.2857		9.52381	14.2857	42.8571	9.52381	42.8571		19.0476	4.7619	19.0476	52.381	9.52381	28.5714	14.2857	14.2857	14.2857	33.3333	28.5714	23.8095	33.3333	19.0476	61.9048	19.0476	14.2857	19.0476	14.2857	9.52381	61.9048	47.619	23.8095	14.2857	33.3333	19.0476	47.619	14.2857	9.52381	4.7619	9.52381	19.0476	4.7619		38.0952	23.8095	23.8095	28.5714	19.0476	47.619
78		14.2857		9.52381	14.2857	42.8571	9.52381	42.8571		19.0476	4.7619	19.0476	52.381	9.52381	23.8095	14.2857	14.2857	14.2857	38.0952	28.5714	23.8095	38.0952	19.0476	61.9048	14.2857	14.2857	19.0476	14.2857	9.52381	61.9048	42.8571	19.0476	14.2857	28.5714	23.8095	42.8571	14.2857	9.52381	4.7619	4.7619	19.0476	4.7619		38.0952	23.8095	19.0476	28.5714	14.2857	42.8571
79		14.2857		9.52381	14.2857	47.619	9.52381	38.0952		19.0476	9.52381	19.0476	52.381	9.52381	19.0476	14.2857	14.2857	14.2857	42.8571	23.8095	23.8095	38.0952	19.0476	61.9048	19.0476	14.2857	19.0476	19.0476	9.52381	61.9048	47.619	19.0476	14.2857	28.5714	23.8095	47.619	14.2857	9.52381	0	0	19.0476	4.7619		38.0952	23.8095	14.2857	33.3333	19.0476	38.0952
80		14.2857		9.52381	14.2857	47.619	9.52381	42.8571		19.0476	9.52381	19.0476	52.381	9.52381	19.0476	19.0476	19.0476	19.0476	42.8571	23.8095	28.5714	42.8571	23.8095	61.9048	14.2857	14.2857	14.2857	19.0476	9.52381	57.1429	52.381	23.8095	9.52381	28.5714	23.8095	42.8571	14.2857	9.52381	4.7619	0	23.8095	4.7619		33.3333	28.5714	14.2857	38.0952	19.0476	38.0952
81		14.2857		9.52381	19.0476	47.619	9.52381	42.8571		19.0476	14.2857	14.2857	52.381	9.52381	19.0476	23.8095	23.8095	23.8095	42.8571	23.8095	28.5714	38.0952	23.8095	57.1429	14.2857	14.2857	14.2857	19.0476	9.52381	57.1429	57.1429	23.8095	9.52381	28.5714	23.8095	47.619	19.0476	9.52381	4.7619	0	28.5714	4.7619		28.5714	28.5714	9.52381	38.0952	19.0476	42.8571
82		9.52381		4.7619	19.0476	42.8571	9.52381	42.8571		19.0476	14.2857	14.2857	47.619	9.52381	19.0476	23.8095	23.8095	23.8095	47.619	23.8095	28.5714	38.0952	23.8095	61.9048	14.2857	14.2857	9.52381	19.0476	9.52381	61.9048	61.9048	23.8095	4.7619	28.5714	23.8095	47.619	19.0476	4.7619	4.7619	0	23.8095	4.7619		23.8095	23.8095	4.7619	38.0952	19.0476	42.8571
83		9.52381		4.7619	19.0476	47.619	4.7619	38.0952		19.0476	14.2857	9.52381	42.8571	9.52381	19.0476	23.8095	23.8095	23.8095	47.619	23.8095	28.5714	42.8571	23.8095	61.9048	14.2857	14.2857	4.7619	19.0476	9.52381	66.6667	61.9048	23.8095	4.7619	28.5714	19.0476	47.619	19.0476	4.7619	9.52381	0	23.8095	4.7619		23.8095	23.8095	4.7619	38.0952	14.2857	38.0952
84		9.52381		4.7619	19.0476	52.381	4.7619	38.0952		19.0476	19.0476	9.52381	42.8571	9.52381	19.0476	23.8095	23.8095	23.8095	47.619	23.8095	28.5714	42.8571	23.8095	66.6667	19.0476	9.52381	9.52381	19.0476	14.2857	61.9048	61.9048	23.8095	4.7619	28.5714	19.0476	47.619	19.0476	4.7619	9.52381	0	19.0476	4.7619		23.8095	23.8095	4.7619	42.8571	14.2857	38.0952
85		9.52381		9.52381	19.0476	52.381	4.7619	38.0952		19.0476	19.0476	9.52381	38.0952	9.52381	19.0476	23.8095	23.8095	23.8095	52.381	23.8095	28.5714	42.8571	23.8095	61.9048	19.0476	9.52381	9.52381	19.0476	14.2857	57.1429	61.9048	23.8095	4.7619	28.5714	19.0476	47.619	19.0476	4.7619	9.52381	0	23.8095	4.7619		23.8095	23.8095	4.7619	42.8571	14.2857	42.8571
86		14.2857		14.2857	19.0476	47.619	4.7619	38.0952		23.8095	19.0476	9.52381	33.3333	14.2857	23.8095	28.5714	28.5714	28.5714	52.381	23.8095	33.3333	42.8571	19.0476	61.9048	19.0476	9.52381	9.52381	19.0476	14.2857	52.381	66.6667	19.0476	4.7619	28.5714	19.0476	52.381	23.8095	0	9.52381	0	23.8095	4.7619		23.8095	23.8095	0	42.8571	9.52381	47.619
87		14.2857		19.0476	23.8095	42.8571	4.7619	38.0952		23.8095	19.0476	4.7619	33.3333	19.0476	23.8095	28.5714	28.5714	28.5714	52.381	28.5714	33.3333	42.8571	19.0476	57.1429	19.0476	14.2857	9.52381	19.0476	14.2857	57.1429	66.6667	14.2857	4.7619	33.3333	19.0476	57.1429	23.8095	0	9.52381	0	23.8095	4.7619		23.8095	23.8095	0	47.619	9.52381	47.619
88		14.2857		19.0476	19.0476	42.8571	9.52381	38.0952		23.8095	19.0476	4.7619	38.0952	23.8095	28.5714	28.5714	28.5714	28.5714	52.381	33.3333	33.3333	42.8571	19.0476	57.1429	19.0476	14.2857	9.52381	19.0476	19.0476	61.9048	66.6667	9.52381	4.7619	33.3333	23.8095	61.9048	23.8095	0	9.52381	0	23.8095	4.7619		28.5714	28.5714	0	47.619	9.52381	42.8571
89		14.2857		23.8095	19.0476	47.619	14.2857	38.0952		19.0476	19.0476	4.7619	33.3333	23.8095	28.5714	33.3333	33.3333	33.3333	47.619	28.5714	38.0952	42.8571	14.2857	61.9048	14.2857	14.2857	9.52381	19.0476	19.0476	61.9048	66.6667	14.2857	0	33.3333	23.8095	57.1429	28.5714	0	9.52381	0	23.8095	4.7619		33.3333	23.8095	0	47.619	9.52381	42.8571
90		14.2857		23.8095	19.0476	47.619	14.2857	33.3333		19.0476	19.0476	0	33.3333	23.8095	28.5714	33.3333	33.3333	33.3333	42.8571	28.5714	38.0952	38.0952	9.52381	66.6667	14.2857	14.2857	9.52381	19.0476	19.0476	57.1429	71.4286	14.2857	0	28.5714	23.8095	52.381	28.5714	4.7619	9.52381	0	19.0476	0		38.0952	19.0476	4.7619	42.8571	9.52381	47.619
91		14.2857		23.8095	19.0476	47.619	14.2857	28.5714		19.0476	14.2857	0	38.0952	19.0476	28.5714	33.3333	33.3333	33.3333	42.8571	28.5714	38.0952	38.0952	4.7619	66.6667	19.0476	19.0476	4.7619	14.2857	19.0476	57.1429	76.1905	14.2857	0	23.8095	19.0476	47.619	28.5714	4.7619	9.52381	0	19.0476	4.7619		38.0952	19.0476	4.7619	47.619	14.2857	42.8571
92		9.52381		23.8095	19.0476	42.8571	14.2857	23.8095		14.2857	14.2857	0	38.0952	19.0476	28.5714	28.5714	28.5714	28.5714	42.8571	23.8095	33.3333	38.0952	4.7619	61.9048	19.0476	19.0476	4.7619	14.2857	19.0476	57.1429	80.9524	14.2857	0	28.5714	19.0476	52.381	23.8095	4.7619	9.52381	0	19.0476	4.7619		38.0952	19.0476	9.52381	52.381	14.2857	42.8571
93		4.7619		19.0476	19.0476	42.8571	14.2857	23.8095		14.2857	14.2857	0	42.8571	23.8095	33.3333	33.3333	28.5714	33.3333	38.0952	19.0476	28.5714	38.0952	4.7619	61.9048	14.2857	19.0476	4.7619	14.2857	19.0476	57.1429	85.7143	14.2857	0	28.5714	19.0476	52.381	23.8095	9.52381	14.2857	0	19.0476	4.7619		38.0952	19.0476	9.52381	52.381	14.2857	42.8571
94		4.7619		19.0476	23.8095	42.8571	14.2857	23.8095		14.2857	14.2857	0	42.8571	23.8095	38.0952	28.5714	23.8095	28.5714	38.0952	19.0476	23.8095	33.3333	4.7619	61.9048	14.2857	19.0476	4.7619	14.2857	19.0476	57.1429	80.9524	14.2857	4.7619	23.8095	19.0476	52.381	19.0476	9.52381	14.2857	0	23.8095	4.7619		42.8571	19.0476	14.2857	57.1429	14.2857	47.619
95		4.7619		19.0476	23.8095	42.8571	14.2857	28.5714		9.52381	14.2857	0	42.8571	23.8095	33.3333	28.5714	28.5714	28.5714	33.3333	19.0476	23.8095	28.5714	4.7619	61.9048	19.0476	19.0476	4.7619	9.52381	19.0476	52.381	76.1905	14.2857	4.7619	28.5714	19.0476	47.619	23.8095	9.52381	14.2857	0	23.8095	4.7619		42.8571	19.0476	14.2857	57.1429	19.0476	47.619
96		4.7619		19.0476	23.8095	42.8571	19.0476	28.5714		9.52381	14.2857	0	42.8571	23.8095	33.3333	28.5714	28.5714	28.5714	33.3333	23.8095	23.8095	23.8095	4.7619	66.6667	19.0476	19.0476	9.52381	9.52381	14.2857	52.381	76.1905	14.2857	4.7619	28.5714	14.2857	47.619	23.8095	9.52381	14.2857	4.7619	23.8095	4.7619		42.8571	19.0476	14.2857	61.9048	19.0476	47.619
97		4.7619		23.8095	23.8095	47.619	19.0476	28.5714		9.52381	14.2857	0	42.8571	19.0476	38.0952	33.3333	33.3333	33.3333	33.3333	23.8095	23.8095	23.8095	4.7619	66.6667	19.0476	14.2857	9.52381	9.52381	14.2857	52.381	76.1905	14.2857	4.7619	33.3333	14.2857	47.619	28.5714	9.52381	14.2857	4.7619	23.8095	4.7619		38.0952	23.8095	14.2857	61.9048	19.0476	42.8571
98		4.7619		23.8095	23.8095	52.381	14.2857	23.8095		9.52381	19.0476	0	42.8571	19.0476	38.0952	28.5714	28.5714	28.5714	33.3333	19.0476	23.8095	19.0476	4.7619	66.6667	19.0476	14.2857	9.52381	9.52381	14.2857	52.381	76.1905	14.2857	9.52381	38.0952	14.2857	42.8571	23.8095	9.52381	14.2857	4.7619	23.8095	4.7619		38.0952	19.0476	14.2857	61.9048	19.0476	42.8571
99		4.7619		23.8095	23.8095	52.381	14.2857	19.0476		9.52381	23.8095	4.7619	42.8571	19.0476	38.0952	28.5714	28.5714	28.5714	28.5714	19.0476	28.5714	14.2857	4.7619	61.9048	23.8095	14.2857	9.52381	9.52381	14.2857	57.1429	76.1905	19.0476	9.52381	38.0952	14.2857	42.8571	23.8095	9.52381	14.2857	4.7619	23.8095	4.7619		33.3333	19.0476	19.0476	57.1429	19.0476	47.619
100		4.7619		23.8095	23.8095	52.381	14.2857	23.8095		9.52381	19.0476	4.7619	47.619	19.0476	38.0952	28.5714	28.5714	28.5714	23.8095	19.0476	28.5714	19.0476	4.7619	61.9048	19.0476	14.2857	9.52381	4.7619	14.2857	57.1429	71.4286	19.0476	9.52381	42.8571	14.2857	38.0952	23.8095	9.52381	14.2857	4.7619	23.8095	4.7619		38.0952	19.0476	19.0476	52.381	14.2857	47.619
101		4.7619		23.8095	23.8095	57.1429	19.0476	19.0476		9.52381	19.0476	4.7619	52.381	19.0476	38.0952	23.8095	23.8095	23.8095	23.8095	19.0476	23.8095	19.0476	0	61.9048	19.0476	14.2857	9.52381	4.7619	9.52381	61.9048	66.6667	14.2857	14.2857	42.8571	14.2857	42.8571	23.8095	9.52381	9.52381	4.7619	23.8095	4.7619		42.8571	14.2857	23.8095	52.381	14.2857	47.619
102		4.7619		23.8095	23.8095	61.9048	19.0476	23.8095		14.2857	14.2857	9.52381	52.381	19.0476	42.8571	19.0476	19.0476	19.0476	23.8095	19.0476	19.0476	19.0476	0	66.6667	19.0476	14.2857	9.52381	9.52381	9.52381	57.1429	61.9048	14.2857	19.0476	47.619	19.0476	42.8571	19.0476	9.52381	9.52381	4.7619	19.0476	4.7619		42.8571	14.2857	23.8095	57.1429	14.2857	42.8571
103		4.7619		23.8095	23.8095	61.9048	19.0476	23.8095		14.2857	14.2857	14.2857	57.1429	23.8095	42.8571	19.0476	19.0476	19.0476	19.0476	19.0476	19.0476	23.8095	0	66.6667	19.0476	14.2857	9.52381	9.52381	9.52381	52.381	61.9048	14.2857	19.0476	47.619	19.0476	47.619	19.0476	9.52381	9.52381	4.7619	19.0476	4.7619		42.8571	19.0476	23.8095	57.1429	14.2857	47.619
104		4.7619		23.8095	23.8095	61.9048	19.0476	28.5714		14.2857	14.2857	14.2857	61.9048	28.5714	47.619	19.0476	19.0476	19.0476	14.2857	19.0476	23.8095	19.0476	0	66.6667	19.0476	14.2857	9.52381	9.52381	9.52381	52.381	57.1429	19.0476	19.0476	52.381	19.0476	52.381	19.0476	9.52381	4.7619	4.7619	23.8095	9.52381		42.8571	19.0476	23.8095	57.1429	14.2857	47.619
105		4.7619		23.8095	23.8095	61.9048	19.0476	28.5714		14.2857	9.52381	14.2857	57.1429	33.3333	47.619	19.0476	19.0476	19.0476	14.2857	19.0476	23.8095	19.0476	0	66.6667	14.2857	14.2857	4.7619	9.52381	4.7619	57.1429	57.1429	19.0476	19.0476	57.1429	19.0476	52.381	19.0476	14.2857	4.7619	4.7619	23.8095	9.52381		47.619	19.0476	23.8095	52.381	14.2857	42.8571
106		4.7619		19.0476	23.8095	61.9048	19.0476	28.5714		14.2857	9.52381	14.2857	57.1429	33.3333	52.381	19.0476	19.0476	19.0476	9.52381	23.8095	23.8095	23.8095	0	66.6667	14.2857	14.2857	4.7619	9.52381	4.7619	57.1429	52.381	19.0476	19.0476	61.9048	14.2857	57.1429	19.0476	14.2857	4.7619	4.7619	19.0476	9.52381		52.381	19.0476	23.8095	57.1429	14.2857	42.8571
107		0		14.2857	23.8095	66.6667	23.8095	28.5714		9.52381	9.52381	14.2857	61.9048	33.3333	47.619	14.2857	14.2857	14.2857	4.7619	28.5714	23.8095	23.8095	0	66.6667	14.2857	9.52381	4.7619	4.7619	9.52381	61.9048	52.381	19.0476	19.0476	61.9048	14.2857	57.1429	14.2857	14.2857	4.7619	4.7619	19.0476	9.52381		57.1429	23.8095	23.8095	52.381	14.2857	42.8571
108		0		9.52381	23.8095	71.4286	23.8095	28.5714		9.52381	9.52381	14.2857	66.6667	33.3333	47.619	14.2857	14.2857	14.2857	4.7619	23.8095	23.8095	23.8095	0	66.6667	14.2857	4.7619	4.7619	4.7619	9.52381	61.9048	47.619	19.0476	19.0476	61.9048	14.2857	57.1429	14.2857	14.2857	4.7619	9.52381	19.0476	9.52381		61.9048	23.8095	23.8095	52.381	14.2857	47.619
109		4.7619		9.52381	28.5714	71.4286	19.0476	28.5714		9.52381	9.52381	14.2857	66.6667	28.5714	42.8571	14.2857	14.2857	14.2857	4.7619	23.8095	23.8095	19.0476	0	61.9048	14.2857	4.7619	9.52381	4.7619	9.52381	61.9048	42.8571	19.0476	19.0476	61.9048	9.52381	57.1429	14.2857	14.2857	4.7619	9.52381	19.0476	9.52381		57.1429	23.8095	23.8095	52.381	14.2857	47.619
110		9.52381		4.7619	28.5714	71.4286	14.2857	33.3333		9.52381	9.52381	14.2857	71.4286	33.3333	42.8571	14.2857	9.52381	14.2857	4.7619	28.5714	19.0476	19.0476	0	61.9048	14.2857	4.7619	9.52381	4.7619	14.2857	57.1429	38.0952	14.2857	19.0476	61.9048	9.52381	61.9048	9.52381	14.2857	4.7619	9.52381	23.8095	9.52381		52.381	23.8095	23.8095	52.381	14.2857	47.619
111		9.52381		4.7619	33.3333	76.1905	14.2857	38.0952		14.2857	9.52381	14.2857	76.1905	33.3333	42.8571	14.2857	9.52381	14.2857	4.7619	28.5714	19.0476	19.0476	0	61.9048	14.2857	4.7619	9.52381	4.7619	14.2857	61.9048	38.0952	14.2857	19.0476	61.9048	9.52381	66.6667	9.52381	9.52381	9.52381	9.52381	28.5714	9.52381		47.619	28.5714	19.0476	52.381	14.2857	42.8571
112		9.52381		4.7619	33.3333	80.9524	14.2857	42.8571		9.52381	9.52381	14.2857	76.1905	33.3333	47.619	14.2857	9.52381	14.2857	4.7619	28.5714	19.0476	23.8095	0	61.9048	9.52381	0	9.52381	9.52381	14.2857	61.9048	33.3333	19.0476	19.0476	61.9048	9.52381	71.4286	9.52381	9.52381	14.2857	9.52381	28.5714	4.7619		42.8571	23.8095	23.8095	47.619	9.52381	47.619
113		9.52381		9.52381	28.5714	80.9524	14.2857	47.619		14.2857	9.52381	14.2857	71.4286	33.3333	47.619	14.2857	9.52381	14.2857	4.7619	28.5714	19.0476	23.8095	0	61.9048	9.52381	4.7619	9.52381	14.2857	19.0476	61.9048	28.5714	23.8095	19.0476	61.9048	14.2857	71.4286	9.52381	9.52381	14.2857	9.52381	23.8095	4.7619		47.619	23.8095	19.0476	42.8571	9.52381	42.8571
114		9.52381		9.52381	33.3333	80.9524	14.2857	52.381		19.0476	9.52381	14.2857	66.6667	28.5714	42.8571	9.52381	9.52381	9.52381	4.7619	33.3333	19.0476	23.8095	0	61.9048	14.2857	9.52381	9.52381	19.0476	19.0476	66.6667	23.8095	23.8095	23.8095	61.9048	19.0476	76.1905	9.52381	4.7619	9.52381	9.52381	23.8095	4.7619		52.381	23.8095	19.0476	47.619	9.52381	42.8571
115		9.52381		9.52381	33.3333	80.9524	14.2857	57.1429		19.0476	9.52381	19.0476	66.6667	28.5714	42.8571	9.52381	9.52381	9.52381	4.7619	38.0952	19.0476	23.8095	0	61.9048	14.2857	9.52381	9.52381	19.0476	19.0476	66.6667	23.8095	19.0476	19.0476	66.6667	19.0476	76.1905	9.52381	4.7619	9.52381	9.52381	19.0476	4.7619		47.619	23.8095	14.2857	42.8571	9.52381	42.8571
116		9.52381		9.52381	28.5714	85.7143	14.2857	57.1429		19.0476	9.52381	19.0476	66.6667	28.5714	42.8571	9.52381	4.7619	9.52381	4.7619	38.0952	23.8095	23.8095	4.7619	66.6667	9.52381	9.52381	14.2857	19.0476	19.0476	71.4286	23.8095	19.0476	19.0476	66.6667	19.0476	76.1905	4.7619	4.7619	9.52381	9.52381	23.8095	9.52381		42.8571	28.5714	19.0476	42.8571	4.7619	47.619
117		9.52381		9.52381	28.5714	85.7143	9.52381	61.9048		19.0476	9.52381	19.0476	66.6667	28.5714	42.8571	14.2857	9.52381	14.2857	4.7619	33.3333	28.5714	28.5714	4.7619	61.9048	9.52381	9.52381	9.52381	19.0476	19.0476	76.1905	23.8095	19.0476	19.0476	66.6667	19.0476	76.1905	9.52381	4.7619	9.52381	9.52381	28.5714	9.52381		38.0952	28.5714	19.0476	38.0952	4.7619	47.619
118		9.52381		4.7619	28.5714	85.7143	9.52381	61.9048		19.0476	9.52381	19.0476	66.6667	28.5714	38.0952	14.2857	9.52381	14.2857	4.7619	33.3333	28.5714	28.5714	4.7619	61.9048	9.52381	9.52381	9.52381	23.8095	19.0476	71.4286	23.8095	23.8095	19.0476	61.9048	19.0476	80.9524	9.52381	4.7619	9.52381	9.52381	28.5714	9.52381		38.0952	23.8095	19.0476	38.0952	4.7619	47.619
119		9.52381		4.7619	28.5714	85.7143	9.52381	66.6667		19.0476	4.7619	19.0476	61.9048	28.5714	38.0952	14.2857	9.52381	14.2857	4.7619	33.3333	23.8095	28.5714	9.52381	61.9048	9.52381	9.52381	9.52381	28.5714	19.0476	66.6667	23.8095	28.5714	14.2857	57.1429	19.0476	85.7143	9.52381	4.7619	9.52381	14.2857	28.5714	14.2857		42.8571	23.8095	19.0476	38.0952	4.7619	42.8571
120		9.52381		4.7619	28.5714	85.7143	9.52381	71.4286		19.0476	0	14.2857	61.9048	28.5714	38.0952	14.2857	9.52381	14.2857	4.7619	38.0952	19.0476	28.5714	9.52381	66.6667	4.7619	9.52381	9.52381	28.5714	23.8095	61.9048	23.8095	23.8095	14.2857	57.1429	14.2857	85.7143	9.52381	4.7619	9.52381	14.2857	28.5714	14.2857		47.619	23.8095	14.2857	42.8571	4.7619	42.8571
121		9.52381		4.7619	28.5714	80.9524	9.52381	71.4286		19.0476	0	14.2857	61.9048	28.5714	38.0952	14.2857	9.52381	14.2857	4.7619	38.0952	19.0476	23.8095	9.52381	66.6667	4.7619	14.2857	9.52381	33.3333	23.8095	61.9048	23.8095	28.5714	14.2857	52.381	19.0476	85.7143	9.52381	4.7619	9.52381	14.2857	28.5714	14.2857		42.8571	23.8095	14.2857	42.8571	4.7619	47.619
122		14.2857		9.52381	28.5714	80.9524	4.7619	71.4286		19.0476	0	14.2857	57.1429	28.5714	38.0952	19.0476	14.2857	19.0476	4.7619	38.0952	23.8095	23.8095	9.52381	66.6667	4.7619	14.2857	14.2857	33.3333	23.8095	61.9048	23.8095	28.5714	9.52381	52.381	19.0476	80.9524	14.2857	4.7619	9.52381	14.2857	23.8095	14.2857		38.0952	23.8095	14.2857	38.0952	4.7619	47.619
123		14.2857		9.52381	23.8095	76.1905	4.7619	66.6667		14.2857	0	9.52381	52.381	28.5714	38.0952	19.0476	14.2857	19.0476	4.7619	38.0952	23.8095	28.5714	9.52381	61.9048	9.52381	19.0476	14.2857	28.5714	23.8095	66.6667	23.8095	28.5714	4.7619	52.381	14.2857	76.1905	14.2857	4.7619	14.2857	14.2857	23.8095	14.2857		42.8571	23.8095	14.2857	38.0952	4.7619	47.619
124		14.2857		9.52381	23.8095	80.9524	4.7619	71.4286		14.2857	0	4.7619	47.619	23.8095	42.8571	19.0476	14.2857	19.0476	4.7619	38.0952	23.8095	23.8095	9.52381	61.9048	14.2857	19.0476	14.2857	28.5714	23.8095	66.6667	19.0476	28.5714	4.7619	57.1429	14.2857	71.4286	14.2857	4.7619	14.2857	14.2857	23.8095	14.2857		42.8571	19.0476	14.2857	38.0952	4.7619	42.8571
125		14.2857		9.52381	23.8095	76.1905	9.52381	71.4286		14.2857	0	4.7619	42.8571	19.0476	38.0952	19.0476	14.2857	19.0476	4.7619	38.0952	23.8095	28.5714	9.52381	61.9048	14.2857	19.0476	14.2857	28.5714	23.8095	66.6667	19.0476	23.8095	4.7619	57.1429	14.2857	66.6667	14.2857	4.7619	14.2857	14.2857	23.8095	9.52381		42.8571	19.0476	14.2857	38.0952	4.7619	47.619
126		14.2857		9.52381	28.5714	71.4286	9.52381	71.4286		19.0476	0	4.7619	42.8571	14.2857	42.8571	19.0476	14.2857	19.0476	4.7619	38.0952	23.8095	33.3333	9.52381	61.9048	19.0476	19.0476	14.2857	28.5714	23.8095	61.9048	14.2857	23.8095	4.7619	57.1429	14.2857	61.9048	14.2857	0	14.2857	14.2857	23.8095	9.52381		42.8571	23.8095	14.2857	42.8571	4.7619	47.619
127		14.2857		9.52381	33.3333	66.6667	9.52381	66.6667		19.0476	0	4.7619	47.619	14.2857	42.8571	19.0476	14.2857	19.0476	4.7619	33.3333	23.8095	28.5714	9.52381	61.9048	19.0476	19.0476	14.2857	28.5714	23.8095	66.6667	14.2857	23.8095	4.7619	52.381	14.2857	57.1429	14.2857	0	19.0476	19.0476	23.8095	9.52381		38.0952	28.5714	14.2857	38.0952	4.7619	42.8571
128		14.2857		9.52381	38.0952	61.9048	4.7619	71.4286		23.8095	0	4.7619	42.8571	9.52381	47.619	19.0476	14.2857	19.0476	4.7619	28.5714	19.0476	28.5714	9.52381	61.9048	19.0476	19.0476	14.2857	33.3333	19.0476	66.6667	14.2857	23.8095	4.7619	52.381	14.2857	52.381	14.2857	0	19.0476	19.0476	28.5714	9.52381		38.0952	23.8095	14.2857	42.8571	4.7619	42.8571
129		14.2857		9.52381	33.3333	57.1429	4.7619	76.1905		23.8095	0	4.7619	42.8571	9.52381	52.381	19.0476	14.2857	19.0476	4.7619	28.5714	19.0476	28.5714	9.52381	61.9048	19.0476	23.8095	14.2857	38.0952	19.0476	66.6667	14.2857	23.8095	4.7619	47.619	14.2857	47.619	14.2857	0	19.0476	14.2857	28.5714	9.52381		33.3333	28.5714	19.0476	38.0952	4.7619	42.8571
130		9.52381		9.52381	28.5714	57.1429	4.7619	80.9524		23.8095	0	4.7619	38.0952	9.52381	52.381	23.8095	19.0476	23.8095	4.7619	28.5714	19.0476	28.5714	9.52381	66.6667	19.0476	23.8095	9.52381	38.0952	14.2857	66.6667	14.2857	28.5714	4.7619	52.381	14.2857	47.619	19.0476	0	19.0476	14.2857	33.3333	9.52381		33.3333	23.8095	19.0476	38.0952	0	47.619
131		4.7619		9.52381	33.3333	52.381	4.7619	80.9524		23.8095	0	9.52381	33.3333	4.7619	52.381	19.0476	19.0476	19.0476	9.52381	28.5714	19.0476	28.5714	9.52381	66.6667	23.8095	23.8095	9.52381	38.0952	9.52381	66.6667	14.2857	28.5714	9.52381	57.1429	14.2857	42.8571	19.0476	0	19.0476	19.0476	33.3333	9.52381		38.0952	28.5714	23.8095	33.3333	0	47.619
132		4.7619		9.52381	28.5714	52.381	4.7619	76.1905		23.8095	0	14.2857	28.5714	4.7619	57.1429	19.0476	19.0476	19.0476	14.2857	23.8095	19.0476	28.5714	9.52381	66.6667	23.8095	28.5714	9.52381	38.0952	14.2857	61.9048	9.52381	28.5714	9.52381	61.9048	14.2857	38.0952	19.0476	0	14.2857	19.0476	33.3333	9.52381		42.8571	23.8095	23.8095	33.3333	0	47.619
133		4.7619		9.52381	28.5714	47.619	9.52381	71.4286		28.5714	0	14.2857	28.5714	9.52381	57.1429	19.0476	19.0476	19.0476	19.0476	28.5714	19.0476	23.8095	9.52381	66.6667	28.5714	28.5714	9.52381	33.3333	14.2857	61.9048	9.52381	23.8095	9.52381	66.6667	14.2857	33.3333	19.0476	0	9.52381	19.0476	33.3333	9.52381		42.8571	23.8095	19.0476	33.3333	0	42.8571
134		4.7619		4.7619	28.5714	47.619	9.52381	66.6667		23.8095	0	19.0476	33.3333	9.52381	57.1429	19.0476	19.0476	19.0476	19.0476	28.5714	23.8095	23.8095	9.52381	66.6667	28.5714	23.8095	9.52381	28.5714	9.52381	61.9048	9.52381	19.0476	9.52381	66.6667	9.52381	28.5714	19.0476	4.7619	9.52381	19.0476	33.3333	9.52381		38.0952	23.8095	19.0476	33.3333	0	42.8571
135		4.7619		4.7619	23.8095	42.8571	9.52381	61.9048		19.0476	0	19.0476	33.3333	9.52381	61.9048	19.0476	19.0476	19.0476	19.0476	23.8095	28.5714	23.8095	14.2857	66.6667	23.8095	19.0476	9.52381	23.8095	14.2857	57.1429	9.52381	19.0476	4.7619	61.9048	4.7619	23.8095	19.0476	4.7619	9.52381	19.0476	33.3333	9.52381		33.3333	23.8095	19.0476	33.3333	4.7619	42.8571
136		4.7619		4.7619	19.0476	38.0952	9.52381	57.1429		19.0476	0	14.2857	33.3333	9.52381	61.9048	19.0476	19.0476	19.0476	23.8095	19.0476	28.5714	23.8095	14.2857	66.6667	23.8095	23.8095	9.52381	23.8095	14.2857	61.9048	14.2857	19.0476	4.7619	57.1429	4.7619	19.0476	19.0476	4.7619	9.52381	19.0476	33.3333	9.52381		33.3333	23.8095	19.0476	33.3333	4.7619	42.8571
137		4.7619		4.7619	19.0476	33.3333	9.52381	57.1429		19.0476	0	14.2857	33.3333	9.52381	61.9048	19.0476	19.0476	19.0476	23.8095	19.0476	23.8095	28.5714	9.52381	61.9048	23.8095	23.8095	4.7619	23.8095	14.2857	57.1429	14.2857	19.0476	4.7619	52.381	4.7619	19.0476	19.0476	4.7619	9.52381	19.0476	28.5714	4.7619		33.3333	23.8095	14.2857	33.3333	4.7619	42.8571
138		9.52381		4.7619	19.0476	33.3333	14.2857	57.1429		19.0476	0	14.2857	28.5714	9.52381	61.9048	14.2857	14.2857	14.2857	19.0476	19.0476	19.0476	23.8095	14.2857	66.6667	23.8095	23.8095	4.7619	23.8095	14.2857	57.1429	14.2857	19.0476	4.7619	47.619	9.52381	14.2857	14.2857	4.7619	9.52381	14.2857	23.8095	4.7619		33.3333	23.8095	14.2857	33.3333	4.7619	42.8571
139		9.52381		4.7619	19.0476	33.3333	14.2857	61.9048		19.0476	0	14.2857	28.5714	9.52381	66.6667	9.52381	9.52381	9.52381	23.8095	23.8095	19.0476	28.5714	14.2857	66.6667	23.8095	23.8095	4.7619	19.0476	14.2857	57.1429	19.0476	14.2857	9.52381	52.381	9.52381	9.52381	9.52381	9.52381	9.52381	19.0476	28.5714	4.7619		33.3333	23.8095	14.2857	33.3333	4.7619	42.8571
140		9.52381		4.7619	19.0476	28.5714	14.2857	57.1429		23.8095	0	19.0476	28.5714	9.52381	71.4286	9.52381	9.52381	9.52381	23.8095	23.8095	23.8095	33.3333	9.52381	66.6667	23.8095	23.8095	4.7619	14.2857	14.2857	57.1429	19.0476	9.52381	9.52381	57.1429	9.52381	9.52381	9.52381	9.52381	9.52381	14.2857	28.5714	0		33.3333	23.8095	14.2857	33.3333	4.7619	42.8571
141		9.52381		4.7619	19.0476	23.8095	14.2857	52.381		23.8095	4.7619	19.0476	33.3333	14.2857	76.1905	9.52381	9.52381	9.52381	23.8095	19.0476	23.8095	33.3333	9.52381	61.9048	23.8095	28.5714	4.7619	14.2857	9.52381	57.1429	19.0476	9.52381	9.52381	61.9048	9.52381	9.52381	9.52381	9.52381	9.52381	19.0476	33.3333	0		33.3333	23.8095	19.0476	33.3333	4.7619	42.8571
142		14.2857		4.7619	19.0476	28.5714	19.0476	52.381		23.8095	4.7619	19.0476	28.5714	14.2857	80.9524	9.52381	9.52381	9.52381	23.8095	19.0476	23.8095	33.3333	9.52381	61.9048	23.8095	23.8095	4.7619	9.52381	9.52381	52.381	19.0476	4.7619	9.52381	61.9048	4.7619	9.52381	9.52381	9.52381	9.52381	19.0476	33.3333	0		38.0952	23.8095	19.0476	33.3333	4.7619	38.0952
143		9.52381		0	23.8095	28.5714	19.0476	57.1429		23.8095	4.7619	19.0476	28.5714	14.2857	80.9524	4.7619	4.7619	4.7619	23.8095	19.0476	23.8095	33.3333	9.52381	61.9048	23.8095	23.8095	0	9.52381	9.52381	47.619	19.0476	4.7619	9.52381	61.9048	4.7619	9.52381	4.7619	9.52381	9.52381	19.0476	33.3333	0		42.8571	23.8095	14.2857	38.0952	4.7619	42.8571
144		9.52381		0	23.8095	28.5714	19.0476	61.9048		28.5714	4.7619	19.0476	28.5714	14.2857	76.1905	4.7619	4.7619	4.7619	23.8095	19.0476	23.8095	28.5714	9.52381	66.6667	19.0476	19.0476	0	9.52381	9.52381	42.8571	19.0476	4.7619	14.2857	61.9048	4.7619		4.7619	9.52381	4.7619	19.0476	33.3333	4.7619		42.8571	23.8095	19.0476	38.0952	9.52381	47.619
145		9.52381		4.7619	28.5714	23.8095	19.0476	61.9048		28.5714	4.7619	19.0476	33.3333	14.2857	76.1905	4.7619	4.7619	4.7619	28.5714	19.0476	23.8095	28.5714	9.52381	66.6667	14.2857	19.0476	0	9.52381	9.52381	42.8571	19.0476	4.7619	14.2857	61.9048	4.7619		4.7619	9.52381	4.7619	23.8095	33.3333	4.7619		42.8571	23.8095	23.8095	42.8571	9.52381	52.381
146		9.52381		4.7619	28.5714	23.8095	19.0476	57.1429		28.5714	4.7619	19.0476	33.3333	14.2857	80.9524	4.7619	4.7619	4.7619	28.5714	19.0476	19.0476	23.8095	9.52381	66.6667	14.2857	19.0476	0	9.52381	9.52381	38.0952	19.0476	4.7619	14.2857	57.1429	4.7619		4.7619	9.52381	4.7619	23.8095	28.5714	4.7619		47.619	23.8095	23.8095	47.619	9.52381	52.381
147		9.52381		4.7619	28.5714	23.8095	19.0476	57.1429		28.5714	4.7619	19.0476	33.3333	14.2857	80.9524	4.7619	4.7619	4.7619	33.3333	19.0476	19.0476	19.0476	9.52381	66.6667	9.52381	19.0476	0	9.52381	9.52381	42.8571	23.8095	4.7619	14.2857	57.1429	4.7619		4.7619	14.2857	9.52381	23.8095	28.5714	4.7619		47.619	19.0476	23.8095	42.8571	9.52381	52.381
148		9.52381		4.7619	23.8095	28.5714	19.0476	57.1429		28.5714	4.7619	19.0476	28.5714	14.2857	80.9524	4.7619	4.7619	4.7619	33.3333	19.0476	19.0476	23.8095	9.52381	66.6667	9.52381	19.0476	0	9.52381	9.52381	38.0952	23.8095	9.52381	14.2857	57.1429	4.7619		4.7619	19.0476	4.7619	19.0476	28.5714	4.7619		52.381	14.2857	23.8095	47.619	14.2857	52.381
149		9.52381		4.7619	19.0476	28.5714	23.8095	57.1429		23.8095	4.7619	19.0476	28.5714	14.2857	80.9524	4.7619	4.7619	4.7619	33.3333	23.8095	19.0476	28.5714	9.52381	66.6667	14.2857	19.0476	0	4.7619	9.52381	33.3333	19.0476	9.52381	14.2857	57.1429	4.7619		4.7619	19.0476	9.52381	19.0476	23.8095	4.7619		47.619	19.0476	23.8095	47.619	14.2857	47.619
150		9.52381		9.52381	19.0476	28.5714	23.8095	57.1429		28.5714	4.7619	19.0476	23.8095	9.52381	76.1905	4.7619	4.7619	4.7619	33.3333	28.5714	19.0476	28.5714	9.52381	66.6667	14.2857	14.2857	0	0	9.52381	28.5714	19.0476	9.52381	14.2857	61.9048	4.7619		4.7619	19.0476	9.52381	19.0476	23.8095	4.7619		52.381	19.0476	23.8095	52.381	19.0476	42.8571
151		9.52381		9.52381	19.0476	23.8095	23.8095	52.381		28.5714	4.7619	19.0476	28.5714	9.52381	80.9524	0	0	0	33.3333	23.8095	19.0476	28.5714	9.52381	61.9048	14.2857	14.2857	0	4.7619	9.52381	23.8095	23.8095	4.7619	14.2857	57.1429	9.52381		0	19.0476	14.2857	19.0476	19.0476	4.7619		52.381	19.0476	28.5714	52.381	19.0476	38.0952
152		9.52381		9.52381	19.0476	23.8095	23.8095	52.381		28.5714	4.7619	14.2857	28.5714	9.52381	85.7143	0	0	0	28.5714	23.8095	23.8095	28.5714	9.52381	61.9048	9.52381	14.2857	0	4.7619	9.52381	23.8095	23.8095	9.52381	9.52381	52.381	9.52381		0	19.0476	14.2857	14.2857	14.2857	4.7619		52.381	14.2857	23.8095	52.381	19.0476	42.8571
153		9.52381		9.52381	19.0476	19.0476	28.5714	57.1429		23.8095	4.7619	9.52381	28.5714	14.2857	85.7143	0	0	0	23.8095	28.5714	28.5714	28.5714	9.52381	61.9048	9.52381	14.2857	0	4.7619	4.7619	23.8095	23.8095	9.52381	9.52381	47.619	9.52381		0	23.8095	14.2857	14.2857	9.52381	4.7619		52.381	14.2857	23.8095	52.381	19.0476	47.619
154		9.52381		9.52381	23.8095	23.8095	28.5714	57.1429		23.8095	4.7619	9.52381	23.8095	14.2857	80.9524	4.7619	4.7619	4.7619	23.8095	23.8095	28.5714	28.5714	9.52381	61.9048	4.7619	14.2857	4.7619	4.7619	9.52381	19.0476	23.8095	9.52381	9.52381	47.619	9.52381		4.7619	28.5714	14.2857	14.2857	9.52381	4.7619		57.1429	14.2857	23.8095	52.381	19.0476	47.619
155		14.2857		9.52381	23.8095	23.8095	28.5714	61.9048		23.8095	4.7619	4.7619	19.0476	14.2857	80.9524	9.52381	9.52381	9.52381	28.5714	23.8095	23.8095	28.5714	9.52381	61.9048	4.7619	14.2857	4.7619	4.7619	9.52381	14.2857	23.8095	9.52381	9.52381	47.619	9.52381		9.52381	23.8095	14.2857	19.0476	9.52381	4.7619		61.9048	14.2857	23.8095	57.1429	19.0476	47.619
156		14.2857		9.52381	23.8095	23.8095	28.5714	61.9048		23.8095	9.52381	4.7619	19.0476	14.2857	76.1905	9.52381	9.52381	9.52381	28.5714	23.8095	19.0476	28.5714	4.7619	61.9048	4.7619	14.2857	4.7619	9.52381	4.7619	14.2857	23.8095	9.52381	9.52381	47.619	9.52381		9.52381	23.8095	19.0476	19.0476	9.52381	4.7619		66.6667	14.2857	23.8095	57.1429	14.2857	47.619
157		14.2857		9.52381	23.8095	23.8095	28.5714	66.6667		23.8095	14.2857	4.7619	19.0476	14.2857	76.1905	9.52381	9.52381	9.52381	23.8095	23.8095	19.0476	28.5714	4.7619	61.9048	4.7619	14.2857	4.7619	9.52381	9.52381	14.2857	23.8095	9.52381	14.2857	47.619	14.2857		9.52381	23.8095	19.0476	19.0476	14.2857	4.7619		71.4286	14.2857	23.8095	61.9048	14.2857	47.619
158		14.2857		9.52381	23.8095	23.8095	28.5714	66.6667		23.8095	14.2857	4.7619	19.0476	19.0476	80.9524	9.52381	9.52381	9.52381	23.8095	28.5714	23.8095	23.8095	9.52381	66.6667	9.52381	14.2857	4.7619	9.52381	14.2857	14.2857	23.8095	9.52381	14.2857	47.619	14.2857		9.52381	23.8095	19.0476	23.8095	19.0476	4.7619		76.1905	14.2857	28.5714	61.9048	14.2857	42.8571
159		9.52381		9.52381	23.8095	23.8095	28.5714	66.6667		23.8095	14.2857	4.7619	19.0476	19.0476	80.9524	9.52381	9.52381	9.52381	23.8095	28.5714	23.8095	23.8095	9.52381	61.9048	9.52381	19.0476	4.7619	9.52381	14.2857	9.52381	19.0476	9.52381	14.2857	47.619	9.52381		9.52381	23.8095	19.0476	23.8095	19.0476	4.7619		76.1905	14.2857	28.5714	66.6667	14.2857	42.8571
160		9.52381		9.52381	28.5714	19.0476	28.5714	66.6667		23.8095	14.2857	4.7619	14.2857	23.8095	76.1905	14.2857	14.2857	14.2857	19.0476	23.8095	23.8095	19.0476	9.52381	61.9048	9.52381	19.0476	4.7619	9.52381	19.0476	9.52381	14.2857	9.52381	9.52381	42.8571	9.52381		9.52381	23.8095	19.0476	19.0476	14.2857	4.7619		76.1905	14.2857	28.5714	66.6667	14.2857	47.619
161		9.52381		9.52381	28.5714	19.0476	28.5714	71.4286		19.0476	14.2857	0	19.0476	28.5714	76.1905	19.0476	19.0476	19.0476	19.0476	23.8095	23.8095	14.2857	14.2857	61.9048	9.52381	19.0476	4.7619	9.52381	19.0476	9.52381	19.0476	9.52381	9.52381	38.0952	14.2857		9.52381	23.8095	19.0476	19.0476	14.2857	4.7619		71.4286	14.2857	28.5714	66.6667	14.2857	47.619
162		9.52381		9.52381	33.3333	19.0476	28.5714	76.1905		19.0476	9.52381	0	14.2857	23.8095	71.4286	19.0476	19.0476	19.0476	19.0476	23.8095	23.8095	14.2857	14.2857	61.9048	9.52381	19.0476	4.7619	9.52381	23.8095	9.52381	19.0476	14.2857	9.52381	33.3333	14.2857		14.2857	23.8095	19.0476	14.2857	9.52381	4.7619		66.6667	14.2857	23.8095	61.9048	14.2857	42.8571
163		4.7619		9.52381	33.3333	14.2857	23.8095	76.1905		19.0476	9.52381	0	14.2857	23.8095	71.4286	23.8095	23.8095	23.8095	19.0476	23.8095	23.8095	14.2857	14.2857	61.9048	9.52381	19.0476	4.7619	14.2857	23.8095	9.52381	19.0476	14.2857	9.52381	33.3333	14.2857		19.0476	23.8095	23.8095	19.0476	9.52381	4.7619		66.6667	19.0476	23.8095	61.9048	19.0476	47.619
164		4.7619		9.52381	33.3333	9.52381	23.8095	71.4286		19.0476	9.52381	0	14.2857	23.8095	71.4286	23.8095	23.8095	23.8095	23.8095	23.8095	19.0476	9.52381	14.2857	61.9048	9.52381	19.0476	4.7619	14.2857	23.8095	9.52381	19.0476	14.2857	9.52381	28.5714	14.2857		19.0476	23.8095	23.8095	19.0476	9.52381	4.7619		61.9048	19.0476	23.8095	57.1429	19.0476	42.8571
165		4.7619		9.52381	33.3333	9.52381	23.8095	71.4286		14.2857	9.52381	0	14.2857	23.8095	71.4286	23.8095	23.8095	23.8095	23.8095	23.8095	19.0476	9.52381	14.2857	57.1429	9.52381	19.0476	4.7619	14.2857	23.8095	14.2857	23.8095	14.2857	4.7619	23.8095	14.2857		19.0476	23.8095	23.8095	19.0476	14.2857	0		57.1429	23.8095	19.0476	52.381	14.2857	38.0952
166		4.7619		4.7619	33.3333	9.52381	23.8095	71.4286		14.2857	14.2857	0	9.52381	23.8095	71.4286	23.8095	23.8095	23.8095	23.8095	23.8095	19.0476	14.2857	14.2857	57.1429	9.52381	19.0476	4.7619	14.2857	23.8095	14.2857	23.8095	19.0476	4.7619	19.0476	14.2857		19.0476	23.8095	23.8095	14.2857	14.2857	0		57.1429	23.8095	14.2857	47.619	19.0476	38.0952
167		4.7619		4.7619	33.3333	14.2857	19.0476	76.1905		14.2857	14.2857	0	9.52381	23.8095	71.4286	23.8095	23.8095	23.8095	23.8095	23.8095	19.0476	14.2857	14.2857	57.1429	9.52381	19.0476	4.7619	14.2857	23.8095	14.2857	23.8095	19.0476	4.7619	19.0476	14.2857		19.0476	23.8095	23.8095	19.0476	14.2857	0		52.381	23.8095	14.2857	47.619	23.8095	38.0952
168		4.7619		4.7619	28.5714	14.2857	19.0476	76.1905		9.52381	14.2857	0	9.52381	23.8095	71.4286	23.8095	23.8095	23.8095	23.8095	28.5714	23.8095	14.2857	14.2857	57.1429	9.52381	19.0476	4.7619	14.2857	23.8095	9.52381	19.0476	19.0476	4.7619	14.2857	14.2857		19.0476	19.0476	23.8095	19.0476	14.2857	0		47.619	28.5714	19.0476	47.619	23.8095	38.0952
169		4.7619		9.52381	28.5714	9.52381	19.0476	80.9524		14.2857	14.2857	0	9.52381	23.8095	66.6667	28.5714	28.5714	28.5714	23.8095	33.3333	28.5714	14.2857	14.2857	57.1429	9.52381	19.0476	4.7619	14.2857	23.8095	9.52381	23.8095	19.0476	4.7619	14.2857	19.0476		23.8095	14.2857	23.8095	19.0476	14.2857	0		42.8571	28.5714	19.0476	42.8571	19.0476	38.0952
170		4.7619		9.52381	33.3333	9.52381	14.2857	80.9524		14.2857	14.2857	0	9.52381	23.8095	66.6667	28.5714	28.5714	28.5714	23.8095	28.5714	33.3333	14.2857	19.0476	57.1429	4.7619	19.0476	4.7619	14.2857	23.8095	9.52381	23.8095	19.0476	9.52381	19.0476	19.0476		23.8095	14.2857	19.0476	19.0476	14.2857	0		42.8571	23.8095	19.0476	38.0952	19.0476	38.0952
171		4.7619		4.7619	33.3333	9.52381	14.2857	80.9524		9.52381	14.2857	4.7619	9.52381	23.8095	71.4286	28.5714	28.5714	28.5714	23.8095	28.5714	38.0952	14.2857	23.8095	57.1429	4.7619	19.0476	4.7619	14.2857	23.8095	9.52381	23.8095	19.0476	9.52381	14.2857	19.0476		23.8095	14.2857	19.0476	19.0476	14.2857	0		38.0952	19.0476	14.2857	38.0952	14.2857	38.0952
172		4.7619		4.7619	33.3333	9.52381	14.2857	85.7143		9.52381	14.2857	4.7619	4.7619	23.8095	66.6667	28.5714	28.5714	28.5714	23.8095	33.3333	38.0952	14.2857	23.8095	61.9048	4.7619	19.0476	4.7619	9.52381	23.8095	9.52381	19.0476	19.0476	9.52381	14.2857	14.2857		23.8095	14.2857	14.2857	23.8095	14.2857	0		38.0952	19.0476	14.2857	38.0952	14.2857	38.0952
173		4.7619		4.7619	33.3333	9.52381	14.2857	85.7143		9.52381	14.2857	4.7619	4.7619	23.8095	66.6667	28.5714	28.5714	28.5714	28.5714	28.5714	33.3333	19.0476	23.8095	57.1429	4.7619	19.0476	9.52381	9.52381	23.8095	14.2857	19.0476	14.2857	9.52381	14.2857	14.2857		23.8095	14.2857	14.2857	23.8095	14.2857	0		33.3333	19.0476	14.2857	38.0952	19.0476	38.0952
174		4.7619		9.52381	33.3333	9.52381	9.52381	85.7143		9.52381	14.2857	4.7619	4.7619	23.8095	66.6667	28.5714	28.5714	28.5714	28.5714	23.8095	28.5714	19.0476	23.8095	57.1429	4.7619	14.2857	9.52381	9.52381	23.8095	14.2857	19.0476	14.2857	9.52381	19.0476	14.2857		23.8095	9.52381	14.2857	23.8095	14.2857	0		33.3333	23.8095	14.2857	42.8571	19.0476	38.0952
175		4.7619		9.52381	28.5714	4.7619	4.7619	90.4762		4.7619	14.2857	4.7619	9.52381	19.0476	71.4286	23.8095	23.8095	23.8095	28.5714	23.8095	28.5714	23.8095	23.8095	57.1429	9.52381	14.2857	9.52381	9.52381	19.0476	14.2857	19.0476	14.2857	9.52381	14.2857	14.2857		19.0476	4.7619	14.2857	23.8095	14.2857	0		28.5714	23.8095	14.2857	42.8571	19.0476	38.0952
176		0		9.52381	28.5714	4.7619	4.7619	90.4762		4.7619	14.2857	4.7619	9.52381	19.0476	66.6667	19.0476	19.0476	19.0476	23.8095	23.8095	33.3333	23.8095	23.8095	61.9048	9.52381	14.2857	9.52381	14.2857	19.0476	14.2857	19.0476	14.2857	9.52381	14.2857	14.2857		14.2857	4.7619	19.0476	19.0476	14.2857	0		28.5714	28.5714	14.2857	38.0952	19.0476	42.8571
177		0		9.52381	28.5714	9.52381	4.7619	95.2381		9.52381	9.52381	4.7619	9.52381	19.0476	71.4286	19.0476	19.0476	19.0476	23.8095	28.5714	33.3333	28.5714	23.8095	61.9048	14.2857	19.0476	9.52381	9.52381	19.0476	14.2857	19.0476	14.2857	14.2857	14.2857	14.2857		14.2857	4.7619	19.0476	19.0476	14.2857	0		23.8095	28.5714	14.2857	38.0952	19.0476	42.8571
178		0		9.52381	28.5714	14.2857	4.7619	95.2381		9.52381	4.7619	9.52381	9.52381	19.0476	71.4286	19.0476	19.0476	19.0476	23.8095	28.5714	33.3333	28.5714	23.8095	61.9048	14.2857	14.2857	9.52381	9.52381	14.2857	9.52381	14.2857	14.2857	9.52381	19.0476	9.52381		14.2857	4.7619	19.0476	23.8095	9.52381	0		19.0476	33.3333	14.2857	33.3333	19.0476	38.0952
179		0		9.52381	28.5714	19.0476	4.7619	95.2381		9.52381	4.7619	9.52381	9.52381	14.2857	71.4286	19.0476	19.0476	19.0476	23.8095	23.8095	33.3333	28.5714	19.0476	57.1429	9.52381	14.2857	9.52381	9.52381	9.52381	9.52381	14.2857	14.2857	9.52381	19.0476	9.52381		14.2857	4.7619	19.0476	19.0476	4.7619	0		14.2857	33.3333	9.52381	33.3333	19.0476	38.0952
180		0		9.52381	28.5714	19.0476	0	95.2381		9.52381	4.7619	9.52381	9.52381	14.2857	71.4286	19.0476	19.0476	19.0476	23.8095	23.8095	33.3333	28.5714	14.2857	61.9048	9.52381	9.52381	9.52381	9.52381	9.52381	9.52381	14.2857	19.0476	9.52381	19.0476	9.52381		14.2857	4.7619	19.0476	19.0476	4.7619	0		19.0476	33.3333	14.2857	28.5714	19.0476	38.0952
181		0		14.2857	28.5714	19.0476	0	95.2381		9.52381	4.7619	9.52381	9.52381	9.52381	71.4286	14.2857	14.2857	14.2857	23.8095	23.8095	33.3333	33.3333	14.2857	61.9048	14.2857	9.52381	9.52381	9.52381	4.7619	14.2857	14.2857	19.0476	9.52381	23.8095	9.52381		14.2857	0	19.0476	19.0476	9.52381	0		19.0476	33.3333	14.2857	23.8095	19.0476	38.0952
182		0		14.2857	28.5714	19.0476	0	95.2381		14.2857	4.7619	9.52381	4.7619	4.7619	66.6667	9.52381	9.52381	9.52381	28.5714	23.8095	28.5714	38.0952	9.52381	61.9048	19.0476	9.52381	9.52381	9.52381	4.7619	14.2857	9.52381	19.0476	14.2857	23.8095	9.52381		14.2857	0	23.8095	19.0476	9.52381	0		19.0476	33.3333	14.2857	28.5714	19.0476	38.0952
183		0		14.2857	28.5714	19.0476	0	95.2381		14.2857	4.7619	14.2857	4.7619	4.7619	71.4286	9.52381	9.52381	9.52381	28.5714	23.8095	28.5714	38.0952	9.52381	61.9048	23.8095	4.7619	9.52381	9.52381	0	14.2857	14.2857	14.2857	14.2857	23.8095	9.52381		9.52381	4.7619	28.5714	23.8095	9.52381	0		19.0476	33.3333	14.2857	28.5714	19.0476	42.8571
184		4.7619		14.2857	33.3333	19.0476	4.7619	95.2381		14.2857	4.7619	14.2857	4.7619	4.7619	71.4286	9.52381	9.52381	9.52381	28.5714	23.8095	28.5714	38.0952	14.2857	61.9048	23.8095	4.7619	9.52381	4.7619	0	14.2857	14.2857	14.2857	14.2857	23.8095	9.52381		9.52381	4.7619	23.8095	19.0476	9.52381	0		14.2857	28.5714	14.2857	28.5714	19.0476	38.0952
185		4.7619		19.0476	33.3333	19.0476	4.7619	100		14.2857	4.7619	14.2857	4.7619	4.7619	71.4286	9.52381	9.52381	9.52381	28.5714	23.8095	28.5714	38.0952	14.2857	61.9048	28.5714	4.7619	9.52381	4.7619	0	14.2857	19.0476	14.2857	14.2857	23.8095	9.52381		9.52381	9.52381	23.8095	19.0476	9.52381	0		14.2857	28.5714	19.0476	28.5714	19.0476	42.8571
186		4.7619		19.0476	33.3333	19.0476	4.7619	100		19.0476	4.7619	14.2857	4.7619	4.7619	71.4286	9.52381	9.52381	9.52381	28.5714	23.8095	33.3333	38.0952	14.2857	66.6667	33.3333	4.7619	9.52381	4.7619	0	14.2857	14.2857	19.0476	14.2857	23.8095	9.52381		9.52381	9.52381	28.5714	19.0476	4.7619	0		19.0476	23.8095	19.0476	33.3333	19.0476	42.8571
187		4.7619		19.0476	33.3333	19.0476	4.7619	100		19.0476	0	14.2857	4.7619	4.7619	66.6667	14.2857	14.2857	14.2857	28.5714	28.5714	33.3333	38.0952	19.0476	66.6667	38.0952	4.7619	9.52381	4.7619	0	14.2857	19.0476	19.0476	14.2857	23.8095	9.52381		14.2857	9.52381	28.5714	19.0476	4.7619	0		23.8095	23.8095	19.0476	38.0952	14.2857	38.0952
188		4.7619		19.0476	38.0952	14.2857	4.7619	100		23.8095	0	14.2857	4.7619	4.7619	61.9048	14.2857	14.2857	14.2857	28.5714	33.3333	38.0952	42.8571	19.0476	66.6667	38.0952	4.7619	9.52381	4.7619	4.7619	19.0476	19.0476	19.0476	14.2857	23.8095	14.2857		14.2857	9.52381	28.5714	14.2857	4.7619	0		28.5714	23.8095	19.0476	38.0952	14.2857	38.0952
189		4.7619		19.0476	42.8571	14.2857	4.7619	100		23.8095	0	14.2857	4.7619	4.7619	57.1429	19.0476	19.0476	19.0476	23.8095	28.5714	38.0952	42.8571	19.0476	66.6667	38.0952	9.52381	9.52381	4.7619	4.7619	23.8095	23.8095	19.0476	19.0476	23.8095	14.2857		19.0476	9.52381	23.8095	14.2857	4.7619	0		28.5714	19.0476	14.2857	38.0952	14.2857	42.8571
190		4.7619		14.2857	42.8571	14.2857	4.7619	100		19.0476	0	14.2857	4.7619	4.7619	57.1429	14.2857	14.2857	14.2857	23.8095	28.5714	38.0952	38.0952	23.8095	66.6667	38.0952	14.2857	9.52381	4.7619	4.7619	28.5714	19.0476	14.2857	19.0476	23.8095	14.2857		14.2857	9.52381	23.8095	14.2857	4.7619	0		28.5714	19.0476	14.2857	42.8571	14.2857	42.8571
191		9.52381		14.2857	38.0952	14.2857	4.7619	95.2381		23.8095	0	14.2857	4.7619	4.7619	52.381	14.2857	14.2857	14.2857	23.8095	33.3333	33.3333	33.3333	19.0476	66.6667	42.8571	14.2857	9.52381	4.7619	4.7619	28.5714	19.0476	19.0476	14.2857	19.0476	14.2857		14.2857	9.52381	23.8095	14.2857	4.7619	0		28.5714	23.8095	14.2857	42.8571	19.0476	47.619
192		9.52381		14.2857	42.8571	14.2857	4.7619	95.2381		23.8095	0	9.52381	4.7619	4.7619	52.381	14.2857	14.2857	14.2857	23.8095	28.5714	28.5714	33.3333	14.2857	66.6667	47.619	14.2857	9.52381	4.7619	4.7619	28.5714	19.0476	19.0476	14.2857	19.0476	14.2857		14.2857	9.52381	23.8095	14.2857	4.7619	0		28.5714	28.5714	14.2857	42.8571	19.0476	47.619
193		9.52381		14.2857	42.8571	14.2857	4.7619	90.4762		23.8095	0	14.2857	4.7619	4.7619	52.381	19.0476	19.0476	19.0476	28.5714	23.8095	33.3333	33.3333	14.2857	61.9048	47.619	14.2857	9.52381	4.7619	4.7619	33.3333	19.0476	19.0476	14.2857	23.8095	14.2857		19.0476	9.52381	23.8095	9.52381	9.52381	0		33.3333	28.5714	9.52381	42.8571	19.0476	52.381
194		9.52381		14.2857	38.0952	14.2857	4.7619	90.4762		23.8095	0	14.2857	4.7619	4.7619	47.619	19.0476	19.0476	19.0476	23.8095	23.8095	33.3333	28.5714	14.2857	66.6667	47.619	14.2857	4.7619	4.7619	4.7619	28.5714	19.0476	19.0476	19.0476	23.8095	14.2857		19.0476	9.52381	23.8095	9.52381	9.52381	0		38.0952	28.5714	9.52381	42.8571	14.2857	47.619
195		9.52381		9.52381	42.8571	14.2857	4.7619	85.7143		23.8095	0	19.0476	9.52381	0	42.8571	19.0476	19.0476	19.0476	23.8095	23.8095	33.3333	28.5714	14.2857	66.6667	47.619	14.2857	4.7619	4.7619	4.7619	28.5714	19.0476	19.0476	23.8095	23.8095	19.0476		19.0476	9.52381	23.8095	9.52381	9.52381	0		38.0952	28.5714	9.52381	38.0952	19.0476	42.8571
196		9.52381		9.52381	42.8571	14.2857	4.7619	80.9524		23.8095	0	19.0476	4.7619	0	38.0952	19.0476	19.0476	19.0476	19.0476	28.5714	38.0952	23.8095	14.2857	66.6667	42.8571	19.0476	0	4.7619	4.7619	28.5714	19.0476	23.8095	23.8095	23.8095	19.0476		19.0476	14.2857	23.8095	14.2857	9.52381	4.7619		42.8571	28.5714	9.52381	38.0952	19.0476	42.8571
197		9.52381		9.52381	42.8571	14.2857	4.7619	76.1905		23.8095	0	19.0476	4.7619	0	38.0952	19.0476	19.0476	19.0476	19.0476	28.5714	33.3333	23.8095	14.2857	61.9048	47.619	19.0476	4.7619	0	4.7619	28.5714	23.8095	23.8095	23.8095	23.8095	19.0476		19.0476	14.2857	19.0476	14.2857	9.52381	4.7619		38.0952	23.8095	9.52381	38.0952	19.0476	38.0952
198		9.52381		9.52381	47.619	14.2857	4.7619	71.4286		19.0476	0	19.0476	9.52381	4.7619	33.3333	23.8095	23.8095	23.8095	19.0476	23.8095	33.3333	19.0476	14.2857	61.9048	42.8571	14.2857	4.7619	4.7619	4.7619	33.3333	23.8095	28.5714	19.0476	23.8095	23.8095		23.8095	14.2857	14.2857	19.0476	9.52381	4.7619		38.0952	23.8095	9.52381	33.3333	19.0476	38.0952
199		14.2857		14.2857	47.619	9.52381	4.7619	66.6667		19.0476	0	14.2857	9.52381	9.52381	28.5714	23.8095	23.8095	23.8095	19.0476	28.5714	33.3333	19.0476	14.2857	61.9048	42.8571	14.2857	9.52381	4.7619	4.7619	33.3333	23.8095	28.5714	19.0476	23.8095	23.8095		23.8095	14.2857	14.2857	14.2857	9.52381	9.52381		42.8571	19.0476	9.52381	33.3333	19.0476	38.0952
200		14.2857		14.2857	52.381	4.7619	4.7619	61.9048		19.0476	4.7619	19.0476	9.52381	9.52381	28.5714	28.5714	28.5714	28.5714	19.0476	28.5714	28.5714	19.0476	14.2857	66.6667	47.619	14.2857	9.52381	9.52381	4.7619	33.3333	23.8095	28.5714	19.0476	23.8095	28.5714		28.5714	14.2857	14.2857	14.2857	9.52381	9.52381		42.8571	14.2857	9.52381	38.0952	19.0476	38.0952
201		14.2857		14.2857	52.381	9.52381	4.7619	57.1429		19.0476	4.7619	19.0476	9.52381	9.52381	23.8095	28.5714	28.5714	28.5714	19.0476	28.5714	28.5714	23.8095	14.2857	66.6667	47.619	19.0476	9.52381	9.52381	4.7619	38.0952	23.8095	23.8095	19.0476	23.8095	28.5714		28.5714	14.2857	14.2857	14.2857	9.52381	9.52381		38.0952	14.2857	4.7619	38.0952	19.0476	38.0952
202		14.2857		9.52381	47.619	9.52381	4.7619	52.381		19.0476	4.7619	19.0476	14.2857	9.52381	28.5714	28.5714	28.5714	28.5714	23.8095	28.5714	28.5714	19.0476	14.2857	66.6667	42.8571	19.0476	9.52381	9.52381	4.7619	33.3333	23.8095	23.8095	19.0476	19.0476	28.5714		28.5714	14.2857	14.2857	14.2857	4.7619	14.2857		42.8571	14.2857	4.7619	38.0952	23.8095	33.3333
203		14.2857		9.52381	47.619	9.52381	4.7619	52.381		14.2857	4.7619	19.0476	14.2857	9.52381	28.5714	28.5714	28.5714	28.5714	19.0476	28.5714	33.3333	14.2857	19.0476	66.6667	38.0952	19.0476	9.52381	9.52381	4.7619	33.3333	23.8095	23.8095	14.2857	19.0476	23.8095		28.5714	14.2857	9.52381	14.2857	4.7619	14.2857		47.619	14.2857	4.7619	38.0952	23.8095	38.0952
204		14.2857		14.2857	42.8571	9.52381	4.7619	47.619		19.0476	4.7619	19.0476	14.2857	14.2857	28.5714	33.3333	33.3333	33.3333	19.0476	28.5714	33.3333	14.2857	19.0476	66.6667	33.3333	19.0476	14.2857	9.52381	4.7619	33.3333	19.0476	28.5714	14.2857	19.0476	23.8095		28.5714	14.2857	4.7619	9.52381	4.7619	14.2857		47.619	14.2857	4.7619	38.0952	28.5714	38.0952
205		14.2857		14.2857	42.8571	14.2857	0	42.8571		19.0476	9.52381	19.0476	19.0476	14.2857	23.8095	28.5714	28.5714	28.5714	19.0476	28.5714	33.3333	14.2857	19.0476	66.6667	38.0952	19.0476	19.0476	9.52381	4.7619	33.3333	23.8095	28.5714	14.2857	19.0476	23.8095		23.8095	14.2857	4.7619	9.52381	4.7619	14.2857		52.381	14.2857	9.52381	38.0952	23.8095	42.8571
206		14.2857		9.52381	38.0952	14.2857	0	42.8571		19.0476	9.52381	19.0476	19.0476	14.2857	23.8095	28.5714	28.5714	28.5714	14.2857	33.3333	33.3333	14.2857	19.0476	66.6667	33.3333	19.0476	19.0476	9.52381	4.7619	33.3333	19.0476	33.3333	19.0476	19.0476	23.8095		23.8095	9.52381	4.7619	14.2857	4.7619	14.2857		57.1429	14.2857	4.7619	42.8571	23.8095	42.8571
207		14.2857		9.52381	38.0952	14.2857	0	38.0952		14.2857	9.52381	23.8095	19.0476	14.2857	23.8095	28.5714	28.5714	28.5714	14.2857	38.0952	28.5714	19.0476	23.8095	61.9048	28.5714	19.0476	19.0476	9.52381	4.7619	28.5714	23.8095	28.5714	19.0476	19.0476	28.5714		23.8095	9.52381	4.7619	14.2857	9.52381	14.2857		52.381	14.2857	4.7619	42.8571	23.8095	47.619
208		14.2857		9.52381	38.0952	19.0476	0	33.3333		14.2857	9.52381	28.5714	19.0476	19.0476	28.5714	23.8095	23.8095	23.8095	9.52381	33.3333	28.5714	14.2857	23.8095	61.9048	23.8095	19.0476	19.0476	9.52381	4.7619	28.5714	19.0476	28.5714	19.0476	19.0476	28.5714		19.0476	9.52381	4.7619	14.2857	9.52381	19.0476		52.381	14.2857	4.7619	38.0952	23.8095	52.381
209		14.2857		9.52381	33.3333	19.0476	4.7619	28.5714		14.2857	9.52381	28.5714	19.0476	19.0476	28.5714	23.8095	23.8095	23.8095	14.2857	33.3333	23.8095	14.2857	23.8095	61.9048	23.8095	19.0476	23.8095	9.52381	0	28.5714	19.0476	28.5714	19.0476	19.0476	23.8095		19.0476	14.2857	4.7619	14.2857	9.52381	19.0476		47.619	14.2857	4.7619	38.0952	23.8095	47.619
210		14.2857		9.52381	33.3333	19.0476	4.7619	23.8095		14.2857	9.52381	28.5714	23.8095	19.0476	28.5714	19.0476	19.0476	19.0476	14.2857	38.0952	19.0476	14.2857	23.8095	61.9048	23.8095	14.2857		14.2857	0	23.8095	14.2857	28.5714	14.2857	19.0476	23.8095		14.2857	14.2857	4.7619	14.2857	9.52381	19.0476		52.381	14.2857	4.7619	38.0952	23.8095	42.8571
211		14.2857		9.52381	33.3333	19.0476	4.7619	19.0476		19.0476	9.52381	28.5714	28.5714	19.0476	33.3333	19.0476	19.0476	19.0476	19.0476	33.3333	14.2857	14.2857	23.8095	61.9048	23.8095	9.52381		14.2857	0	23.8095	14.2857	28.5714	14.2857	19.0476	19.0476		14.2857	14.2857	4.7619	19.0476	9.52381	19.0476		57.1429	14.2857	4.7619	33.3333	23.8095	47.619
212		9.52381		9.52381	33.3333	19.0476	4.7619	19.0476		14.2857	9.52381	28.5714	28.5714	19.0476	33.3333	19.0476	19.0476	19.0476	19.0476	33.3333	14.2857	19.0476	23.8095	61.9048	23.8095	9.52381		14.2857	0	23.8095	14.2857	23.8095	14.2857	19.0476	23.8095		14.2857	14.2857	4.7619	19.0476	9.52381	19.0476		61.9048	14.2857	4.7619	38.0952	19.0476	42.8571
213		9.52381		9.52381	33.3333	23.8095	4.7619	19.0476		14.2857	14.2857	28.5714	33.3333	19.0476	28.5714	19.0476	19.0476	19.0476	19.0476	33.3333	14.2857	19.0476	28.5714	61.9048	19.0476	9.52381		14.2857	0	23.8095	19.0476	23.8095	19.0476	19.0476	23.8095		14.2857	14.2857	4.7619	19.0476	9.52381	19.0476		66.6667	9.52381	4.7619	38.0952	23.8095	42.8571
214		9.52381		9.52381	33.3333	28.5714	4.7619	19.0476		14.2857	19.0476	28.5714	33.3333	19.0476	28.5714	14.2857	14.2857	14.2857	14.2857	33.3333	9.52381	19.0476	28.5714	66.6667	19.0476	9.52381		14.2857	0	19.0476	19.0476	23.8095	19.0476	14.2857	23.8095		9.52381	14.2857	4.7619	19.0476	4.7619	19.0476		66.6667	9.52381	4.7619	33.3333	23.8095	42.8571
215		9.52381		9.52381	33.3333	28.5714	4.7619	14.2857		14.2857	19.0476	28.5714	33.3333	19.0476	28.5714	14.2857	14.2857	14.2857	14.2857	33.3333	9.52381	23.8095	28.5714	61.9048	19.0476	9.52381		14.2857	0	23.8095	19.0476	23.8095	14.2857	14.2857	23.8095		9.52381	19.0476	4.7619	23.8095	4.7619	19.0476		66.6667	9.52381	9.52381	33.3333	23.8095	42.8571
216		9.52381		9.52381	28.5714	33.3333	4.7619	14.2857		14.2857	19.0476	23.8095	28.5714	19.0476	28.5714	14.2857	14.2857	14.2857	14.2857	38.0952	9.52381	23.8095	28.5714	61.9048	19.0476	9.52381		14.2857	0	23.8095	19.0476	23.8095	9.52381	9.52381			9.52381	19.0476	4.7619	23.8095	4.7619	19.0476		66.6667	4.7619	14.2857	33.3333	19.0476	42.8571
217		9.52381		9.52381	28.5714	33.3333	4.7619	14.2857		14.2857	23.8095	23.8095	28.5714	19.0476	28.5714	14.2857	14.2857	14.2857	14.2857	33.3333	9.52381	23.8095	28.5714	61.9048	19.0476	4.7619		14.2857	0	23.8095	19.0476	19.0476	9.52381	9.52381			9.52381	14.2857	4.7619	19.0476	4.7619	14.2857		66.6667	9.52381	14.2857	33.3333	19.0476	47.619
218		9.52381		9.52381	28.5714	33.3333	9.52381	14.2857		14.2857	28.5714	23.8095	28.5714	19.0476	28.5714	14.2857	14.2857	14.2857	14.2857	33.3333	9.52381	23.8095	28.5714	66.6667	14.2857	4.7619		14.2857	0	23.8095	19.0476	19.0476	9.52381	4.7619			9.52381	14.2857	4.7619	19.0476	4.7619	14.2857		71.4286	9.52381	14.2857	38.0952	23.8095	52.381
219		9.52381		9.52381	28.5714	28.5714	9.52381	14.2857		14.2857	28.5714	23.8095	23.8095	14.2857	33.3333	9.52381	9.52381	9.52381	19.0476	33.3333	9.52381	28.5714	28.5714	66.6667	14.2857	4.7619		9.52381	0	23.8095	19.0476	19.0476	9.52381	4.7619			4.7619	14.2857	4.7619	14.2857	4.7619	14.2857		76.1905	9.52381	19.0476	42.8571	23.8095	47.619
220		4.7619		4.7619	28.5714	28.5714	9.52381	14.2857		14.2857	33.3333	23.8095	23.8095	9.52381	33.3333	9.52381	9.52381	9.52381	19.0476	28.5714	9.52381	28.5714	28.5714	66.6667	19.0476	4.7619		9.52381	0	23.8095	19.0476	19.0476	9.52381	0			4.7619	14.2857	4.7619	14.2857	4.7619	9.52381		76.1905	9.52381	19.0476	42.8571	28.5714	47.619
221		4.7619		4.7619	23.8095	28.5714	9.52381	19.0476		14.2857	33.3333	19.0476	23.8095	9.52381	28.5714	4.7619	4.7619	4.7619	19.0476	28.5714	9.52381	28.5714	28.5714	61.9048	19.0476	4.7619		4.7619	0	23.8095	19.0476	19.0476	9.52381	0			0	14.2857	4.7619	14.2857	4.7619	9.52381		80.9524	14.2857	19.0476	42.8571	33.3333	47.619
222		4.7619		4.7619	23.8095	23.8095	9.52381	19.0476		19.0476	38.0952	19.0476	23.8095	9.52381	28.5714	9.52381	9.52381	9.52381	19.0476	28.5714	14.2857	23.8095	28.5714	61.9048	19.0476	0		4.7619	4.7619	19.0476	19.0476	19.0476	9.52381	0			4.7619	14.2857	4.7619	14.2857	4.7619	9.52381		85.7143	19.0476	19.0476	47.619	38.0952	47.619
223		4.7619		4.7619	23.8095	23.8095	9.52381	19.0476		19.0476	38.0952	19.0476	19.0476	9.52381	28.5714	9.52381	14.2857	9.52381	14.2857	33.3333	19.0476	23.8095	28.5714	61.9048	19.0476	0		9.52381	4.7619	23.8095	19.0476	19.0476	9.52381	0			9.52381	14.2857	4.7619	14.2857	4.7619	4.7619		85.7143	23.8095	19.0476	47.619	33.3333	47.619
224		4.7619		9.52381	28.5714	23.8095	9.52381	14.2857		19.0476	38.0952	19.0476	19.0476	9.52381	28.5714	9.52381	14.2857	9.52381	14.2857	33.3333	14.2857	23.8095	23.8095	61.9048	23.8095	0		14.2857	4.7619	23.8095	19.0476	19.0476	9.52381	0			9.52381	14.2857	4.7619	14.2857	4.7619	4.7619		85.7143	23.8095	19.0476	47.619	33.3333	47.619
225		4.7619		4.7619	28.5714	23.8095	9.52381	14.2857		14.2857	38.0952	14.2857	23.8095	4.7619	23.8095	4.7619	9.52381	4.7619	19.0476	33.3333	19.0476	23.8095	23.8095	61.9048	28.5714	0		14.2857	4.7619	23.8095	23.8095	19.0476	9.52381	4.7619			9.52381	9.52381	4.7619	14.2857	4.7619			90.4762	23.8095	23.8095	47.619	28.5714	47.619
226		0		4.7619	23.8095	23.8095	9.52381	14.2857		19.0476	33.3333	14.2857	19.0476	4.7619	23.8095	9.52381	9.52381	9.52381	19.0476	38.0952	19.0476	28.5714	19.0476	61.9048	23.8095	0		14.2857	4.7619	23.8095	19.0476	19.0476	9.52381	4.7619			9.52381	9.52381	4.7619	14.2857	9.52381			90.4762	23.8095	19.0476	47.619	33.3333	42.8571
227		0		4.7619	28.5714	23.8095	9.52381	14.2857		23.8095	33.3333	14.2857	23.8095	4.7619	19.0476	9.52381	9.52381	9.52381	19.0476	33.3333	23.8095	28.5714	19.0476	61.9048	23.8095	4.7619		14.2857	9.52381	23.8095	19.0476	14.2857	4.7619	4.7619			9.52381	14.2857	4.7619	9.52381	9.52381			90.4762	28.5714	19.0476	47.619	33.3333	42.8571
228		0		4.7619	28.5714	28.5714	9.52381	14.2857		23.8095	33.3333	9.52381	23.8095	4.7619	19.0476	9.52381	9.52381	9.52381	19.0476	28.5714	23.8095	23.8095	14.2857	66.6667	23.8095	4.7619		14.2857	14.2857	23.8095	14.2857	14.2857	4.7619	4.7619			9.52381	14.2857	0	9.52381	4.7619			95.2381	28.5714	23.8095	42.8571	38.0952	42.8571
229		0		4.7619	23.8095	28.5714	14.2857	14.2857		23.8095	33.3333	4.7619	23.8095	0	19.0476	9.52381	9.52381	9.52381	19.0476	28.5714	28.5714	28.5714	9.52381	61.9048	23.8095	4.7619		14.2857	14.2857	23.8095	14.2857	9.52381	4.7619	4.7619			9.52381	19.0476	0	9.52381	4.7619			95.2381	33.3333	23.8095	47.619	38.0952	38.0952
230		0		4.7619	23.8095	33.3333	9.52381	14.2857		23.8095	38.0952	4.7619	23.8095	4.7619	19.0476	9.52381	9.52381	9.52381	14.2857	28.5714	28.5714	23.8095	9.52381	61.9048	23.8095	4.7619		14.2857	14.2857	19.0476	14.2857	9.52381	4.7619	9.52381			9.52381	14.2857	0	9.52381	4.7619			100	38.0952	28.5714	42.8571	38.0952	38.0952
231		4.7619		4.7619	19.0476	33.3333	9.52381	14.2857		23.8095	38.0952	4.7619	19.0476	4.7619	19.0476	9.52381	9.52381	9.52381	19.0476	23.8095	28.5714	23.8095	9.52381	61.9048	23.8095	9.52381		9.52381	14.2857	19.0476	19.0476	9.52381	4.7619	9.52381			9.52381	14.2857	0	9.52381	4.7619			100	42.8571	33.3333	47.619	38.0952	38.0952
232		4.7619		4.7619	19.0476	33.3333	9.52381	14.2857		19.0476	38.0952	4.7619	14.2857	4.7619	14.2857	9.52381	9.52381	9.52381	14.2857	23.8095	28.5714	23.8095	4.7619	66.6667	28.5714	14.2857		9.52381	19.0476	14.2857	23.8095	9.52381	4.7619	9.52381			9.52381	14.2857	0	9.52381	9.52381			100	47.619	33.3333	47.619	38.0952	38.0952
233		4.7619		4.7619	19.0476	33.3333	9.52381	14.2857		19.0476	38.0952	4.7619	14.2857	4.7619	14.2857	9.52381	9.52381	9.52381	14.2857	23.8095	28.5714	23.8095	4.7619	66.6667	23.8095	14.2857		9.52381	19.0476	14.2857	23.8095	9.52381	4.7619	9.52381			9.52381	14.2857	0	9.52381	9.52381			100	42.8571	33.3333	42.8571	38.0952	38.0952
234		4.7619		4.7619	19.0476	28.5714	9.52381	9.52381		19.0476	33.3333	4.7619	9.52381	4.7619	14.2857	9.52381	9.52381	9.52381	19.0476	23.8095	33.3333	23.8095	0	66.6667	23.8095	14.2857		9.52381	19.0476	14.2857	19.0476	9.52381	0	9.52381			9.52381	14.2857	0	9.52381	9.52381			100	42.8571	38.0952	38.0952	33.3333	42.8571
235		4.7619		4.7619	19.0476	23.8095	9.52381	9.52381		19.0476	28.5714	0	14.2857	4.7619	14.2857	9.52381	9.52381	9.52381	19.0476	23.8095	33.3333	23.8095	0	61.9048	23.8095	14.2857		9.52381	23.8095	14.2857	19.0476	14.2857	0	14.2857			9.52381	14.2857	0	14.2857	9.52381			100	42.8571	38.0952	42.8571	33.3333	38.0952
236		4.7619		4.7619	23.8095	23.8095	14.2857	9.52381		19.0476	28.5714	0	14.2857	4.7619	14.2857	9.52381	9.52381	9.52381	23.8095	28.5714	33.3333	23.8095	0	66.6667	23.8095	14.2857		14.2857	28.5714	9.52381	19.0476	14.2857	0	19.0476			9.52381	9.52381	0	9.52381	9.52381			100	47.619	33.3333	42.8571	33.3333	42.8571
237		9.52381		4.7619	28.5714	23.8095	14.2857	14.2857		19.0476	28.5714	0	14.2857	9.52381	14.2857	9.52381	9.52381	9.52381	28.5714	28.5714	33.3333	23.8095	0	66.6667	23.8095	14.2857		14.2857	28.5714	14.2857	19.0476	14.2857	0	19.0476			9.52381	9.52381	0	9.52381	9.52381			100	52.381	28.5714	42.8571	33.3333	42.8571
238		9.52381		4.7619	28.5714	28.5714	14.2857	14.2857		19.0476	28.5714	0	19.0476	9.52381	14.2857	9.52381	9.52381	9.52381	28.5714	28.5714	28.5714	23.8095	0	66.6667	23.8095	19.0476		14.2857	28.5714	14.2857	19.0476	14.2857	0	23.8095			9.52381	9.52381	0	9.52381	9.52381			100	47.619	33.3333	42.8571	33.3333	38.0952
239		9.52381		4.7619	28.5714	28.5714	9.52381	14.2857		19.0476	23.8095	0	19.0476	9.52381	14.2857	9.52381	9.52381	9.52381	28.5714	33.3333	28.5714	23.8095	0	61.9048	23.8095	19.0476		14.2857	28.5714	19.0476	14.2857	14.2857	0	23.8095			9.52381	9.52381	0	9.52381	9.52381			100	47.619	38.0952	38.0952	28.5714	38.0952
240		9.52381		4.7619	23.8095	28.5714	9.52381	14.2857		19.0476	23.8095	0	19.0476	9.52381	9.52381	9.52381	9.52381	9.52381	23.8095	33.3333	28.5714	19.0476	0	61.9048	28.5714	19.0476		14.2857	28.5714	14.2857	14.2857	9.52381	0	23.8095			9.52381		0	9.52381	9.52381			100	47.619	33.3333	33.3333	28.5714	42.8571
241		14.2857		4.7619	23.8095	33.3333	14.2857	14.2857		19.0476	19.0476	0	19.0476	9.52381	9.52381	9.52381	9.52381	9.52381	23.8095	33.3333	28.5714	23.8095	0	61.9048	23.8095	19.0476		14.2857	28.5714	19.0476	14.2857	14.2857	0	23.8095			9.52381		0	9.52381	9.52381			100	47.619	33.3333	33.3333	23.8095	42.8571
242		19.0476		4.7619	23.8095	33.3333	14.2857	14.2857		23.8095	14.2857	0	19.0476	9.52381	9.52381	14.2857	14.2857	14.2857	23.8095	33.3333	33.3333	23.8095	0	66.6667	19.0476	19.0476		14.2857	28.5714	19.0476	19.0476	14.2857	0	28.5714			14.2857		4.7619	9.52381	14.2857			100	42.8571	33.3333	28.5714	19.0476	47.619
243		19.0476		4.7619	23.8095	33.3333	14.2857	14.2857		19.0476	9.52381	0	19.0476	9.52381	14.2857	14.2857	14.2857	14.2857	23.8095	33.3333	28.5714	28.5714	0	61.9048	19.0476	19.0476		14.2857	23.8095	19.0476	19.0476	14.2857	0	28.5714			14.2857		4.7619	9.52381	14.2857			100	38.0952	38.0952	28.5714	14.2857	47.619
244		19.0476		9.52381	23.8095	38.0952	19.0476	19.0476		19.0476	9.52381	0	19.0476	9.52381	14.2857	19.0476	14.2857	19.0476	23.8095	28.5714	23.8095	28.5714	0	61.9048	19.0476	19.0476		14.2857	23.8095	14.2857	19.0476	14.2857	0	28.5714			9.52381		4.7619	9.52381	14.2857			100	33.3333	38.0952	28.5714	14.2857	52.381
245		19.0476		4.7619	19.0476	42.8571	19.0476	23.8095		23.8095	14.2857	0	19.0476	14.2857	14.2857	19.0476	14.2857	19.0476	23.8095	28.5714	23.8095	28.5714	0	61.9048	14.2857	23.8095		9.52381	28.5714	14.2857	19.0476	14.2857	0	28.5714			9.52381		4.7619	9.52381	14.2857			100	33.3333	38.0952	28.5714	19.0476	47.619
246		19.0476		4.7619	19.0476	42.8571	19.0476	28.5714		23.8095	14.2857	0	19.0476	14.2857	19.0476	19.0476	14.2857	19.0476	19.0476	28.5714	19.0476	33.3333	0	61.9048	9.52381	23.8095		9.52381	28.5714	14.2857	14.2857	9.52381	0	23.8095			9.52381		9.52381	9.52381	14.2857			100	33.3333	38.0952	28.5714	19.0476	42.8571
247		19.0476		4.7619	19.0476	38.0952	23.8095	28.5714		19.0476	14.2857	0	19.0476	14.2857	19.0476	14.2857	19.0476	14.2857	19.0476	23.8095	19.0476	28.5714	4.7619	61.9048		23.8095		9.52381	28.5714	14.2857	14.2857	14.2857	0	23.8095			9.52381		14.2857	9.52381	9.52381			100	33.3333	38.0952	28.5714	19.0476	42.8571
248		23.8095		4.7619	14.2857	38.0952	23.8095	23.8095		19.0476	14.2857	0	14.2857	14.2857	19.0476	19.0476	23.8095	19.0476	19.0476	23.8095	14.2857	28.5714	4.7619	61.9048		19.0476		9.52381	23.8095	14.2857	14.2857	14.2857	0	28.5714			14.2857		14.2857	9.52381	9.52381			100	28.5714	38.0952	28.5714	19.0476	38.0952
249		23.8095		4.7619	14.2857	38.0952	23.8095	28.5714		23.8095	14.2857	0	14.2857	14.2857	19.0476	19.0476	23.8095	19.0476	19.0476	23.8095	14.2857	28.5714	4.7619	61.9048		19.0476		9.52381	19.0476	14.2857	14.2857	14.2857	0	33.3333			14.2857		14.2857	9.52381	9.52381			100	28.5714	38.0952	28.5714	14.2857	38.0952
250		23.8095		9.52381	14.2857	33.3333	19.0476	28.5714		23.8095	14.2857	0	14.2857	14.2857	14.2857	19.0476	23.8095	19.0476	19.0476	28.5714	9.52381	23.8095	4.7619	66.6667		19.0476		14.2857	19.0476	14.2857	14.2857	14.2857	0	38.0952			14.2857		14.2857	9.52381	14.2857			95.2381	28.5714	38.0952	28.5714	14.2857	38.0952
251		23.8095		9.52381	19.0476	33.3333	19.0476	28.5714		19.0476	9.52381	0	19.0476	9.52381	14.2857	19.0476	28.5714	19.0476	19.0476	23.8095	9.52381	28.5714	4.7619	66.6667		23.8095		14.2857	23.8095	14.2857	19.0476	14.2857	4.7619	33.3333			14.2857		14.2857	9.52381	14.2857			90.4762	23.8095	33.3333	28.5714	9.52381	38.0952
252		19.0476		14.2857	19.0476	33.3333	19.0476	28.5714		19.0476	9.52381	4.7619	19.0476	9.52381	14.2857	19.0476	28.5714	19.0476	14.2857	23.8095	9.52381	28.5714	4.7619	66.6667		19.0476		14.2857	23.8095	14.2857	19.0476	14.2857	4.7619	33.3333			14.2857		19.0476	9.52381	19.0476			90.4762	19.0476	28.5714	28.5714	9.52381	38.0952
253		19.0476		14.2857	23.8095	33.3333	19.0476	28.5714		19.0476	9.52381	4.7619	19.0476	9.52381	14.2857	19.0476	28.5714	19.0476	14.2857	23.8095	9.52381	28.5714	4.7619	61.9048		14.2857		14.2857	19.0476	14.2857	14.2857	14.2857	4.7619	33.3333			14.2857		23.8095	4.7619	14.2857			85.7143	19.0476	28.5714	33.3333	9.52381	38.0952
254		19.0476		14.2857	23.8095	38.0952	19.0476	33.3333		19.0476	9.52381	4.7619	23.8095	14.2857	14.2857	19.0476	28.5714	19.0476	19.0476	19.0476	9.52381	23.8095	4.7619	57.1429		14.2857		14.2857	19.0476	14.2857	14.2857	14.2857	4.7619	33.3333			14.2857		28.5714	9.52381	14.2857			80.9524	19.0476	28.5714	38.0952	9.52381	38.0952
255		19.0476		14.2857	23.8095	38.0952	19.0476	33.3333		19.0476	9.52381	4.7619	23.8095	14.2857	19.0476	19.0476	28.5714	19.0476	14.2857	19.0476	4.7619	23.8095	4.7619	57.1429		14.2857		14.2857	19.0476	14.2857	14.2857	14.2857	4.7619	33.3333			14.2857		28.5714	9.52381	14.2857			80.9524	19.0476	23.8095	42.8571	9.52381	33.3333
256		19.0476		14.2857	28.5714	38.0952	19.0476	33.3333		19.0476	9.52381	4.7619	19.0476	14.2857	23.8095	19.0476	28.5714	19.0476	14.2857	19.0476	4.7619	28.5714	4.7619	61.9048		14.2857		14.2857	14.2857	19.0476	14.2857	9.52381	4.7619	28.5714			14.2857		28.5714	4.7619	14.2857			80.9524	23.8095	28.5714	42.8571	9.52381	33.3333
257		19.0476		14.2857	23.8095	42.8571	14.2857	38.0952		19.0476	9.52381	4.7619	19.0476	14.2857	23.8095	19.0476	28.5714	19.0476	9.52381	14.2857	4.7619	23.8095	4.7619	61.9048		14.2857		9.52381	9.52381	19.0476	14.2857	9.52381	4.7619	23.8095			14.2857		28.5714	4.7619	14.2857			80.9524	23.8095	33.3333	42.8571	14.2857	28.5714
258		14.2857		14.2857	23.8095	38.0952	14.2857	33.3333		19.0476	9.52381	4.7619	19.0476	9.52381	23.8095	19.0476	28.5714	19.0476	4.7619	14.2857	4.7619	23.8095	9.52381	61.9048		14.2857		9.52381	9.52381	14.2857	14.2857	9.52381	4.7619	28.5714			14.2857		28.5714	4.7619	14.2857			76.1905	23.8095	33.3333	42.8571	14.2857	33.3333
259		14.2857		14.2857	23.8095	33.3333	14.2857	38.0952		19.0476	4.7619	4.7619	14.2857	9.52381	23.8095	19.0476	28.5714	19.0476	4.7619	14.2857	4.7619	28.5714	9.52381	61.9048		14.2857		9.52381	9.52381	19.0476	14.2857	9.52381	4.7619	23.8095			14.2857		28.5714	4.7619	14.2857			71.4286	23.8095	28.5714	47.619	14.2857	38.0952
260		19.0476		14.2857	28.5714	33.3333	14.2857	38.0952		19.0476	4.7619	4.7619	14.2857	9.52381	28.5714	19.0476	28.5714	19.0476	4.7619	9.52381	4.7619	33.3333	9.52381	61.9048		14.2857		9.52381	14.2857	14.2857	14.2857	9.52381	4.7619	23.8095			14.2857		28.5714	4.7619	14.2857			71.4286	23.8095	23.8095	47.619	14.2857	33.3333
261		19.0476		14.2857	28.5714	33.3333	14.2857	38.0952		19.0476	4.7619	4.7619	14.2857	9.52381	28.5714	19.0476	28.5714	19.0476	4.7619	9.52381	4.7619	33.3333	9.52381	61.9048		14.2857		9.52381	19.0476	14.2857	14.2857	14.2857	4.7619	23.8095			14.2857		28.5714	9.52381	14.2857			71.4286	28.5714	23.8095	47.619	14.2857	28.5714
262		19.0476		14.2857	28.5714	28.5714	9.52381	38.0952		19.0476	4.7619	4.7619	14.2857	9.52381	28.5714	19.0476	28.5714	19.0476	4.7619	9.52381	4.7619	28.5714	14.2857	66.6667		14.2857		9.52381	19.0476	9.52381	14.2857	9.52381	4.7619	23.8095			14.2857		28.5714	9.52381	14.2857			71.4286	28.5714	23.8095	47.619	14.2857	28.5714
263		14.2857		14.2857	28.5714	28.5714	9.52381	33.3333		14.2857	4.7619	4.7619	14.2857	9.52381	28.5714	19.0476	28.5714	19.0476	9.52381	9.52381	0	28.5714	14.2857	61.9048		14.2857		14.2857	19.0476	9.52381	14.2857	9.52381	4.7619	19.0476			14.2857		23.8095	9.52381	9.52381			71.4286	33.3333	23.8095	52.381	19.0476	28.5714
264		14.2857		19.0476	28.5714	28.5714	9.52381	33.3333		14.2857	4.7619	4.7619	14.2857	14.2857	23.8095	14.2857	23.8095	14.2857	14.2857	9.52381	0	23.8095	14.2857	66.6667		19.0476		14.2857	19.0476	9.52381	14.2857	9.52381	4.7619	19.0476			9.52381		23.8095	9.52381	14.2857			71.4286	33.3333	19.0476	52.381	19.0476	28.5714
265		14.2857		14.2857	28.5714	23.8095	4.7619	33.3333		19.0476	9.52381	4.7619	14.2857	14.2857	23.8095	9.52381	19.0476	9.52381	14.2857	9.52381	0	23.8095	14.2857	61.9048		19.0476		9.52381	23.8095	9.52381	14.2857	14.2857	4.7619	19.0476			9.52381		23.8095	9.52381	14.2857			66.6667	33.3333	23.8095	52.381	19.0476	28.5714
266		14.2857		14.2857	28.5714	19.0476	4.7619	28.5714		14.2857	4.7619	4.7619	14.2857	9.52381	23.8095	9.52381	19.0476	9.52381	14.2857	9.52381	0	23.8095	14.2857	61.9048		14.2857		9.52381	19.0476	9.52381	14.2857	14.2857	4.7619	19.0476			9.52381		23.8095	9.52381	14.2857			61.9048	33.3333	23.8095	47.619	14.2857	28.5714
267		14.2857		14.2857	28.5714	19.0476	4.7619	28.5714		14.2857	4.7619	4.7619	9.52381	9.52381	23.8095	9.52381	19.0476	9.52381	14.2857	9.52381	4.7619	19.0476	14.2857	61.9048		14.2857		9.52381	19.0476	14.2857	14.2857	14.2857	4.7619	19.0476			9.52381		19.0476	14.2857	19.0476			57.1429	33.3333	23.8095	47.619	14.2857	28.5714
268		14.2857		19.0476	28.5714	19.0476	0	28.5714		14.2857	4.7619	4.7619	14.2857	9.52381	23.8095	9.52381	14.2857	9.52381	14.2857	9.52381	4.7619	19.0476	9.52381	61.9048		14.2857		9.52381	19.0476	14.2857	14.2857	9.52381	4.7619	19.0476			9.52381		14.2857	14.2857	19.0476			57.1429	33.3333	28.5714	52.381	9.52381	33.3333
269		9.52381		19.0476	28.5714	19.0476	4.7619	28.5714		9.52381	4.7619	4.7619	14.2857	14.2857	23.8095	4.7619	9.52381	4.7619	14.2857	9.52381	9.52381	19.0476	9.52381	66.6667		14.2857		9.52381	19.0476	14.2857	14.2857	9.52381	4.7619	14.2857			4.7619		14.2857	19.0476	19.0476			57.1429	38.0952	28.5714	52.381	9.52381	38.0952
270		9.52381		19.0476	28.5714	14.2857	4.7619	23.8095		4.7619	9.52381	4.7619	14.2857	14.2857	23.8095	9.52381	14.2857	9.52381	14.2857	9.52381	9.52381	19.0476	9.52381	61.9048		14.2857		9.52381	19.0476	14.2857	14.2857	9.52381	4.7619	14.2857			9.52381		14.2857	19.0476	23.8095			57.1429	38.0952	23.8095	57.1429	9.52381	38.0952
271		9.52381		14.2857	28.5714	19.0476	4.7619	28.5714		4.7619	9.52381	4.7619	14.2857	19.0476	23.8095	9.52381	14.2857	9.52381	19.0476	4.7619	9.52381	23.8095	14.2857	61.9048		14.2857		4.7619	19.0476	14.2857	14.2857	9.52381	4.7619	9.52381			9.52381		19.0476	23.8095	19.0476			57.1429	33.3333	28.5714	57.1429	9.52381	38.0952
272		9.52381		14.2857	23.8095	14.2857	4.7619	28.5714		4.7619	9.52381	4.7619	9.52381	19.0476	28.5714	9.52381	9.52381	9.52381	19.0476	4.7619	9.52381	19.0476	19.0476	57.1429		14.2857		9.52381	19.0476	19.0476	14.2857	9.52381	4.7619	9.52381			9.52381		19.0476	23.8095	19.0476			57.1429	33.3333	28.5714	57.1429	9.52381	38.0952
273		9.52381		9.52381	23.8095	14.2857	4.7619	28.5714		4.7619	9.52381	0	9.52381	19.0476	28.5714	9.52381	9.52381	9.52381	19.0476	4.7619	9.52381	19.0476	19.0476	57.1429		14.2857		9.52381	23.8095	19.0476	9.52381	9.52381	4.7619	9.52381			9.52381		19.0476	23.8095	14.2857			52.381	33.3333	33.3333	52.381	9.52381	42.8571
274		9.52381		9.52381	19.0476	14.2857	4.7619	28.5714		4.7619	14.2857	0	9.52381	19.0476	28.5714	9.52381	9.52381	9.52381	19.0476	4.7619	9.52381	19.0476	19.0476	61.9048		14.2857		9.52381	23.8095	19.0476	9.52381	9.52381	4.7619	9.52381			9.52381		14.2857	23.8095	14.2857			52.381	28.5714	33.3333	52.381	9.52381	38.0952
275		9.52381		9.52381	19.0476	9.52381	4.7619	28.5714		9.52381	14.2857	0	4.7619	14.2857	28.5714	9.52381	9.52381	9.52381	14.2857	4.7619	9.52381	19.0476	19.0476	61.9048		19.0476		9.52381	23.8095	19.0476	14.2857	9.52381	4.7619	9.52381			9.52381		9.52381	19.0476	14.2857			52.381	28.5714	33.3333	52.381	9.52381	38.0952
276		14.2857		9.52381	19.0476	9.52381	9.52381	28.5714		9.52381	14.2857	0	4.7619	14.2857	23.8095	9.52381	9.52381	9.52381	19.0476	4.7619	9.52381	19.0476	19.0476	66.6667		19.0476		9.52381	28.5714	19.0476	14.2857	14.2857	4.7619	9.52381			9.52381		9.52381	19.0476	14.2857			47.619	28.5714	33.3333	47.619	9.52381	42.8571
277		14.2857		9.52381	14.2857	9.52381	9.52381	28.5714		9.52381	19.0476	0	4.7619	14.2857	19.0476	9.52381	9.52381	9.52381	19.0476	4.7619	9.52381	14.2857	19.0476	66.6667		19.0476		9.52381	33.3333	14.2857	14.2857	14.2857	4.7619	9.52381			9.52381		9.52381	19.0476	19.0476			47.619	23.8095	28.5714	47.619	9.52381	47.619
278		14.2857		9.52381	14.2857	4.7619	9.52381	23.8095		9.52381	19.0476	0	4.7619	14.2857	19.0476	14.2857	14.2857	14.2857	19.0476	4.7619	9.52381	14.2857	19.0476	66.6667		19.0476		9.52381	33.3333	14.2857	14.2857	19.0476	4.7619	9.52381			14.2857		9.52381	23.8095	19.0476			42.8571	19.0476	23.8095	52.381	4.7619	47.619
279		14.2857		9.52381	9.52381	4.7619	9.52381	28.5714		9.52381	19.0476	0	4.7619	14.2857	23.8095	14.2857	14.2857	14.2857	19.0476	0	9.52381	14.2857	14.2857	61.9048		23.8095		9.52381	33.3333	19.0476	14.2857	19.0476	4.7619	4.7619			14.2857		14.2857	23.8095	19.0476			42.8571	19.0476	23.8095	57.1429	4.7619	42.8571
280		14.2857		9.52381	9.52381	4.7619	9.52381	23.8095		9.52381	19.0476	0	4.7619	14.2857	28.5714	14.2857	14.2857	14.2857	19.0476	0	9.52381	9.52381	19.0476	61.9048		19.0476		9.52381	38.0952	14.2857	14.2857	19.0476	4.7619	4.7619			14.2857		14.2857	23.8095	19.0476			42.8571	23.8095	23.8095	52.381	4.7619	42.8571
281		9.52381		14.2857	9.52381	4.7619	9.52381	23.8095		9.52381	19.0476	0	4.7619	19.0476	23.8095	14.2857	14.2857	14.2857	19.0476	0	14.2857	4.7619	19.0476	66.6667		19.0476		9.52381	33.3333	14.2857	14.2857	19.0476	9.52381	4.7619			14.2857		19.0476	28.5714	19.0476			38.0952	23.8095	23.8095	57.1429	4.7619	47.619
282		9.52381		14.2857	9.52381	4.7619	9.52381	23.8095		9.52381	19.0476	0	4.7619	19.0476	23.8095	14.2857	14.2857	14.2857	23.8095	0	14.2857	4.7619	19.0476	61.9048		19.0476		9.52381	28.5714	14.2857	14.2857	14.2857	9.52381	4.7619			14.2857		19.0476	23.8095	19.0476			33.3333	23.8095	23.8095	57.1429	4.7619	47.619
283		4.7619		19.0476	14.2857	4.7619	14.2857	23.8095		9.52381	19.0476	0	9.52381	19.0476	23.8095	14.2857	14.2857	14.2857	23.8095	4.7619	14.2857	4.7619	14.2857	61.9048		19.0476		14.2857	28.5714	14.2857	14.2857	14.2857	9.52381	4.7619			14.2857		19.0476	23.8095	23.8095			28.5714	23.8095	23.8095	61.9048	9.52381	47.619
284		4.7619		19.0476	14.2857	4.7619	14.2857	23.8095		9.52381	19.0476	0	9.52381	19.0476	23.8095	9.52381	9.52381	9.52381	19.0476	4.7619	14.2857	9.52381	19.0476	61.9048		19.0476		9.52381	28.5714	14.2857	9.52381	14.2857	9.52381	4.7619			9.52381		19.0476	23.8095	23.8095			28.5714	19.0476	23.8095	61.9048	9.52381	42.8571
285		4.7619		19.0476	19.0476	4.7619	14.2857	23.8095		9.52381	19.0476	0	9.52381	14.2857	23.8095	14.2857	14.2857	14.2857	14.2857	9.52381	14.2857	9.52381	19.0476	61.9048		14.2857		9.52381	28.5714	14.2857	9.52381	19.0476	9.52381	4.7619			14.2857		23.8095	23.8095	19.0476			23.8095	19.0476	28.5714	61.9048	9.52381	47.619
286		4.7619		23.8095	19.0476	9.52381	14.2857	19.0476		4.7619	19.0476	0	9.52381	14.2857	19.0476	14.2857	14.2857	14.2857	19.0476	9.52381	14.2857	9.52381	19.0476	61.9048		14.2857		9.52381	23.8095	19.0476	9.52381	14.2857	9.52381	4.7619			14.2857		23.8095	23.8095	19.0476			23.8095	19.0476	23.8095	66.6667	14.2857	42.8571
287		4.7619		23.8095	19.0476	9.52381	14.2857	19.0476		4.7619	19.0476	0	9.52381	19.0476	19.0476	14.2857	14.2857	14.2857	19.0476	9.52381	19.0476	9.52381	19.0476	61.9048		14.2857		9.52381	23.8095	19.0476	9.52381	14.2857	9.52381	4.7619			14.2857		23.8095	23.8095	19.0476			28.5714	19.0476	23.8095	66.6667	14.2857	47.619
288		9.52381		23.8095	19.0476	9.52381	14.2857	14.2857		4.7619	19.0476	0	14.2857	23.8095	19.0476	14.2857	14.2857	14.2857	19.0476	9.52381	14.2857	9.52381	19.0476	61.9048		14.2857		9.52381	28.5714	14.2857	9.52381	19.0476	9.52381	4.7619			14.2857		23.8095	19.0476	14.2857			28.5714	19.0476	23.8095	71.4286	19.0476	47.619
289		9.52381		23.8095	19.0476	9.52381	14.2857	14.2857		4.7619	19.0476	0	9.52381	23.8095	19.0476	19.0476	14.2857	19.0476	19.0476	9.52381	14.2857	9.52381	19.0476	61.9048		14.2857		9.52381	28.5714	14.2857	9.52381	23.8095	9.52381	4.7619			14.2857		23.8095	23.8095	14.2857			23.8095	19.0476	19.0476	71.4286	19.0476	47.619
290		9.52381		23.8095	19.0476	9.52381	14.2857	14.2857		4.7619	19.0476	0	9.52381	19.0476	19.0476	19.0476	14.2857	19.0476	19.0476	9.52381	9.52381	9.52381	19.0476	57.1429		19.0476		9.52381	28.5714	19.0476	14.2857	28.5714	9.52381				14.2857		23.8095	19.0476	14.2857			19.0476	14.2857	19.0476	66.6667	19.0476	47.619
291		9.52381		23.8095	23.8095	9.52381	14.2857	14.2857		4.7619	14.2857	0	9.52381	19.0476	19.0476	14.2857	9.52381	14.2857	23.8095	9.52381	9.52381	9.52381	19.0476	61.9048		19.0476		14.2857	33.3333	19.0476	14.2857	28.5714	9.52381				9.52381		23.8095	19.0476	9.52381			14.2857	14.2857	19.0476	66.6667	19.0476	42.8571
292		9.52381		23.8095	23.8095	4.7619	14.2857	9.52381		9.52381	14.2857	4.7619	9.52381	14.2857	19.0476	14.2857	9.52381	14.2857	19.0476	9.52381	9.52381	9.52381	14.2857	61.9048		19.0476		14.2857	33.3333	19.0476	14.2857	28.5714	14.2857				9.52381		19.0476	14.2857	14.2857			19.0476	19.0476	14.2857	66.6667	19.0476	42.8571
293		14.2857		28.5714	23.8095	4.7619	14.2857	14.2857		9.52381	14.2857	4.7619	9.52381	14.2857	14.2857	14.2857	9.52381	14.2857	19.0476	9.52381	9.52381	9.52381	9.52381	66.6667		14.2857		9.52381	28.5714	14.2857	9.52381	28.5714	9.52381				9.52381		19.0476	14.2857	14.2857			23.8095	19.0476	14.2857	66.6667	19.0476	42.8571
294		14.2857		28.5714	23.8095	4.7619	14.2857	14.2857		14.2857	14.2857	4.7619	9.52381	14.2857	14.2857	14.2857	9.52381	14.2857	19.0476	9.52381	9.52381	9.52381	9.52381	61.9048		14.2857		9.52381	23.8095	14.2857	14.2857	28.5714	9.52381				9.52381		14.2857	14.2857	14.2857			23.8095	23.8095	9.52381	66.6667	19.0476	38.0952
295		14.2857		28.5714	23.8095	4.7619	14.2857	19.0476		14.2857	14.2857	4.7619	9.52381	14.2857	14.2857	14.2857	9.52381	14.2857	19.0476	9.52381	9.52381	9.52381	9.52381	57.1429		14.2857		9.52381	23.8095	14.2857	14.2857	28.5714	9.52381				9.52381		14.2857	14.2857	14.2857			23.8095	23.8095	14.2857	61.9048	19.0476	42.8571
296		14.2857		28.5714	23.8095	4.7619	14.2857	14.2857		9.52381	14.2857	4.7619	9.52381	14.2857	14.2857	14.2857	9.52381	14.2857	19.0476	9.52381	9.52381	14.2857	9.52381	61.9048		9.52381		9.52381	23.8095	19.0476	9.52381	33.3333	9.52381				9.52381		14.2857	14.2857	19.0476			28.5714	23.8095	14.2857	57.1429	19.0476	47.619
297		9.52381		28.5714	23.8095	4.7619	9.52381	14.2857		9.52381	14.2857	9.52381	9.52381	14.2857	14.2857	14.2857	9.52381	14.2857	14.2857	14.2857	9.52381	19.0476	9.52381	57.1429		14.2857		9.52381	19.0476	19.0476	14.2857	28.5714	9.52381				9.52381		14.2857	14.2857	19.0476			28.5714	23.8095	14.2857	57.1429	19.0476	47.619
298		9.52381		28.5714	23.8095	4.7619	9.52381	14.2857		9.52381	9.52381	9.52381	9.52381	19.0476	14.2857	19.0476	14.2857	19.0476	19.0476	14.2857	9.52381	19.0476	9.52381	52.381		14.2857		9.52381	14.2857	19.0476	14.2857	28.5714	14.2857				14.2857		14.2857	14.2857	14.2857			23.8095	23.8095	14.2857	52.381	23.8095	42.8571
299		9.52381		28.5714	23.8095	4.7619	9.52381	14.2857		9.52381	9.52381	9.52381	9.52381	23.8095	14.2857	14.2857	9.52381	14.2857	19.0476	14.2857	9.52381	19.0476	9.52381	47.619		14.2857		14.2857	14.2857	23.8095	14.2857	23.8095	14.2857				9.52381		14.2857	14.2857	14.2857			23.8095	23.8095	14.2857	52.381	23.8095	47.619
300		9.52381		28.5714	23.8095	4.7619	9.52381	9.52381		9.52381	9.52381	9.52381	9.52381	23.8095	14.2857	14.2857	9.52381	14.2857	19.0476	14.2857	14.2857	19.0476	9.52381	47.619		9.52381		14.2857	14.2857	19.0476	14.2857	23.8095	14.2857				9.52381		9.52381	19.0476	14.2857			28.5714	19.0476	14.2857	47.619	28.5714	52.381
301		9.52381		28.5714	23.8095	4.7619	9.52381	9.52381		9.52381	9.52381	9.52381	14.2857	23.8095	9.52381	14.2857	14.2857	14.2857	23.8095	14.2857	14.2857	23.8095	9.52381	47.619		9.52381		14.2857	9.52381	19.0476	14.2857	28.5714	14.2857				9.52381		9.52381	23.8095	14.2857			28.5714	19.0476	14.2857	47.619	28.5714	47.619
302		14.2857		23.8095	19.0476	4.7619	9.52381	9.52381		9.52381	9.52381	9.52381	14.2857	19.0476	9.52381	14.2857	14.2857	14.2857	23.8095	14.2857	9.52381	28.5714	9.52381	47.619		9.52381		14.2857	9.52381	19.0476	14.2857	28.5714	9.52381				9.52381		9.52381	19.0476	19.0476			28.5714	19.0476	14.2857	47.619	28.5714	47.619
303		14.2857		23.8095	19.0476	4.7619	9.52381	9.52381		14.2857	9.52381	9.52381	14.2857	23.8095	9.52381	14.2857	14.2857	14.2857	19.0476	19.0476	9.52381	28.5714	9.52381	52.381		9.52381		14.2857	9.52381	19.0476	14.2857	28.5714	9.52381				9.52381		9.52381	19.0476	19.0476			28.5714	14.2857	19.0476	52.381	28.5714	47.619
304		14.2857		19.0476	14.2857	9.52381	4.7619	9.52381		19.0476	9.52381	9.52381	9.52381	23.8095	9.52381	14.2857	14.2857	14.2857	19.0476	14.2857	9.52381	28.5714	9.52381	47.619		9.52381		9.52381	9.52381	19.0476	14.2857	28.5714	9.52381				9.52381		9.52381	19.0476	14.2857			33.3333	19.0476	19.0476	47.619	23.8095	47.619
305		14.2857		19.0476	14.2857	9.52381	9.52381	9.52381		19.0476	9.52381	9.52381	9.52381	23.8095	9.52381	14.2857	14.2857	14.2857	19.0476	14.2857	9.52381	28.5714	9.52381	52.381		14.2857		14.2857	14.2857	23.8095	14.2857	33.3333	9.52381				9.52381		9.52381	19.0476	14.2857			28.5714	19.0476	19.0476	47.619	23.8095	47.619
306		14.2857		14.2857	14.2857	9.52381	9.52381	9.52381		19.0476	9.52381	9.52381	9.52381	28.5714	9.52381	9.52381	9.52381	9.52381	19.0476	9.52381	9.52381	28.5714	9.52381	47.619		14.2857		14.2857	14.2857	28.5714	14.2857	33.3333	9.52381				4.7619		4.7619	19.0476	14.2857			28.5714	23.8095	14.2857	42.8571	23.8095	42.8571
307		19.0476		9.52381	14.2857	4.7619	14.2857	9.52381		19.0476	4.7619	9.52381	9.52381	33.3333	9.52381	14.2857	14.2857	14.2857	14.2857	9.52381	9.52381	28.5714	9.52381	47.619		14.2857		14.2857	14.2857	23.8095	14.2857	38.0952	9.52381				9.52381		9.52381	19.0476	14.2857			28.5714	23.8095	14.2857	42.8571	19.0476	47.619
308		19.0476		9.52381	14.2857	4.7619	14.2857	9.52381		19.0476	4.7619	9.52381	9.52381	28.5714	9.52381	14.2857	14.2857	14.2857	14.2857	9.52381	4.7619	28.5714	9.52381	42.8571		14.2857		14.2857	19.0476	23.8095	14.2857	38.0952	9.52381				9.52381		9.52381	19.0476	19.0476			23.8095	23.8095	14.2857	47.619	23.8095	42.8571
309		14.2857		9.52381	19.0476	4.7619	14.2857	9.52381		19.0476	4.7619	9.52381	4.7619	28.5714	4.7619	14.2857	14.2857	14.2857	14.2857	9.52381	4.7619	28.5714	14.2857	47.619		14.2857		14.2857	14.2857	23.8095	14.2857	33.3333	9.52381				9.52381		9.52381		19.0476			23.8095	28.5714	9.52381	47.619	19.0476	42.8571
310		14.2857		4.7619	19.0476	4.7619	14.2857	9.52381		19.0476	9.52381	9.52381	4.7619	28.5714	4.7619	9.52381	14.2857	9.52381	14.2857	9.52381	4.7619	28.5714	14.2857	42.8571		14.2857		14.2857	14.2857	23.8095	14.2857	28.5714	9.52381				9.52381		9.52381		19.0476			23.8095	28.5714	9.52381	42.8571	19.0476	38.0952
311		14.2857		4.7619	23.8095	4.7619	9.52381	9.52381		19.0476	14.2857	9.52381	4.7619	28.5714	4.7619	9.52381	14.2857	9.52381	14.2857	9.52381	4.7619	28.5714	14.2857	47.619		9.52381		14.2857	14.2857	19.0476	9.52381	23.8095	14.2857				9.52381		9.52381		23.8095			28.5714	28.5714	14.2857	42.8571	19.0476	33.3333
312		14.2857		4.7619	19.0476	4.7619	9.52381	14.2857		19.0476	14.2857	9.52381	9.52381	28.5714	4.7619	9.52381	14.2857	9.52381	9.52381	9.52381	4.7619	28.5714	14.2857	42.8571		9.52381		9.52381	9.52381	19.0476	9.52381	28.5714	14.2857				9.52381		9.52381		23.8095			28.5714	28.5714	14.2857	42.8571	23.8095	33.3333
313		14.2857		4.7619	19.0476	4.7619	9.52381	14.2857		14.2857	14.2857	4.7619	9.52381	28.5714	4.7619	9.52381	14.2857	9.52381	14.2857	9.52381	4.7619	23.8095	14.2857	38.0952		14.2857		9.52381	9.52381	19.0476	9.52381	28.5714	9.52381				9.52381		9.52381		19.0476			23.8095	23.8095	14.2857	38.0952	23.8095	33.3333
314		9.52381		0	23.8095	4.7619	9.52381	9.52381		14.2857	14.2857	4.7619	14.2857	28.5714	4.7619	14.2857	19.0476	14.2857	14.2857	9.52381	4.7619	28.5714	19.0476	33.3333		19.0476		9.52381	9.52381	19.0476	9.52381	28.5714	9.52381				14.2857		14.2857		19.0476			19.0476	23.8095	14.2857	42.8571	28.5714	33.3333
315		9.52381		0	23.8095	9.52381	9.52381	14.2857		9.52381	14.2857	4.7619	14.2857	28.5714	4.7619	14.2857	19.0476	14.2857	14.2857	9.52381	4.7619	33.3333	19.0476	33.3333		19.0476		9.52381	9.52381	19.0476	4.7619	33.3333	9.52381				14.2857		19.0476		19.0476			23.8095	23.8095	14.2857	42.8571	33.3333	33.3333
316		9.52381		0	23.8095	9.52381	9.52381	9.52381		9.52381	14.2857	9.52381	14.2857	28.5714	4.7619	14.2857	19.0476	14.2857	14.2857	14.2857		38.0952	19.0476	33.3333		19.0476		14.2857	9.52381	19.0476	4.7619	33.3333	9.52381				19.0476		19.0476		19.0476			23.8095	23.8095	9.52381	47.619	33.3333	28.5714
317		9.52381		0	23.8095	14.2857	9.52381	9.52381		14.2857	14.2857	9.52381	14.2857	28.5714	4.7619	14.2857	19.0476	14.2857	14.2857	14.2857		38.0952	19.0476	33.3333		19.0476		14.2857	9.52381	19.0476	9.52381	28.5714	14.2857				19.0476		19.0476		14.2857			19.0476	23.8095	9.52381	47.619	33.3333	23.8095
318		14.2857		0	19.0476	14.2857	9.52381	9.52381		19.0476	14.2857	4.7619	19.0476	28.5714	4.7619	14.2857	19.0476	14.2857	14.2857	9.52381		33.3333	19.0476	33.3333		14.2857		14.2857	14.2857	19.0476	4.7619	28.5714	14.2857				19.0476		19.0476		14.2857			23.8095	28.5714	14.2857	47.619	33.3333	19.0476
319		14.2857		0	19.0476	14.2857	14.2857	9.52381			14.2857	4.7619	19.0476	23.8095	4.7619	9.52381	14.2857	9.52381	9.52381	9.52381		33.3333	19.0476	33.3333		14.2857		14.2857	14.2857	19.0476	4.7619	28.5714	9.52381				14.2857		19.0476		14.2857			23.8095	33.3333	14.2857	47.619	28.5714	19.0476
320		19.0476		0	23.8095	14.2857	14.2857	9.52381			14.2857	4.7619	19.0476	19.0476		9.52381	14.2857	9.52381	9.52381	9.52381		38.0952	19.0476	33.3333		19.0476		14.2857	14.2857	14.2857	9.52381	28.5714	14.2857				14.2857		23.8095		14.2857			23.8095	38.0952	14.2857	42.8571	28.5714	14.2857
321		19.0476		0	23.8095	19.0476	19.0476	9.52381			14.2857	9.52381	19.0476	19.0476		9.52381	14.2857	9.52381	9.52381	9.52381		38.0952	19.0476	33.3333		19.0476		14.2857	19.0476	14.2857	14.2857	28.5714	14.2857				14.2857		23.8095		14.2857			19.0476	38.0952	14.2857	47.619	23.8095	9.52381
322		19.0476		0	28.5714	19.0476	19.0476	9.52381			14.2857	9.52381	19.0476	23.8095		9.52381	9.52381	9.52381	4.7619	9.52381		33.3333	14.2857	28.5714		23.8095		19.0476	19.0476	14.2857	14.2857	23.8095	14.2857				14.2857		23.8095		14.2857			19.0476	33.3333	14.2857	52.381	28.5714	9.52381
323		19.0476		4.7619	28.5714	19.0476	23.8095	14.2857			14.2857	9.52381	19.0476	23.8095		9.52381	9.52381	9.52381	4.7619	9.52381		28.5714	14.2857	23.8095		28.5714		19.0476	19.0476	14.2857	14.2857	23.8095	14.2857				14.2857		19.0476		9.52381			19.0476	33.3333	14.2857	47.619	33.3333	4.7619
324		19.0476		4.7619	33.3333	19.0476	23.8095	14.2857			14.2857	9.52381	19.0476	19.0476		14.2857	14.2857	14.2857	9.52381	4.7619		28.5714	19.0476	19.0476		28.5714		19.0476	19.0476	14.2857	14.2857	23.8095	14.2857				19.0476		19.0476		9.52381			19.0476	33.3333	9.52381	42.8571	33.3333	4.7619
325		23.8095		4.7619	33.3333	19.0476	23.8095	14.2857			14.2857	9.52381	19.0476	19.0476		14.2857	14.2857	14.2857	14.2857	4.7619		28.5714	19.0476	19.0476		28.5714		19.0476	19.0476	14.2857	14.2857	23.8095	14.2857				19.0476		19.0476		14.2857			14.2857	33.3333	14.2857	42.8571	33.3333	4.7619
326		23.8095		4.7619	33.3333	19.0476	19.0476	14.2857			14.2857	9.52381	19.0476	19.0476		19.0476	19.0476	19.0476	14.2857	4.7619		23.8095	14.2857	14.2857		28.5714		14.2857	14.2857	14.2857	14.2857	19.0476	14.2857				23.8095		19.0476		14.2857			14.2857	33.3333	19.0476	38.0952	28.5714	4.7619
327		23.8095		4.7619	33.3333	19.0476	19.0476	14.2857			14.2857	14.2857	19.0476	14.2857		19.0476	19.0476	19.0476	19.0476	4.7619		23.8095	14.2857	14.2857		28.5714		14.2857	14.2857	14.2857	19.0476	14.2857	14.2857				23.8095		23.8095		14.2857			14.2857	28.5714	19.0476	42.8571	28.5714	4.7619
328		19.0476		4.7619	38.0952	19.0476	14.2857	19.0476			14.2857	14.2857	19.0476	9.52381		14.2857	14.2857	14.2857	19.0476	4.7619		23.8095	19.0476	14.2857		33.3333		14.2857	14.2857	19.0476	19.0476	9.52381	14.2857				19.0476		19.0476		19.0476			14.2857	28.5714	19.0476	38.0952	28.5714	0
329		19.0476		4.7619	38.0952	19.0476	14.2857	19.0476			14.2857	14.2857	23.8095	9.52381		19.0476	19.0476	19.0476	19.0476	4.7619		28.5714	19.0476	19.0476		33.3333		14.2857	9.52381	23.8095	19.0476	9.52381	14.2857				23.8095		19.0476		14.2857			14.2857	28.5714	23.8095	33.3333	23.8095
330		19.0476		4.7619	33.3333	19.0476	14.2857	19.0476			14.2857	14.2857	23.8095	4.7619		19.0476	19.0476	19.0476	19.0476	4.7619		28.5714	19.0476	14.2857		38.0952		14.2857	14.2857	23.8095	19.0476	9.52381	19.0476				23.8095		19.0476		19.0476			14.2857	23.8095	23.8095	28.5714	23.8095
331		19.0476		4.7619	33.3333	19.0476	14.2857	19.0476			9.52381	19.0476	23.8095	4.7619		19.0476	19.0476	19.0476	19.0476	4.7619		28.5714	19.0476	14.2857		38.0952		14.2857	19.0476	23.8095	19.0476	9.52381	19.0476				23.8095		19.0476		19.0476			14.2857	28.5714	23.8095	28.5714	28.5714
332		19.0476		4.7619	28.5714	23.8095	19.0476	19.0476			4.7619	19.0476	23.8095	4.7619		19.0476	19.0476	19.0476	19.0476			28.5714	19.0476	9.52381		42.8571		14.2857	23.8095	23.8095	19.0476	9.52381	14.2857				23.8095		19.0476		19.0476			9.52381	28.5714	23.8095	28.5714	33.3333
333		19.0476		4.7619	28.5714	23.8095	19.0476	14.2857			4.7619	19.0476	19.0476	4.7619		19.0476	19.0476	19.0476	23.8095			28.5714	23.8095	9.52381		47.619		14.2857	23.8095	23.8095	19.0476	4.7619	19.0476				23.8095		19.0476		19.0476			9.52381	28.5714	28.5714	23.8095	28.5714
334		19.0476		4.7619	28.5714	23.8095	19.0476	14.2857			9.52381	23.8095	19.0476	4.7619		19.0476	19.0476	19.0476	19.0476			28.5714	23.8095	9.52381		47.619		14.2857	23.8095	23.8095	23.8095	4.7619	19.0476				23.8095		19.0476		19.0476			9.52381	28.5714	28.5714	23.8095	28.5714
335		19.0476		9.52381	28.5714	23.8095	19.0476	19.0476			9.52381	23.8095	14.2857	4.7619		14.2857	14.2857	14.2857	19.0476			23.8095	19.0476	9.52381		42.8571		19.0476	23.8095	23.8095	23.8095	4.7619	19.0476				19.0476		14.2857		19.0476			9.52381	28.5714	28.5714	19.0476	23.8095
336		19.0476		9.52381	28.5714	19.0476	19.0476	14.2857			9.52381	23.8095	14.2857	4.7619		19.0476	19.0476	19.0476	19.0476			19.0476	19.0476	9.52381		42.8571		19.0476	28.5714	23.8095	28.5714	4.7619	19.0476				23.8095		9.52381		19.0476			4.7619	23.8095	28.5714	19.0476	19.0476
337		19.0476		9.52381	28.5714	19.0476	19.0476	14.2857			4.7619	19.0476	14.2857	4.7619		23.8095	23.8095	23.8095	23.8095			19.0476	19.0476	14.2857		42.8571		14.2857	33.3333	23.8095	28.5714	4.7619	19.0476				23.8095		9.52381		19.0476			9.52381	23.8095	28.5714	14.2857	23.8095
338		19.0476		9.52381	28.5714	14.2857	19.0476	14.2857			4.7619	19.0476	19.0476	4.7619		23.8095	23.8095	23.8095	28.5714			14.2857	23.8095	9.52381		42.8571		14.2857	33.3333	19.0476	28.5714	4.7619	19.0476				23.8095		9.52381		19.0476			14.2857	23.8095	28.5714	14.2857	23.8095
339		19.0476		9.52381	28.5714	14.2857	19.0476	14.2857			4.7619	19.0476	14.2857	4.7619		23.8095	23.8095	23.8095	33.3333			14.2857	23.8095	14.2857		42.8571		14.2857	28.5714	19.0476	28.5714	4.7619	19.0476				23.8095		9.52381		19.0476			14.2857	19.0476	23.8095	14.2857	23.8095
340		19.0476		9.52381	28.5714	14.2857	14.2857	14.2857			4.7619	19.0476	14.2857	9.52381		23.8095	23.8095	23.8095	38.0952			14.2857	23.8095	14.2857		42.8571		19.0476	28.5714	19.0476	28.5714	4.7619	19.0476				23.8095		9.52381		19.0476			14.2857	14.2857	23.8095	14.2857	23.8095
341		14.2857		9.52381	23.8095	19.0476	14.2857	19.0476			4.7619	19.0476	19.0476	14.2857		23.8095	23.8095	23.8095	38.0952			9.52381	23.8095	14.2857		42.8571		14.2857	28.5714	19.0476	23.8095	9.52381	14.2857				23.8095		4.7619		19.0476			14.2857	9.52381	23.8095	14.2857	23.8095
342		14.2857		9.52381	28.5714	19.0476	9.52381	23.8095			4.7619	14.2857	23.8095	14.2857		23.8095	23.8095	23.8095	38.0952			9.52381	23.8095	14.2857		42.8571		14.2857	23.8095	19.0476	23.8095	9.52381	14.2857				23.8095		4.7619		19.0476			14.2857	9.52381	23.8095	9.52381	28.5714
343		19.0476		14.2857	23.8095	19.0476	9.52381	23.8095			4.7619	14.2857	23.8095	9.52381		23.8095	23.8095	23.8095	38.0952			9.52381	23.8095	14.2857		38.0952		9.52381	23.8095	23.8095	23.8095	9.52381	14.2857				23.8095		4.7619		19.0476			19.0476	9.52381	28.5714	9.52381	23.8095
344		14.2857		9.52381	28.5714	19.0476	4.7619	19.0476			4.7619	14.2857	23.8095	9.52381		23.8095	23.8095	23.8095	38.0952			9.52381	23.8095	14.2857		33.3333		14.2857	23.8095	28.5714	28.5714	9.52381	14.2857				23.8095		4.7619		23.8095			19.0476	9.52381	28.5714	14.2857	19.0476
345		14.2857		9.52381	23.8095	23.8095	4.7619	19.0476			4.7619	14.2857	23.8095	9.52381		19.0476	19.0476	19.0476	33.3333			14.2857	19.0476	14.2857		33.3333		14.2857	23.8095	28.5714	28.5714	9.52381	14.2857				19.0476		9.52381		23.8095			19.0476	14.2857	28.5714	19.0476	19.0476
346		9.52381		9.52381	28.5714	23.8095	4.7619	23.8095			4.7619	14.2857	23.8095	9.52381		19.0476	19.0476	19.0476	28.5714			19.0476	19.0476	14.2857		38.0952		19.0476	23.8095	28.5714	33.3333	9.52381	14.2857				19.0476		9.52381		19.0476			19.0476	9.52381	23.8095	23.8095	19.0476
347		9.52381		9.52381	33.3333	23.8095	4.7619	23.8095			4.7619	14.2857	23.8095	9.52381		14.2857	14.2857	14.2857	33.3333			23.8095	19.0476	14.2857		33.3333		19.0476	23.8095	23.8095	38.0952	9.52381	14.2857				14.2857		9.52381		19.0476			23.8095	9.52381	19.0476	23.8095	19.0476
348		9.52381		9.52381	28.5714	23.8095	4.7619	23.8095			4.7619	9.52381	28.5714	14.2857		19.0476	19.0476	19.0476	28.5714			28.5714	19.0476	14.2857		33.3333		19.0476	23.8095	19.0476	33.3333	9.52381	19.0476				19.0476		4.7619		19.0476			23.8095	14.2857	23.8095	19.0476	19.0476
349		14.2857		14.2857	23.8095	28.5714	4.7619	19.0476			9.52381	14.2857	28.5714	14.2857		19.0476	19.0476	19.0476	28.5714			28.5714	14.2857	14.2857		33.3333		19.0476	23.8095	14.2857	38.0952	9.52381	19.0476				19.0476		4.7619		14.2857			28.5714	14.2857	23.8095	23.8095	19.0476
350		14.2857		14.2857	28.5714	33.3333	4.7619	19.0476			9.52381	14.2857	23.8095	19.0476		14.2857	14.2857	14.2857	28.5714			23.8095	14.2857	9.52381		33.3333		19.0476	23.8095	9.52381	38.0952	9.52381	19.0476				14.2857		4.7619		14.2857			33.3333	14.2857	19.0476	28.5714	19.0476
351		19.0476		19.0476	28.5714	33.3333	4.7619	19.0476			9.52381	19.0476	23.8095	19.0476		14.2857	14.2857	14.2857	28.5714			23.8095	9.52381	9.52381		28.5714		19.0476	23.8095	14.2857	38.0952	9.52381	14.2857				14.2857		4.7619		9.52381			33.3333	19.0476	19.0476	33.3333	19.0476
352		23.8095		19.0476	33.3333	33.3333	4.7619	23.8095			9.52381	14.2857	28.5714	19.0476		14.2857	14.2857	14.2857	28.5714			28.5714	14.2857	9.52381		28.5714		19.0476	19.0476	14.2857	38.0952	9.52381	14.2857				14.2857		4.7619		9.52381			33.3333	14.2857	19.0476	33.3333	14.2857
353		23.8095		19.0476	38.0952	28.5714	0	23.8095			9.52381	14.2857	28.5714	19.0476		14.2857	14.2857	14.2857	28.5714			33.3333	14.2857	14.2857		23.8095		19.0476	14.2857	14.2857	38.0952	9.52381	14.2857				14.2857		4.7619		4.7619			33.3333	19.0476	19.0476	33.3333	9.52381
354		28.5714		19.0476	42.8571	28.5714	0	23.8095			14.2857	14.2857	28.5714	23.8095		14.2857	14.2857	14.2857	23.8095			38.0952	9.52381	14.2857		23.8095		23.8095	14.2857	14.2857	38.0952	9.52381	9.52381				14.2857		4.7619		4.7619			33.3333	19.0476	19.0476	38.0952	14.2857
355		28.5714		19.0476	42.8571	33.3333	4.7619	28.5714			9.52381	9.52381	28.5714	28.5714		14.2857	14.2857	14.2857	23.8095			42.8571	9.52381	14.2857		19.0476		23.8095	14.2857	14.2857	33.3333	9.52381	14.2857				14.2857		4.7619		4.7619			33.3333	19.0476	19.0476	38.0952	14.2857
356		28.5714		14.2857	38.0952	33.3333	4.7619	23.8095			9.52381	9.52381	28.5714	28.5714		14.2857	14.2857	14.2857	23.8095			47.619	9.52381	19.0476		19.0476		19.0476	14.2857	14.2857		14.2857	19.0476				14.2857		4.7619		9.52381			33.3333	19.0476	19.0476	38.0952	14.2857
357		28.5714		14.2857	38.0952	33.3333	4.7619	23.8095			14.2857	14.2857	28.5714	33.3333		9.52381	9.52381	9.52381	28.5714			47.619	9.52381	19.0476		19.0476		19.0476	14.2857	14.2857		9.52381	23.8095				9.52381		9.52381		9.52381			38.0952	23.8095	19.0476	38.0952	14.2857
358		28.5714		14.2857	38.0952	33.3333	4.7619	23.8095			14.2857	14.2857	28.5714	33.3333		9.52381	9.52381	9.52381	23.8095			47.619	9.52381	14.2857		19.0476		19.0476	9.52381	14.2857		9.52381	23.8095				9.52381		9.52381		14.2857			33.3333	28.5714	23.8095	42.8571	9.52381
359		28.5714		14.2857	38.0952	33.3333	4.7619	23.8095			14.2857	14.2857	23.8095	33.3333		9.52381	9.52381	9.52381	19.0476			52.381	4.7619	14.2857		19.0476		23.8095	9.52381	14.2857		9.52381	19.0476				9.52381		14.2857		14.2857			28.5714	33.3333	23.8095	42.8571	9.52381
360		28.5714		14.2857	38.0952	33.3333	4.7619	23.8095			14.2857	14.2857	23.8095	33.3333		9.52381	9.52381	9.52381	14.2857			52.381	4.7619	14.2857		19.0476		23.8095	14.2857	14.2857		9.52381	19.0476				9.52381		14.2857		14.2857			23.8095	33.3333	23.8095	42.8571	9.52381
361		33.3333		14.2857	38.0952	33.3333	4.7619	28.5714			14.2857	14.2857	23.8095	28.5714		9.52381	9.52381	9.52381	9.52381			57.1429	4.7619	14.2857		23.8095		19.0476	14.2857	14.2857		9.52381	23.8095				9.52381		19.0476		14.2857			23.8095	33.3333	28.5714	47.619	9.52381
362		33.3333		14.2857	42.8571	28.5714	4.7619	28.5714			14.2857	19.0476	19.0476	23.8095		14.2857	14.2857	14.2857	9.52381			61.9048	4.7619	14.2857		19.0476		19.0476	14.2857	14.2857		4.7619	23.8095				14.2857		19.0476		14.2857			23.8095	33.3333	28.5714	47.619	14.2857
363		33.3333		14.2857	38.0952	23.8095	9.52381	23.8095			14.2857	19.0476	14.2857	23.8095		14.2857	14.2857	14.2857	9.52381			61.9048	4.7619	14.2857		19.0476		19.0476	14.2857	14.2857		4.7619	23.8095				14.2857		19.0476		14.2857			23.8095	33.3333	28.5714	52.381	9.52381
364		28.5714		14.2857	42.8571	23.8095	9.52381	23.8095			14.2857	19.0476	9.52381	28.5714		14.2857	14.2857	14.2857	9.52381			66.6667	4.7619	14.2857		19.0476		19.0476	19.0476	9.52381		4.7619	23.8095				14.2857		19.0476		14.2857			19.0476	38.0952	23.8095	47.619	9.52381
365		28.5714		19.0476	42.8571	23.8095	9.52381	23.8095			14.2857	19.0476	9.52381	28.5714		14.2857	14.2857	14.2857	9.52381			71.4286	4.7619	19.0476		19.0476		19.0476	23.8095	4.7619		4.7619	23.8095				14.2857		23.8095		9.52381			19.0476	38.0952	23.8095	42.8571	9.52381
366		28.5714		19.0476	42.8571	19.0476	9.52381	23.8095			14.2857	19.0476	9.52381	28.5714		14.2857	14.2857	14.2857	9.52381			71.4286	4.7619	19.0476		19.0476		19.0476	23.8095	4.7619		4.7619	23.8095				14.2857		19.0476		9.52381			19.0476	33.3333	23.8095	38.0952	9.52381
367		28.5714		19.0476	42.8571	14.2857	9.52381	19.0476			14.2857	19.0476	9.52381	28.5714		14.2857	14.2857	14.2857	9.52381			66.6667	4.7619	19.0476		14.2857		14.2857	23.8095	4.7619		4.7619	23.8095				14.2857		19.0476		14.2857			23.8095	33.3333	23.8095	38.0952	14.2857
368		33.3333		19.0476	38.0952	14.2857	14.2857	19.0476			14.2857	19.0476	9.52381	33.3333		14.2857	14.2857	14.2857	4.7619			66.6667	4.7619	19.0476		19.0476		19.0476	23.8095	4.7619		9.52381	23.8095				14.2857		19.0476		14.2857			19.0476	33.3333	23.8095	42.8571	14.2857
369		33.3333		19.0476	38.0952	14.2857	14.2857	19.0476			14.2857	19.0476	4.7619	28.5714		9.52381	9.52381	9.52381	4.7619			66.6667	4.7619	19.0476		19.0476		23.8095	28.5714	4.7619		9.52381	19.0476				9.52381		19.0476		14.2857			19.0476	28.5714	19.0476	42.8571	14.2857
370		33.3333		14.2857	38.0952	9.52381	14.2857	19.0476			9.52381	14.2857	4.7619	28.5714		9.52381	9.52381	9.52381	4.7619			71.4286	4.7619	19.0476		14.2857		28.5714	28.5714	4.7619		9.52381	19.0476				9.52381		23.8095		14.2857			14.2857	28.5714	19.0476	42.8571	19.0476
371		33.3333		14.2857	33.3333	4.7619	14.2857	19.0476			9.52381	14.2857	4.7619	23.8095		9.52381	9.52381	9.52381	4.7619			71.4286	4.7619	19.0476		14.2857		28.5714	28.5714	4.7619		9.52381	19.0476				9.52381		23.8095		14.2857			9.52381	33.3333	19.0476	42.8571	19.0476
372		28.5714		9.52381	38.0952	4.7619	14.2857	19.0476			9.52381	9.52381	4.7619	23.8095		9.52381	9.52381	9.52381	4.7619			71.4286	9.52381	23.8095		19.0476		28.5714	23.8095	0		9.52381	23.8095				9.52381		23.8095		14.2857			9.52381	28.5714	23.8095	42.8571	19.0476
373		23.8095		9.52381	33.3333	4.7619	14.2857	19.0476			9.52381	9.52381	0	23.8095		14.2857	14.2857	14.2857	4.7619			66.6667	4.7619	23.8095		19.0476		28.5714	28.5714	0		9.52381	23.8095				14.2857		23.8095		14.2857			9.52381	28.5714	28.5714	42.8571	19.0476
374		28.5714		9.52381	28.5714	4.7619	14.2857	19.0476			9.52381	9.52381	4.7619	23.8095		14.2857	14.2857	14.2857	9.52381			66.6667	4.7619	19.0476		19.0476		28.5714	28.5714	4.7619		9.52381	23.8095				14.2857		23.8095		14.2857			9.52381	23.8095	23.8095	42.8571	19.0476
375		28.5714		9.52381	28.5714	4.7619	14.2857	19.0476			4.7619	9.52381	4.7619	19.0476		14.2857	14.2857	14.2857	9.52381			61.9048	4.7619	19.0476		14.2857		23.8095	28.5714	9.52381		9.52381	23.8095				14.2857		23.8095		14.2857			9.52381	23.8095	19.0476	38.0952	14.2857
376		28.5714		9.52381	28.5714	0	9.52381	14.2857			9.52381	9.52381	4.7619	14.2857		14.2857	14.2857	14.2857	9.52381			57.1429	4.7619	19.0476		14.2857		23.8095	28.5714	14.2857		14.2857	19.0476				14.2857		23.8095		14.2857			9.52381	28.5714	19.0476	38.0952	14.2857
377		28.5714		9.52381	28.5714	4.7619	9.52381	14.2857			9.52381	9.52381		14.2857		14.2857	14.2857	14.2857	9.52381			52.381	4.7619	14.2857		19.0476		23.8095	33.3333	14.2857		14.2857	14.2857				14.2857		23.8095		9.52381			9.52381	33.3333	19.0476	42.8571	14.2857
378		28.5714		9.52381	28.5714	9.52381	9.52381	14.2857			4.7619	4.7619		9.52381		14.2857	14.2857	14.2857	4.7619			52.381	4.7619	14.2857		19.0476		23.8095	28.5714	14.2857		14.2857	9.52381				14.2857		19.0476		9.52381			4.7619	28.5714	19.0476	47.619	14.2857
379		28.5714		9.52381	33.3333	9.52381	9.52381	14.2857			9.52381	4.7619		9.52381		14.2857	14.2857	14.2857	4.7619			47.619	4.7619	14.2857		19.0476		23.8095	28.5714	14.2857		14.2857	14.2857				14.2857		19.0476		4.7619			9.52381	23.8095	14.2857	42.8571	14.2857
380		28.5714		9.52381	33.3333		9.52381	14.2857			9.52381	9.52381		9.52381		14.2857	14.2857	14.2857	4.7619			42.8571	4.7619	19.0476		19.0476		19.0476	33.3333	14.2857		14.2857	14.2857				14.2857		14.2857		4.7619			9.52381	19.0476	14.2857	47.619	14.2857
381		23.8095		9.52381	33.3333		14.2857	14.2857			14.2857	9.52381		14.2857		14.2857	14.2857	14.2857	4.7619			47.619	4.7619	14.2857		19.0476		19.0476	28.5714	14.2857		14.2857	14.2857				14.2857		19.0476		4.7619			14.2857	19.0476	14.2857	47.619	14.2857
382		19.0476		9.52381	33.3333		14.2857	14.2857			14.2857	9.52381		19.0476		19.0476	19.0476	19.0476	9.52381			42.8571	4.7619	14.2857		19.0476		19.0476	28.5714	14.2857		14.2857	9.52381				19.0476		14.2857		9.52381			14.2857	19.0476	14.2857	47.619	14.2857
383		19.0476		9.52381	28.5714		14.2857	14.2857			19.0476	4.7619		19.0476		14.2857	14.2857	14.2857	14.2857			42.8571	4.7619	19.0476		19.0476		19.0476	28.5714	14.2857		14.2857	9.52381				14.2857		14.2857		9.52381			14.2857	19.0476	14.2857	47.619	9.52381
384		19.0476		14.2857	28.5714		9.52381	14.2857			19.0476	4.7619		19.0476		14.2857	14.2857	14.2857	19.0476			42.8571	4.7619	23.8095		19.0476		23.8095	28.5714	14.2857		14.2857	9.52381				14.2857		14.2857		9.52381			14.2857	19.0476	19.0476	42.8571	9.52381
385		19.0476		9.52381	23.8095		9.52381	19.0476			19.0476	4.7619		14.2857		14.2857	14.2857	14.2857	19.0476			42.8571	4.7619	23.8095		19.0476		28.5714	23.8095	14.2857		14.2857	9.52381				14.2857		14.2857		9.52381			19.0476	14.2857	19.0476	47.619	9.52381
386		23.8095		4.7619	23.8095		9.52381	19.0476			19.0476	4.7619		19.0476		14.2857	14.2857	14.2857	19.0476			42.8571	4.7619	23.8095		19.0476		23.8095	19.0476	14.2857		14.2857	9.52381				14.2857		9.52381		9.52381			19.0476	14.2857	19.0476	52.381	9.52381
387		23.8095		4.7619	28.5714		9.52381	19.0476			19.0476	4.7619		19.0476		14.2857	14.2857	14.2857	19.0476			42.8571	4.7619	23.8095		19.0476		23.8095	19.0476	19.0476		14.2857	9.52381				14.2857		9.52381		9.52381			19.0476	14.2857	19.0476	57.1429	9.52381
388		23.8095		4.7619	23.8095		9.52381	19.0476			19.0476	4.7619		19.0476		14.2857	14.2857	14.2857	19.0476			47.619	4.7619	23.8095		19.0476		23.8095	19.0476	19.0476		19.0476	9.52381				14.2857		9.52381		4.7619			19.0476	14.2857	19.0476	57.1429	9.52381
389		19.0476		4.7619	23.8095		4.7619	19.0476			19.0476	4.7619		14.2857		14.2857	14.2857	14.2857	19.0476			47.619	4.7619	28.5714		14.2857		19.0476	19.0476	23.8095		14.2857	9.52381				14.2857		9.52381		4.7619			23.8095	14.2857	19.0476	57.1429	9.52381
390		19.0476		4.7619	23.8095		4.7619	19.0476			19.0476	4.7619		19.0476		14.2857	14.2857	14.2857	19.0476			47.619	4.7619	28.5714		14.2857		19.0476	14.2857	23.8095		14.2857	9.52381				14.2857		9.52381		4.7619			23.8095	14.2857	19.0476	57.1429	9.52381
391		14.2857		9.52381	23.8095		4.7619	19.0476			19.0476	4.7619		19.0476		14.2857	14.2857	14.2857	19.0476			47.619	4.7619	33.3333		14.2857		14.2857	14.2857	23.8095		14.2857	9.52381				14.2857		9.52381		4.7619			23.8095	19.0476	19.0476	57.1429	4.7619
392		14.2857		9.52381	23.8095		4.7619	19.0476			19.0476	4.7619		23.8095		14.2857	14.2857	14.2857	19.0476			47.619	4.7619	33.3333		14.2857		14.2857	14.2857	28.5714		14.2857	9.52381				14.2857		9.52381		4.7619			28.5714	19.0476	19.0476	52.381	4.7619
393		14.2857		9.52381	19.0476		4.7619	19.0476			19.0476	4.7619		23.8095		14.2857	14.2857	14.2857	19.0476			47.619	0	33.3333		9.52381		14.2857	14.2857	28.5714		19.0476	4.7619				14.2857		9.52381		4.7619			28.5714	19.0476	14.2857	47.619	4.7619
394		14.2857		9.52381	19.0476		4.7619	14.2857			19.0476	9.52381		28.5714		9.52381	9.52381	9.52381	19.0476			52.381	0	38.0952		14.2857		14.2857	14.2857	28.5714		19.0476	4.7619				9.52381		14.2857		4.7619			28.5714	19.0476	9.52381	47.619	4.7619
395		9.52381		9.52381	19.0476		4.7619	14.2857			19.0476	9.52381		28.5714		9.52381	9.52381	9.52381	14.2857			47.619	0	38.0952		14.2857		14.2857	19.0476	23.8095		19.0476	4.7619				9.52381		14.2857		4.7619			33.3333	19.0476	9.52381	52.381	4.7619
396		9.52381		9.52381	14.2857		4.7619	14.2857			19.0476	9.52381		33.3333		9.52381	9.52381	9.52381	14.2857			47.619	0	38.0952		14.2857		19.0476	23.8095	23.8095		19.0476	4.7619				9.52381		14.2857		4.7619			33.3333	19.0476	14.2857	57.1429	4.7619
397		9.52381		9.52381	14.2857		4.7619	14.2857			14.2857	9.52381		38.0952		14.2857	14.2857	14.2857	14.2857			47.619	0	38.0952		19.0476		19.0476	28.5714	19.0476		14.2857	4.7619				14.2857		19.0476		4.7619			33.3333	14.2857	14.2857	57.1429	4.7619
398		9.52381		9.52381	19.0476		4.7619	14.2857			14.2857	9.52381		38.0952		14.2857	14.2857	14.2857	14.2857			47.619	4.7619	42.8571		14.2857		19.0476	28.5714	23.8095		14.2857	4.7619				14.2857		19.0476		4.7619			33.3333	9.52381	14.2857	52.381	4.7619
399		9.52381		9.52381	19.0476		4.7619	19.0476			14.2857	9.52381		38.0952		19.0476	19.0476	19.0476	14.2857			47.619	4.7619	42.8571		14.2857		19.0476	33.3333	23.8095		14.2857	4.7619				19.0476		19.0476		4.7619			33.3333	9.52381	14.2857	52.381	4.7619
400		9.52381		9.52381	14.2857		9.52381	23.8095			9.52381	9.52381		42.8571		19.0476	19.0476	19.0476	14.2857			47.619	4.7619	42.8571		14.2857		19.0476	38.0952	28.5714		14.2857	0				19.0476		23.8095		4.7619			33.3333	14.2857	14.2857	57.1429	9.52381
401		9.52381		9.52381	19.0476		9.52381	23.8095			9.52381	4.7619		42.8571		19.0476	19.0476	19.0476	14.2857			47.619	4.7619	38.0952		19.0476		19.0476	38.0952	28.5714		14.2857	0				19.0476		23.8095		4.7619			33.3333	14.2857	14.2857	52.381	9.52381
402		9.52381		9.52381	19.0476		4.7619	23.8095			4.7619	4.7619		38.0952		19.0476	19.0476	19.0476	14.2857			42.8571	4.7619	42.8571		19.0476		19.0476	42.8571	28.5714		14.2857	0				19.0476		19.0476		4.7619			28.5714	14.2857	14.2857	52.381	9.52381
403		9.52381		9.52381	19.0476		4.7619	19.0476			4.7619	4.7619		33.3333		14.2857	14.2857	14.2857	9.52381			42.8571	4.7619	42.8571		14.2857		19.0476	47.619	28.5714		14.2857	4.7619				14.2857		19.0476		0			28.5714	14.2857	9.52381	47.619	9.52381
404		14.2857		9.52381	19.0476		4.7619	19.0476			0	9.52381		33.3333		14.2857	14.2857	14.2857	4.7619			38.0952	4.7619	42.8571		14.2857		19.0476	52.381	28.5714		14.2857	4.7619				14.2857		19.0476		0			33.3333	19.0476	9.52381	47.619	9.52381
405		14.2857		4.7619	19.0476		4.7619	19.0476			0	9.52381		33.3333		19.0476	19.0476	19.0476	0			42.8571	4.7619	38.0952		14.2857		14.2857	57.1429	28.5714		14.2857	9.52381				19.0476		19.0476		0			38.0952	19.0476	4.7619	52.381	9.52381
406		14.2857		4.7619	19.0476		4.7619	14.2857			0	9.52381		33.3333		19.0476	19.0476	19.0476	0			42.8571	4.7619	42.8571		14.2857		9.52381	61.9048	28.5714		19.0476	14.2857				19.0476		19.0476		0			38.0952	19.0476	9.52381	52.381	9.52381
407		14.2857		4.7619	14.2857		4.7619	19.0476			0	14.2857		28.5714		19.0476	19.0476	19.0476	0			38.0952	4.7619	38.0952		14.2857		9.52381	66.6667	28.5714		19.0476	14.2857				19.0476		19.0476		0			38.0952	19.0476	9.52381	52.381	9.52381
408		14.2857		4.7619	9.52381		4.7619	19.0476			0	14.2857		33.3333		19.0476	19.0476	19.0476	0			33.3333	4.7619	42.8571		14.2857		14.2857	66.6667	23.8095		19.0476	14.2857				19.0476		19.0476		0			38.0952	23.8095	14.2857	52.381	14.2857
409		14.2857		4.7619	9.52381		4.7619	19.0476			0	14.2857		33.3333		19.0476	19.0476	19.0476	0			28.5714	4.7619	42.8571		19.0476		14.2857	71.4286	23.8095		14.2857	14.2857				19.0476		19.0476		0			33.3333	23.8095	14.2857	52.381	9.52381
410		14.2857		4.7619	9.52381		4.7619	19.0476			4.7619	14.2857		33.3333		19.0476	19.0476	19.0476	0			23.8095	4.7619	38.0952		19.0476		14.2857	76.1905	19.0476		14.2857	14.2857				19.0476		19.0476		0			28.5714	23.8095	14.2857	47.619	9.52381
411		14.2857		4.7619	9.52381		4.7619	19.0476			9.52381	14.2857		28.5714		19.0476	19.0476	19.0476	0			19.0476	4.7619	38.0952		19.0476		9.52381	80.9524			14.2857	14.2857				19.0476		19.0476		4.7619			33.3333	23.8095	14.2857	47.619	14.2857
412		14.2857		0	9.52381		4.7619	19.0476			9.52381	14.2857		33.3333		19.0476	19.0476	19.0476	0			14.2857	4.7619	33.3333		23.8095		9.52381	85.7143			14.2857	14.2857				19.0476		14.2857		4.7619			33.3333	19.0476	14.2857	47.619	14.2857
413		14.2857		0	9.52381		4.7619	19.0476			9.52381	14.2857		28.5714		19.0476	19.0476	19.0476	0			14.2857	4.7619	33.3333		23.8095		9.52381	85.7143			14.2857	14.2857				19.0476		14.2857		4.7619			28.5714	14.2857	14.2857	52.381	14.2857
414		14.2857		0	9.52381		4.7619	19.0476			9.52381	14.2857		28.5714		19.0476	19.0476	19.0476	0			14.2857	4.7619	33.3333		23.8095		9.52381	90.4762			14.2857	14.2857				19.0476		19.0476		4.7619			28.5714	14.2857	19.0476	57.1429	14.2857
415		14.2857		0	9.52381		4.7619	23.8095			14.2857	9.52381		23.8095		19.0476	19.0476	19.0476	0			9.52381	4.7619	28.5714		19.0476		9.52381	90.4762			14.2857	14.2857				19.0476		14.2857		4.7619			28.5714	14.2857	19.0476	57.1429	14.2857
416		14.2857		0	9.52381		4.7619	23.8095			14.2857	9.52381		23.8095		19.0476	19.0476	19.0476	0			9.52381	4.7619	33.3333		19.0476		14.2857	90.4762			14.2857	14.2857				19.0476		14.2857		4.7619			23.8095	19.0476	19.0476	52.381	14.2857
417		9.52381		0	9.52381		4.7619	23.8095			14.2857	9.52381		19.0476		19.0476	19.0476	19.0476	0			9.52381	4.7619	33.3333		19.0476		9.52381	90.4762			14.2857	14.2857				19.0476		19.0476		4.7619			23.8095	19.0476	19.0476	52.381	19.0476
418		9.52381		0	14.2857		4.7619	23.8095			14.2857	9.52381		14.2857		14.2857	14.2857	14.2857	0			9.52381	4.7619	33.3333		19.0476		9.52381	90.4762			19.0476	14.2857				14.2857		14.2857		4.7619			23.8095	23.8095	19.0476	57.1429	19.0476
419		9.52381		0	14.2857		9.52381	23.8095			14.2857	9.52381		19.0476		14.2857	14.2857	14.2857	0			9.52381	4.7619	33.3333		19.0476		9.52381	90.4762			14.2857	14.2857				14.2857		14.2857		4.7619			23.8095	28.5714	19.0476	57.1429	19.0476
420		9.52381		0	14.2857		9.52381	19.0476			14.2857	9.52381		19.0476		9.52381	9.52381	9.52381	0				4.7619	33.3333		19.0476		9.52381	85.7143			14.2857	14.2857				9.52381		14.2857		4.7619			23.8095	28.5714	19.0476	57.1429	19.0476
421		9.52381		0	14.2857		4.7619	14.2857			19.0476	9.52381		14.2857		4.7619	4.7619	4.7619	0				4.7619	38.0952		19.0476		9.52381	80.9524			14.2857	14.2857				4.7619		9.52381		4.7619			19.0476	23.8095	19.0476	52.381	14.2857
422		14.2857		0	9.52381		4.7619	14.2857			19.0476	9.52381		14.2857		9.52381	9.52381	9.52381	0				9.52381	38.0952		14.2857		9.52381	80.9524			14.2857	14.2857				9.52381		9.52381		4.7619			23.8095	23.8095	19.0476	57.1429	14.2857
423		14.2857		0	14.2857		4.7619	14.2857			19.0476	9.52381		14.2857		9.52381	9.52381	9.52381	0				9.52381	33.3333		14.2857		9.52381	80.9524			14.2857	14.2857				9.52381		9.52381		4.7619			23.8095	23.8095	19.0476	57.1429	14.2857
424		14.2857		0	19.0476		4.7619	14.2857			19.0476	9.52381		14.2857		9.52381	9.52381	9.52381	4.7619				9.52381	33.3333		14.2857		9.52381	80.9524			14.2857	9.52381				9.52381		9.52381		4.7619			23.8095	28.5714	23.8095	61.9048	14.2857
425		9.52381		0	19.0476		4.7619	9.52381			19.0476	4.7619		14.2857		9.52381	9.52381	9.52381	4.7619				9.52381	33.3333		14.2857		9.52381	80.9524			14.2857	14.2857				9.52381		9.52381		4.7619			19.0476	23.8095	23.8095	61.9048	14.2857
426		9.52381		0	23.8095		4.7619	9.52381			19.0476	4.7619		14.2857		4.7619	4.7619	4.7619	4.7619				9.52381	33.3333		14.2857		9.52381	76.1905			14.2857	9.52381				4.7619		9.52381		4.7619			14.2857	23.8095	23.8095	61.9048	14.2857
427		9.52381		0	28.5714		9.52381	9.52381			19.0476	4.7619		19.0476		4.7619	4.7619	4.7619	9.52381				9.52381	33.3333		14.2857		14.2857	76.1905			9.52381	4.7619				4.7619		9.52381		4.7619			9.52381	23.8095	19.0476	61.9048	19.0476
428		4.7619		0	28.5714		9.52381	4.7619			19.0476	0		19.0476		4.7619	4.7619	4.7619	9.52381				9.52381	33.3333		19.0476		19.0476	71.4286			9.52381	4.7619				4.7619		9.52381		4.7619			9.52381	23.8095	19.0476	57.1429	19.0476
429		9.52381		0	28.5714		9.52381	4.7619			19.0476	0		14.2857		4.7619	4.7619	4.7619	9.52381				9.52381	28.5714		19.0476		14.2857	76.1905			9.52381	4.7619				4.7619		9.52381		4.7619			9.52381	19.0476	14.2857	52.381	14.2857
430		9.52381		0	28.5714		9.52381	9.52381			19.0476	0		14.2857		4.7619	4.7619	4.7619	14.2857				9.52381	28.5714		14.2857		14.2857	71.4286			9.52381	4.7619				4.7619		9.52381		4.7619			9.52381	19.0476	19.0476	47.619	19.0476
431		9.52381		0	28.5714		9.52381	14.2857			14.2857	0		14.2857		9.52381	9.52381	9.52381	14.2857				9.52381	28.5714		19.0476		14.2857	71.4286			9.52381	4.7619				9.52381		9.52381		4.7619			9.52381	23.8095	19.0476	47.619	19.0476
432		9.52381		0	28.5714		9.52381	14.2857			9.52381	0		14.2857		14.2857	14.2857	14.2857	14.2857				9.52381	28.5714		19.0476		14.2857	71.4286			9.52381	4.7619				14.2857		9.52381		0			4.7619	23.8095	23.8095	47.619	14.2857
433		9.52381		0	28.5714		9.52381	14.2857			9.52381	0		9.52381		14.2857	14.2857	14.2857	19.0476				9.52381	28.5714		19.0476		14.2857	66.6667			14.2857	4.7619				14.2857		9.52381		0			4.7619	23.8095	23.8095	42.8571	14.2857
434		9.52381		0	28.5714		9.52381	14.2857			9.52381	0		9.52381		19.0476	19.0476	19.0476	19.0476				9.52381	28.5714		19.0476		14.2857	66.6667			14.2857	4.7619				19.0476		9.52381		0			4.7619	28.5714	23.8095	38.0952	14.2857
435		9.52381		0	33.3333		9.52381	14.2857			9.52381	0		9.52381		19.0476	19.0476	19.0476	19.0476				9.52381	28.5714		19.0476		14.2857	61.9048			9.52381	9.52381				19.0476		4.7619		4.7619			4.7619	28.5714	19.0476	33.3333	14.2857
436		9.52381		0	38.0952		9.52381	9.52381			4.7619			9.52381		23.8095	23.8095	23.8095	19.0476				9.52381	28.5714		23.8095		14.2857	61.9048			9.52381	9.52381				19.0476		9.52381		4.7619			4.7619	28.5714	19.0476	38.0952	14.2857
437		9.52381		0	38.0952		9.52381	9.52381			4.7619			9.52381		28.5714	28.5714	28.5714	19.0476				9.52381	28.5714		23.8095		9.52381	57.1429			9.52381	14.2857				23.8095		9.52381		4.7619			9.52381	28.5714	19.0476	38.0952	14.2857
438		9.52381		0	38.0952		9.52381	9.52381			4.7619			9.52381		28.5714	28.5714	28.5714	23.8095				9.52381	28.5714		28.5714		9.52381	52.381			9.52381	14.2857				23.8095		4.7619		4.7619			14.2857	33.3333	14.2857	33.3333	14.2857
439		9.52381		0	38.0952		9.52381	9.52381			4.7619			14.2857		28.5714	28.5714	28.5714	23.8095				9.52381	28.5714		23.8095		9.52381	52.381			4.7619					23.8095		4.7619		4.7619			14.2857	33.3333	14.2857	28.5714	14.2857
440		9.52381		0	33.3333		4.7619	9.52381			4.7619			14.2857		33.3333	33.3333	33.3333	28.5714				4.7619	23.8095		28.5714		9.52381	47.619			9.52381					28.5714		4.7619		4.7619			19.0476	33.3333	14.2857	33.3333	19.0476
441		9.52381		4.7619	38.0952		4.7619	9.52381			4.7619			14.2857		33.3333	33.3333	33.3333	28.5714				4.7619	23.8095		28.5714		9.52381	52.381			9.52381					28.5714		4.7619		9.52381			19.0476	38.0952	14.2857	28.5714	19.0476
442		9.52381		9.52381	38.0952		4.7619	9.52381			0			14.2857		33.3333	33.3333	33.3333	28.5714				4.7619	19.0476		33.3333		9.52381	57.1429			9.52381					28.5714		4.7619		14.2857			19.0476	38.0952	19.0476	33.3333	23.8095
443		4.7619		9.52381	38.0952		4.7619	9.52381			0			14.2857		28.5714	28.5714	28.5714	28.5714				0	19.0476		33.3333		9.52381	57.1429			9.52381					23.8095		4.7619		14.2857			19.0476	42.8571	19.0476	33.3333	23.8095
444		4.7619		9.52381	33.3333		9.52381	9.52381			0			14.2857		28.5714	28.5714	28.5714	28.5714				0	19.0476		33.3333		9.52381	57.1429			9.52381					23.8095		4.7619		14.2857			19.0476	47.619	19.0476	33.3333	23.8095
445		4.7619		9.52381	28.5714		9.52381	14.2857			0			14.2857		28.5714	28.5714	28.5714	23.8095				0	23.8095		38.0952		9.52381	52.381			9.52381					23.8095		4.7619		14.2857			19.0476	42.8571	14.2857	28.5714	28.5714
446		9.52381		9.52381	33.3333		9.52381	14.2857			0			14.2857		28.5714	28.5714	28.5714	28.5714				0	19.0476		38.0952		9.52381	52.381			9.52381					23.8095		4.7619		14.2857			23.8095	42.8571	14.2857	28.5714	28.5714
447		9.52381		9.52381	28.5714		9.52381	14.2857			0			14.2857		33.3333	33.3333	33.3333	28.5714				0	19.0476		42.8571		9.52381	57.1429			9.52381					28.5714		4.7619		14.2857			23.8095	42.8571	14.2857	23.8095	28.5714
448		14.2857		9.52381	23.8095		4.7619	14.2857			0			9.52381		33.3333	38.0952	33.3333	23.8095				0	19.0476		47.619		4.7619	57.1429			9.52381					33.3333		4.7619		14.2857			23.8095	42.8571	19.0476	19.0476	23.8095
449		14.2857		9.52381	28.5714		4.7619	14.2857			0			9.52381		33.3333	38.0952	33.3333	23.8095				0	19.0476		42.8571		4.7619	57.1429			9.52381					33.3333		4.7619		14.2857			23.8095	42.8571	19.0476	23.8095	23.8095
450		9.52381		9.52381	28.5714		4.7619	14.2857			0			9.52381		33.3333	38.0952	33.3333	23.8095				0	19.0476		42.8571		4.7619	57.1429			14.2857					33.3333		4.7619		14.2857			23.8095	42.8571	19.0476	28.5714	23.8095
451		9.52381		14.2857	28.5714		4.7619	9.52381			0			14.2857		33.3333	38.0952	33.3333	19.0476				4.7619	19.0476		47.619		4.7619	57.1429			14.2857					33.3333		4.7619		14.2857			23.8095	42.8571	14.2857	33.3333	19.0476
452		9.52381		19.0476	28.5714		4.7619	9.52381			4.7619			14.2857		28.5714	33.3333	28.5714	19.0476				4.7619	19.0476		42.8571		4.7619	52.381			14.2857					28.5714		4.7619		14.2857			23.8095	42.8571	14.2857	33.3333	19.0476
453		9.52381		19.0476	28.5714		4.7619	9.52381			9.52381			14.2857		28.5714	33.3333	28.5714	19.0476				4.7619	19.0476		47.619		4.7619	47.619			14.2857					28.5714		4.7619		14.2857			23.8095	42.8571	9.52381	38.0952	19.0476
454		9.52381		19.0476	28.5714		4.7619	14.2857			9.52381			14.2857		28.5714	33.3333	28.5714	14.2857				4.7619	19.0476		47.619		4.7619	47.619			9.52381					28.5714		4.7619		14.2857			23.8095	42.8571	9.52381	42.8571	19.0476
455		9.52381		19.0476	28.5714		4.7619	14.2857			9.52381			14.2857		23.8095	28.5714	23.8095	14.2857				4.7619	19.0476		47.619		9.52381	47.619			9.52381					23.8095		4.7619		14.2857			23.8095	42.8571	9.52381	47.619	19.0476
456		14.2857		19.0476	23.8095		4.7619	19.0476			14.2857			14.2857		23.8095	28.5714	23.8095	14.2857				4.7619	14.2857		47.619		9.52381	47.619			9.52381					23.8095		4.7619		9.52381			23.8095	42.8571	9.52381	47.619	19.0476
457		14.2857		19.0476	19.0476		4.7619	23.8095			14.2857			14.2857		19.0476	23.8095	19.0476	14.2857				4.7619	14.2857		42.8571		9.52381	42.8571			9.52381					23.8095		0		9.52381			23.8095	42.8571	9.52381	47.619	23.8095
458		14.2857		19.0476	19.0476		4.7619	23.8095			14.2857			14.2857					14.2857				4.7619	9.52381		42.8571		9.52381	42.8571			9.52381							0		9.52381			19.0476	38.0952	14.2857	47.619	23.8095
459		14.2857		19.0476	19.0476		4.7619	23.8095			14.2857			14.2857					9.52381				4.7619	9.52381		38.0952		14.2857	42.8571			9.52381							0		9.52381			14.2857	33.3333	14.2857	52.381	19.0476
460		14.2857		19.0476	14.2857		4.7619	23.8095			14.2857			9.52381					9.52381				4.7619	14.2857		38.0952		19.0476	38.0952			9.52381							4.7619		9.52381			14.2857	28.5714	19.0476	52.381	19.0476
461		14.2857		19.0476	14.2857		4.7619	23.8095			14.2857			4.7619					4.7619				4.7619	19.0476		38.0952		19.0476	38.0952			4.7619							9.52381		9.52381			14.2857	23.8095	19.0476	47.619	19.0476
462		19.0476		14.2857	9.52381		4.7619	23.8095			19.0476			4.7619					9.52381				4.7619	19.0476		38.0952		19.0476	33.3333			4.7619							9.52381		4.7619			19.0476	19.0476	19.0476	47.619	23.8095
463		19.0476		9.52381	14.2857		4.7619	23.8095			19.0476			4.7619					9.52381				4.7619	19.0476		33.3333		19.0476	28.5714			9.52381							9.52381		4.7619			19.0476	19.0476	14.2857	42.8571	19.0476
464		19.0476		9.52381	14.2857		4.7619	23.8095			19.0476			4.7619					9.52381				9.52381	19.0476		38.0952		19.0476	23.8095			9.52381							9.52381		4.7619			14.2857	14.2857	14.2857	42.8571	23.8095
465		19.0476		9.52381	14.2857		0	23.8095			19.0476			4.7619					9.52381				9.52381	19.0476		38.0952		19.0476	19.0476			14.2857							9.52381		4.7619			14.2857	9.52381	14.2857	42.8571	23.8095
466		23.8095		9.52381	14.2857		0	19.0476			23.8095			4.7619					9.52381				9.52381	14.2857		38.0952		19.0476	19.0476			14.2857							9.52381		4.7619			14.2857	9.52381	14.2857	42.8571	19.0476
467		19.0476		9.52381	9.52381		0				28.5714			4.7619					4.7619				9.52381	14.2857		38.0952		19.0476	14.2857			14.2857							9.52381		4.7619			14.2857	9.52381	14.2857	42.8571	19.0476
468		23.8095		14.2857	9.52381		0				28.5714			4.7619					4.7619				9.52381	14.2857		38.0952		19.0476	9.52381			14.2857							14.2857		4.7619			14.2857	9.52381	14.2857	47.619	19.0476
469		23.8095		14.2857	9.52381		4.7619				33.3333								9.52381				9.52381	14.2857		33.3333		19.0476	4.7619			14.2857							14.2857		4.7619			19.0476	9.52381	9.52381	52.381	19.0476
470		23.8095		14.2857	4.7619		4.7619				33.3333								9.52381				9.52381	14.2857		38.0952		14.2857	4.7619			14.2857							14.2857		4.7619			19.0476	9.52381	9.52381	47.619	19.0476
471		28.5714		14.2857	9.52381		4.7619				33.3333								9.52381				14.2857	14.2857		38.0952		14.2857	0			9.52381							14.2857		4.7619			19.0476	9.52381	14.2857	47.619	19.0476
472		33.3333		9.52381	14.2857		9.52381				33.3333								9.52381				9.52381	14.2857		33.3333		14.2857	0			9.52381							14.2857		4.7619			19.0476	9.52381	14.2857	42.8571	19.0476
473		33.3333		4.7619	19.0476		9.52381				28.5714								14.2857				14.2857	19.0476		33.3333		14.2857	0			9.52381							14.2857		4.7619			23.8095	4.7619	14.2857	42.8571	19.0476
474		33.3333		9.52381	19.0476		9.52381				23.8095								14.2857				14.2857	19.0476		28.5714		14.2857	0			9.52381							14.2857		4.7619			28.5714	4.7619	14.2857	38.0952	23.8095
475		38.0952		14.2857	19.0476		9.52381				23.8095								14.2857				19.0476	19.0476		28.5714		14.2857				9.52381							14.2857		4.7619			28.5714	4.7619	19.0476	33.3333	23.8095
476		38.0952		14.2857	19.0476		9.52381				28.5714								14.2857				19.0476	19.0476		28.5714		9.52381				9.52381							14.2857		4.7619			28.5714	0	19.0476	28.5714	23.8095
477		33.3333		14.2857	19.0476		9.52381				23.8095								14.2857				19.0476	19.0476		33.3333		9.52381				9.52381							14.2857		4.7619			28.5714	0	19.0476	33.3333	23.8095
478		38.0952		14.2857	19.0476		14.2857				23.8095								14.2857				19.0476	23.8095		33.3333		9.52381				9.52381							14.2857		4.7619			28.5714	0	19.0476	33.3333	19.0476
479		38.0952		14.2857	19.0476		14.2857				23.8095								14.2857				19.0476	23.8095		38.0952		9.52381				9.52381							14.2857		4.7619			28.5714	0	19.0476	38.0952	19.0476
480		38.0952		19.0476	23.8095		19.0476				23.8095								14.2857				19.0476	23.8095		42.8571		4.7619				9.52381							19.0476		4.7619			28.5714	0	19.0476	33.3333	19.0476
481		42.8571		19.0476	28.5714		19.0476				23.8095								14.2857				19.0476	19.0476		47.619		4.7619				9.52381							14.2857		4.7619			28.5714	0	14.2857	38.0952	19.0476
482		42.8571		19.0476	33.3333		19.0476				23.8095								14.2857				19.0476	14.2857		42.8571		4.7619				9.52381							9.52381		4.7619			23.8095	0	14.2857	42.8571	19.0476
483		42.8571		19.0476	33.3333		19.0476				19.0476								14.2857				19.0476	14.2857		47.619		4.7619				9.52381							9.52381		4.7619			19.0476	0	14.2857	47.619	14.2857
484		42.8571		19.0476	28.5714		19.0476				19.0476								14.2857				23.8095	14.2857		52.381		4.7619				4.7619							14.2857		0			23.8095	0	14.2857	47.619	14.2857
485		42.8571		19.0476	33.3333		19.0476				19.0476								14.2857				19.0476	14.2857		47.619		4.7619				4.7619							14.2857		0			28.5714	4.7619	14.2857	47.619	9.52381
486		47.619		19.0476	33.3333		23.8095				19.0476								14.2857				19.0476	14.2857		47.619		4.7619				0							14.2857		4.7619			28.5714	4.7619	14.2857	47.619	9.52381
487		42.8571		19.0476	33.3333		23.8095				14.2857								14.2857				19.0476	14.2857		47.619		4.7619				0							14.2857		4.7619			28.5714	4.7619	14.2857	47.619	14.2857
488		42.8571		19.0476	33.3333		23.8095				9.52381								14.2857				19.0476	19.0476		47.619		9.52381				0							19.0476		4.7619			23.8095	4.7619	14.2857	47.619	19.0476
489		38.0952		14.2857	33.3333		28.5714				9.52381								14.2857				23.8095	19.0476		47.619		9.52381				0							14.2857		4.7619			23.8095	4.7619	14.2857	42.8571	23.8095
490		33.3333		14.2857	33.3333		23.8095				4.7619								9.52381				23.8095	19.0476		52.381		14.2857				0							14.2857		4.7619			23.8095	9.52381	14.2857	38.0952	23.8095
491		33.3333		14.2857	33.3333		23.8095				4.7619								9.52381				23.8095	19.0476		52.381		14.2857				4.7619							14.2857		4.7619			23.8095	9.52381	14.2857	42.8571	23.8095
492		28.5714		14.2857	28.5714		23.8095				4.7619								9.52381				19.0476	19.0476		52.381		14.2857				4.7619							14.2857		4.7619			23.8095	9.52381	9.52381	42.8571	23.8095
493		23.8095		14.2857	28.5714		23.8095				9.52381								9.52381				19.0476	23.8095		57.1429		14.2857				4.7619							14.2857		4.7619			23.8095	9.52381	9.52381	47.619	23.8095
494		23.8095		14.2857	23.8095		23.8095				14.2857								4.7619				14.2857	19.0476		57.1429		14.2857				4.7619							14.2857		4.7619			19.0476	9.52381	9.52381	47.619	23.8095
495		23.8095		9.52381	28.5714		23.8095				14.2857								4.7619				14.2857	19.0476		61.9048						4.7619							14.2857		4.7619			14.2857	9.52381	9.52381	52.381	19.0476
496		19.0476		4.7619	28.5714		23.8095				14.2857								4.7619				9.52381	19.0476		57.1429						4.7619							14.2857		4.7619			14.2857	9.52381	4.7619	57.1429	19.0476
497		19.0476		4.7619	33.3333		23.8095				9.52381								4.7619				9.52381	19.0476		61.9048						9.52381							14.2857		4.7619			14.2857	9.52381	4.7619	61.9048	19.0476
498		19.0476		4.7619	38.0952		23.8095				14.2857								9.52381				9.52381	19.0476		61.9048						9.52381							14.2857		4.7619			14.2857	14.2857	4.7619	57.1429	19.0476
499		19.0476		9.52381	42.8571		19.0476				14.2857								9.52381				9.52381	14.2857		61.9048						9.52381							14.2857		4.7619			14.2857	14.2857	4.7619	57.1429	23.8095
500		19.0476		9.52381	42.8571		19.0476				14.2857								9.52381				9.52381	14.2857		61.9048						9.52381							14.2857		4.7619			14.2857	19.0476	0	52.381	28.5714
501		23.8095		4.7619	42.8571		14.2857				14.2857								14.2857				9.52381	14.2857		61.9048						9.52381							9.52381		4.7619			14.2857	19.0476	0	52.381	28.5714
502		19.0476		4.7619	38.0952		19.0476				19.0476								14.2857				9.52381	14.2857		61.9048						9.52381							14.2857		9.52381			14.2857	19.0476	0	47.619	28.5714
503		19.0476		4.7619	33.3333		19.0476				19.0476								14.2857				9.52381	14.2857		66.6667						9.52381							14.2857		9.52381			14.2857	19.0476		42.8571	23.8095
504		14.2857		4.7619	38.0952		19.0476				23.8095								9.52381				9.52381	14.2857		66.6667						9.52381							19.0476		9.52381			19.0476	19.0476		38.0952	28.5714
505		14.2857		4.7619	38.0952		19.0476				23.8095								9.52381				4.7619	14.2857		66.6667						9.52381							14.2857		14.2857			14.2857	19.0476		42.8571	33.3333
506		19.0476		4.7619	33.3333		19.0476				28.5714								9.52381				4.7619	14.2857		71.4286						9.52381							14.2857		14.2857			9.52381	14.2857		42.8571	33.3333
507		14.2857		9.52381	33.3333		14.2857				28.5714								14.2857				4.7619	19.0476		76.1905						9.52381							14.2857		9.52381			14.2857	14.2857		47.619	33.3333
508		14.2857		9.52381	33.3333		14.2857				33.3333								19.0476				4.7619	19.0476		76.1905						9.52381							14.2857		9.52381			19.0476	19.0476		47.619	28.5714
509		14.2857		9.52381	33.3333		14.2857				38.0952								19.0476				4.7619	19.0476		76.1905						9.52381							9.52381		9.52381			19.0476	19.0476		52.381	23.8095
510		14.2857		14.2857	38.0952		9.52381				38.0952								19.0476				4.7619	19.0476		76.1905						9.52381							9.52381		9.52381			19.0476	19.0476		57.1429	19.0476
511		19.0476		14.2857	38.0952		9.52381				38.0952								19.0476				4.7619	14.2857		76.1905						9.52381							9.52381		9.52381			14.2857	14.2857		61.9048	19.0476
512		23.8095		14.2857	38.0952		9.52381				42.8571								19.0476				4.7619	19.0476		76.1905						4.7619							9.52381		9.52381			14.2857	14.2857		57.1429	19.0476
513		28.5714		14.2857	42.8571		9.52381				42.8571								19.0476				4.7619	19.0476		80.9524						4.7619							9.52381		9.52381			14.2857	14.2857		57.1429	23.8095
514		28.5714		19.0476	42.8571		4.7619				38.0952								19.0476				4.7619	14.2857		80.9524						4.7619							9.52381		9.52381			14.2857	14.2857		52.381	28.5714
515		28.5714		19.0476	42.8571		4.7619				33.3333								19.0476				4.7619	14.2857		85.7143						4.7619							9.52381		14.2857			14.2857	14.2857		52.381	28.5714
516		28.5714		19.0476	42.8571		4.7619				33.3333								23.8095				4.7619	14.2857		80.9524						4.7619							9.52381		14.2857			14.2857	19.0476		47.619	28.5714
517		28.5714		19.0476	42.8571		4.7619				33.3333								23.8095				4.7619	14.2857		80.9524						4.7619							9.52381		14.2857			14.2857	19.0476		42.8571	28.5714
518		33.3333		19.0476	42.8571		4.7619				33.3333								23.8095				4.7619	14.2857		76.1905						0							9.52381		14.2857			14.2857	19.0476		38.0952	28.5714
519		33.3333		19.0476	38.0952		4.7619				28.5714								19.0476				4.7619	14.2857		71.4286						0							9.52381		14.2857			14.2857	14.2857		42.8571	28.5714
520		28.5714		19.0476	38.0952		4.7619				33.3333								19.0476				4.7619	19.0476		71.4286						0							14.2857		14.2857			14.2857	19.0476		42.8571	23.8095
521		28.5714		19.0476	38.0952		4.7619				33.3333								19.0476				9.52381	19.0476		71.4286						0							14.2857		14.2857			14.2857	14.2857		47.619	23.8095
522		23.8095		19.0476	33.3333		4.7619				33.3333								14.2857				9.52381	19.0476		66.6667						0							14.2857		14.2857			14.2857	14.2857		47.619	23.8095
523		23.8095		19.0476	33.3333		0				28.5714								14.2857					19.0476		61.9048						0							9.52381		9.52381			14.2857	14.2857		52.381	23.8095
524		28.5714		19.0476	38.0952		0				33.3333								14.2857					19.0476		57.1429						0							14.2857		9.52381			19.0476	14.2857		57.1429	23.8095
525		28.5714		19.0476	38.0952		0				28.5714								14.2857					19.0476		52.381						0							9.52381		9.52381			14.2857	14.2857		61.9048	19.0476
526		28.5714		19.0476	42.8571		0				28.5714								14.2857					19.0476		47.619						0							9.52381		4.7619			14.2857	14.2857		57.1429	19.0476
527		23.8095		19.0476	47.619		0				23.8095								14.2857					19.0476		42.8571						0							9.52381		4.7619			14.2857	14.2857		57.1429	19.0476
528		23.8095		14.2857	47.619						23.8095								9.52381					19.0476		38.0952						0							9.52381		4.7619			9.52381	14.2857		52.381	19.0476
529		23.8095		14.2857	52.381						23.8095								4.7619					19.0476		33.3333						0							9.52381		4.7619			4.7619	9.52381		52.381	19.0476
530		23.8095		14.2857	52.381						19.0476								9.52381					14.2857		33.3333						0							9.52381		4.7619			4.7619	9.52381		47.619	19.0476
531		23.8095		9.52381	52.381						23.8095								9.52381					14.2857		28.5714						0							14.2857		4.7619			4.7619	9.52381		42.8571	19.0476
532		19.0476		9.52381	57.1429						23.8095								9.52381					19.0476		23.8095						0							14.2857		4.7619			4.7619	9.52381		38.0952	19.0476
533		14.2857		9.52381	61.9048						19.0476								9.52381					14.2857		23.8095						0							14.2857		9.52381				9.52381		42.8571	23.8095
534		9.52381		9.52381	61.9048						19.0476								9.52381					14.2857		23.8095						0							19.0476		9.52381				9.52381		42.8571	19.0476
535		14.2857		4.7619	61.9048						19.0476								14.2857					19.0476		19.0476						0							19.0476		9.52381				9.52381		47.619	19.0476
536		19.0476		4.7619	61.9048						19.0476								14.2857					19.0476		14.2857						4.7619							19.0476		4.7619				9.52381		47.619	19.0476
537		19.0476		4.7619	57.1429						19.0476								9.52381					19.0476		19.0476						4.7619							19.0476		4.7619				9.52381		52.381	19.0476
538		19.0476		4.7619	57.1429						19.0476								14.2857					19.0476		19.0476						4.7619							19.0476		4.7619				9.52381		57.1429	19.0476
539		14.2857		4.7619	52.381						19.0476								14.2857					23.8095		23.8095						4.7619							19.0476		4.7619				9.52381		61.9048	19.0476
540		14.2857		4.7619	52.381						23.8095								14.2857					28.5714		23.8095						4.7619							19.0476		4.7619				9.52381		57.1429	19.0476
541		14.2857		0	47.619						19.0476								14.2857					23.8095		23.8095						4.7619							14.2857		4.7619				4.7619		57.1429	19.0476
542		14.2857		0	47.619						23.8095								14.2857					23.8095		19.0476						4.7619							14.2857		4.7619				4.7619		52.381	14.2857
543		19.0476		0	47.619						23.8095								14.2857					23.8095		19.0476						4.7619							14.2857		4.7619				9.52381		52.381	14.2857
544		19.0476		0	47.619						23.8095								14.2857					28.5714		19.0476						4.7619							19.0476		4.7619				9.52381		47.619	14.2857
545		14.2857		0	42.8571						19.0476								14.2857					28.5714		19.0476						4.7619							19.0476		4.7619				9.52381		42.8571	14.2857
546		19.0476		0	42.8571						19.0476								14.2857					33.3333		19.0476						4.7619							19.0476		4.7619				9.52381		38.0952	14.2857
547		19.0476		0	38.0952						19.0476								14.2857					33.3333		19.0476						4.7619							19.0476		9.52381				9.52381		42.8571	9.52381
548		19.0476		0	33.3333						19.0476								14.2857					33.3333		19.0476						4.7619							19.0476		9.52381				9.52381		42.8571	9.52381
549		19.0476		0	33.3333						19.0476								14.2857					28.5714		19.0476						4.7619							19.0476		9.52381				9.52381		47.619	9.52381
550		19.0476		0	33.3333						14.2857								14.2857					28.5714								4.7619							19.0476		14.2857				9.52381		47.619	9.52381
551		19.0476		0	33.3333						14.2857								9.52381					28.5714								4.7619							19.0476		14.2857				9.52381		52.381	9.52381
552		19.0476		4.7619	28.5714						9.52381								9.52381					28.5714								4.7619							14.2857		14.2857				14.2857		57.1429	9.52381
553		19.0476		4.7619	28.5714						9.52381								9.52381					28.5714								4.7619							14.2857		14.2857				14.2857		61.9048	9.52381
554		19.0476		4.7619	23.8095						14.2857								9.52381					28.5714								4.7619							14.2857		9.52381				14.2857		57.1429	4.7619
555		19.0476		4.7619	19.0476						19.0476								14.2857					28.5714								4.7619							9.52381		9.52381				14.2857		57.1429	4.7619
556		14.2857		4.7619	14.2857						19.0476								9.52381					23.8095								4.7619							9.52381		9.52381				19.0476		52.381	0
557		9.52381		4.7619	14.2857						19.0476								9.52381					23.8095								0							9.52381		9.52381				23.8095		52.381	0
558		9.52381		4.7619	14.2857						19.0476								9.52381					28.5714								4.7619							9.52381		9.52381				19.0476		47.619	0
559		9.52381		4.7619	14.2857						19.0476								9.52381					28.5714								4.7619							9.52381		9.52381				23.8095		42.8571	4.7619
560		9.52381		4.7619							19.0476								9.52381					23.8095								4.7619							9.52381		9.52381				23.8095		38.0952	9.52381
561		9.52381		4.7619							14.2857								9.52381					23.8095								4.7619							14.2857		9.52381				28.5714		42.8571	9.52381
562		9.52381		4.7619							14.2857								9.52381					28.5714								4.7619							14.2857		9.52381				28.5714		42.8571	9.52381
563		9.52381		9.52381							9.52381								9.52381					33.3333								4.7619							14.2857		14.2857				28.5714		47.619	9.52381
564		9.52381		9.52381							9.52381								9.52381					33.3333								4.7619							14.2857		14.2857				23.8095		47.619	9.52381
565		14.2857		14.2857							9.52381								14.2857					28.5714								4.7619							9.52381		14.2857				23.8095		52.381	9.52381
566		14.2857		14.2857							14.2857								14.2857					33.3333								4.7619							9.52381		14.2857				23.8095		57.1429	14.2857
567		9.52381		14.2857							14.2857								14.2857					28.5714								4.7619							9.52381		14.2857				23.8095		61.9048	14.2857
568		9.52381		14.2857							14.2857								14.2857					33.3333								9.52381							14.2857		9.52381				23.8095		57.1429	14.2857
569		9.52381		14.2857							14.2857								14.2857					33.3333								14.2857							19.0476		9.52381				23.8095		57.1429	19.0476
570		9.52381		19.0476							14.2857								14.2857					33.3333								14.2857							23.8095		9.52381				23.8095		52.381	19.0476
571		9.52381		19.0476							14.2857								14.2857					33.3333								14.2857							23.8095		9.52381				23.8095		52.381	19.0476
572		9.52381		19.0476							14.2857								14.2857					33.3333								14.2857							23.8095		9.52381				28.5714		47.619	19.0476
573		9.52381		14.2857							14.2857								14.2857					33.3333								14.2857							28.5714		9.52381				23.8095		42.8571	19.0476
574		9.52381		14.2857							14.2857								14.2857					28.5714								14.2857							28.5714		9.52381				28.5714		38.0952	19.0476
575		14.2857		19.0476							9.52381								14.2857					28.5714								14.2857							28.5714		9.52381				28.5714		42.8571	19.0476
576		14.2857		19.0476							4.7619								14.2857					28.5714								14.2857							28.5714		9.52381				28.5714		42.8571	19.0476
577		14.2857		19.0476							4.7619								14.2857					28.5714								14.2857							33.3333		9.52381				23.8095		47.619	19.0476
578		14.2857		19.0476							4.7619								19.0476					28.5714								14.2857							33.3333		9.52381				19.0476		47.619	19.0476
579		14.2857		19.0476							4.7619								23.8095					23.8095								9.52381							33.3333		9.52381				19.0476		52.381	19.0476
580		14.2857		19.0476							9.52381								23.8095					23.8095								9.52381							38.0952		9.52381				19.0476		57.1429	14.2857
581		14.2857		19.0476							9.52381								23.8095					23.8095								9.52381							38.0952		9.52381				19.0476		61.9048	9.52381
582		14.2857		19.0476							9.52381								23.8095					19.0476								9.52381							33.3333		14.2857				19.0476		57.1429	14.2857
583		14.2857		19.0476							9.52381								23.8095					14.2857								9.52381							33.3333		14.2857				19.0476		57.1429	14.2857
584		19.0476		14.2857							9.52381								23.8095					9.52381								9.52381							33.3333		9.52381				23.8095		52.381	14.2857
585		14.2857		14.2857							9.52381								23.8095					9.52381								9.52381							33.3333		9.52381				28.5714		52.381	14.2857
586		9.52381		9.52381							14.2857								23.8095					9.52381								9.52381							33.3333		9.52381				28.5714		47.619	14.2857
587		14.2857		9.52381							9.52381								23.8095					4.7619								9.52381							28.5714		9.52381				28.5714		42.8571	9.52381
588		19.0476		9.52381							9.52381								23.8095					9.52381								9.52381							28.5714		9.52381				28.5714		38.0952	9.52381
589		19.0476		9.52381							14.2857								28.5714					9.52381								4.7619							23.8095		14.2857				28.5714		42.8571	9.52381
590		23.8095		9.52381							14.2857								33.3333					9.52381								4.7619							19.0476		14.2857				28.5714		42.8571	4.7619
591		23.8095		4.7619							19.0476								33.3333					9.52381								4.7619							14.2857		14.2857				33.3333		47.619	4.7619
592		28.5714		4.7619							23.8095								33.3333					14.2857								4.7619							19.0476		9.52381				33.3333		47.619	9.52381
593		28.5714		4.7619							23.8095								38.0952					19.0476								9.52381							19.0476		9.52381				28.5714		52.381	14.2857
594		28.5714		4.7619							23.8095								38.0952					23.8095								9.52381							14.2857		9.52381				28.5714		57.1429	14.2857
595		28.5714		4.7619							23.8095								38.0952					28.5714								14.2857							14.2857		9.52381				23.8095		61.9048	14.2857
596		23.8095		0							23.8095								38.0952					28.5714								14.2857							14.2857		9.52381				23.8095		57.1429	14.2857
597		23.8095		0							23.8095								33.3333					33.3333								14.2857							14.2857		14.2857				23.8095		57.1429	14.2857
598		23.8095		0							23.8095								38.0952					33.3333								14.2857							9.52381		14.2857				23.8095		52.381	14.2857
599		23.8095		0							23.8095								33.3333					33.3333								14.2857							9.52381		19.0476				23.8095		52.381	14.2857
600		23.8095									23.8095								28.5714					38.0952								14.2857							9.52381		19.0476				23.8095		47.619	14.2857
601		23.8095									19.0476								28.5714					38.0952								14.2857							9.52381		19.0476				19.0476		42.8571	14.2857
602		23.8095									19.0476								28.5714					42.8571								14.2857							9.52381		19.0476				23.8095		38.0952	14.2857
603		23.8095									19.0476								28.5714					42.8571								14.2857							9.52381		14.2857				19.0476		42.8571	9.52381
604		23.8095									19.0476								33.3333					47.619								14.2857							14.2857		14.2857				19.0476		42.8571	9.52381
605		19.0476									19.0476								33.3333					47.619								14.2857							14.2857		14.2857				19.0476		47.619	9.52381
606		19.0476									23.8095								33.3333					52.381								14.2857							14.2857		14.2857				19.0476		47.619	9.52381
607		23.8095									19.0476								28.5714					57.1429								14.2857							14.2857		14.2857				23.8095		52.381	14.2857
608		19.0476									23.8095								28.5714					61.9048								14.2857							19.0476		19.0476				23.8095		57.1429	14.2857
609		19.0476									23.8095								28.5714					57.1429								14.2857							19.0476		19.0476				23.8095		61.9048	14.2857
610		23.8095									19.0476								28.5714					52.381								14.2857							19.0476		14.2857				23.8095		57.1429	14.2857
611		19.0476									19.0476								23.8095					52.381								9.52381							19.0476		19.0476				23.8095		57.1429	14.2857
612		23.8095									14.2857								23.8095					57.1429								9.52381							23.8095		19.0476				23.8095		52.381	14.2857
613		19.0476									9.52381								23.8095					52.381								9.52381							19.0476		19.0476				23.8095		52.381	9.52381
614		19.0476									9.52381								19.0476					52.381								4.7619							19.0476		23.8095				23.8095		47.619	4.7619
615		23.8095									9.52381								23.8095					47.619								4.7619							19.0476		23.8095				23.8095		42.8571	4.7619
616		23.8095									9.52381								28.5714					47.619								4.7619							19.0476		23.8095				23.8095		38.0952	4.7619
617		28.5714									9.52381								33.3333					52.381								4.7619							19.0476		23.8095				28.5714		42.8571	4.7619
618		33.3333									9.52381								38.0952					47.619								4.7619							19.0476		19.0476				33.3333		42.8571	4.7619
619		38.0952									9.52381								33.3333					52.381								4.7619							19.0476		19.0476				33.3333		47.619	9.52381
620		42.8571									9.52381								33.3333					57.1429								4.7619							19.0476		14.2857				33.3333		47.619	9.52381
621		42.8571									9.52381								38.0952					57.1429								4.7619							23.8095		14.2857				33.3333		52.381	9.52381
622		47.619									9.52381								38.0952					57.1429								4.7619							19.0476		14.2857				33.3333		57.1429	9.52381
623		47.619									9.52381								42.8571					52.381								4.7619							19.0476		14.2857				28.5714		61.9048	9.52381
624		52.381									9.52381								42.8571					52.381								4.7619							19.0476		14.2857				28.5714		57.1429	9.52381
625		52.381									9.52381								42.8571					52.381								4.7619							14.2857		14.2857				28.5714		57.1429	9.52381
626		57.1429																	47.619					52.381								4.7619							14.2857		14.2857				23.8095		52.381	9.52381
627		61.9048																	52.381					52.381								4.7619							14.2857		14.2857				19.0476		52.381	9.52381
628		61.9048																	57.1429					47.619								4.7619							14.2857		14.2857				14.2857		47.619	4.7619
629		66.6667																	61.9048					47.619								4.7619							14.2857		9.52381				14.2857		42.8571	9.52381
630		66.6667																	66.6667					52.381								4.7619							14.2857		9.52381				14.2857		38.0952	9.52381
631		61.9048																	66.6667					52.381								4.7619							14.2857		14.2857				19.0476		42.8571	9.52381
632		66.6667																	66.6667					57.1429								4.7619							14.2857		9.52381				23.8095		42.8571	9.52381
633		61.9048																	66.6667					57.1429								9.52381							14.2857		9.52381				19.0476		47.619	9.52381
634		61.9048																	71.4286					61.9048								9.52381							14.2857		14.2857				19.0476		47.619	9.52381
635		61.9048																	76.1905					57.1429								9.52381							14.2857		14.2857				19.0476		52.381	9.52381
636		57.1429																	71.4286					57.1429								9.52381							14.2857		14.2857				19.0476		57.1429	9.52381
637		61.9048																	71.4286					52.381								4.7619							14.2857		14.2857				19.0476		61.9048	9.52381
638		61.9048																	66.6667					52.381								4.7619							14.2857		14.2857				14.2857		57.1429	9.52381
639		57.1429																	66.6667					52.381								4.7619							14.2857		14.2857				9.52381		57.1429	9.52381
640		52.381																	71.4286					52.381								4.7619							19.0476		14.2857				9.52381		52.381	9.52381
641		47.619																	76.1905					47.619								4.7619							19.0476		14.2857				9.52381		52.381	9.52381
642		47.619																	71.4286					47.619								4.7619							14.2857		14.2857				9.52381		47.619	9.52381
643		47.619																	71.4286					52.381								4.7619							14.2857		14.2857				9.52381		42.8571	9.52381
644		52.381																	71.4286					57.1429								4.7619							14.2857		14.2857				9.52381		38.0952	9.52381
645		52.381																	71.4286					57.1429								9.52381							14.2857		14.2857				9.52381		42.8571	9.52381
646		52.381																	66.6667					52.381								9.52381							14.2857		14.2857				9.52381		42.8571	9.52381
647		52.381																	66.6667					57.1429								9.52381							19.0476		19.0476				9.52381		47.619	9.52381
648		52.381																	61.9048					57.1429								9.52381							23.8095		19.0476				14.2857		47.619	9.52381
649		47.619																	61.9048					61.9048								9.52381							23.8095		19.0476				14.2857		52.381	9.52381
650		42.8571																	61.9048					57.1429								9.52381							19.0476		19.0476				14.2857		57.1429	4.7619
651		38.0952																	61.9048					52.381								9.52381							19.0476		19.0476				14.2857		61.9048	4.7619
652		42.8571																	61.9048					52.381								9.52381							19.0476		14.2857				14.2857		57.1429	4.7619
653		38.0952																	66.6667					47.619								9.52381							19.0476		14.2857				9.52381		57.1429	4.7619
654		38.0952																	66.6667					42.8571								4.7619							14.2857		14.2857				9.52381		52.381	9.52381
655		38.0952																	66.6667					38.0952								4.7619							14.2857		9.52381				9.52381		52.381	9.52381
656		42.8571																	66.6667					42.8571								4.7619							14.2857		9.52381				9.52381		47.619	9.52381
657		42.8571																	71.4286					47.619								4.7619							19.0476		14.2857				9.52381		42.8571	9.52381
658		38.0952																	71.4286					52.381								9.52381							19.0476		14.2857				9.52381		38.0952	9.52381
659		33.3333																	71.4286					47.619								9.52381							19.0476		14.2857				9.52381		42.8571	9.52381
660		33.3333																	66.6667					47.619								9.52381							19.0476		14.2857				9.52381		42.8571	9.52381
661		38.0952																	66.6667					42.8571								9.52381							14.2857		14.2857				9.52381		47.619	4.7619
662		42.8571																	66.6667					47.619								9.52381							14.2857		19.0476				9.52381		47.619	4.7619
663		42.8571																	71.4286					42.8571								9.52381									19.0476				14.2857		52.381	4.7619
664		38.0952																	71.4286					42.8571								9.52381									19.0476				19.0476		57.1429	4.7619
665		33.3333																	71.4286					38.0952								9.52381									19.0476				23.8095		61.9048	4.7619
666		28.5714																	71.4286					42.8571								4.7619									19.0476				23.8095		57.1429	4.7619
667		28.5714																	71.4286					47.619								9.52381									19.0476				23.8095		57.1429	4.7619
668		23.8095																	66.6667					42.8571								9.52381									14.2857				23.8095		52.381	4.7619
669		19.0476																	66.6667					42.8571								14.2857									14.2857				23.8095		52.381	4.7619
670		19.0476																	61.9048					38.0952								14.2857									14.2857				23.8095		47.619	4.7619
671		19.0476																	57.1429					38.0952								14.2857									14.2857				23.8095		42.8571	4.7619
672		23.8095																	52.381					38.0952								14.2857									14.2857				23.8095		38.0952	4.7619
673		19.0476																	47.619					38.0952								14.2857									14.2857				19.0476		42.8571	4.7619
674		19.0476																	42.8571					38.0952								14.2857									14.2857				19.0476		42.8571	4.7619
675		19.0476																	47.619					42.8571								14.2857									14.2857				19.0476		47.619	0
676		19.0476																	42.8571					42.8571								14.2857									14.2857				19.0476		47.619	0
677		14.2857																	38.0952					42.8571								19.0476									9.52381				19.0476		52.381	0
678		14.2857																	33.3333					42.8571								23.8095									4.7619				23.8095		57.1429	0
679		19.0476																	33.3333					42.8571								23.8095									4.7619				23.8095		61.9048	0
680		19.0476																	33.3333					42.8571								28.5714									9.52381				28.5714		57.1429	0
681		19.0476																	38.0952					42.8571								33.3333									9.52381				28.5714		57.1429	0
682		14.2857																	33.3333					42.8571								33.3333									14.2857				28.5714		52.381	0
683		9.52381																	28.5714					42.8571								33.3333									9.52381				28.5714		52.381	0
684		9.52381																	28.5714					47.619								33.3333									9.52381				23.8095		47.619	0
685		9.52381																	23.8095					47.619								33.3333									9.52381				19.0476		42.8571	0
686		9.52381																	19.0476					52.381								38.0952									9.52381				14.2857		38.0952	4.7619
687		9.52381																	19.0476					47.619								42.8571									9.52381				14.2857		42.8571	4.7619
688		9.52381																	19.0476					47.619								38.0952									9.52381				14.2857		42.8571	4.7619
689		9.52381																	19.0476					47.619								38.0952									9.52381				14.2857		47.619	4.7619
690		9.52381																	23.8095					47.619								33.3333									9.52381				9.52381		47.619	4.7619
691		14.2857																	23.8095					52.381								33.3333									9.52381				9.52381		52.381	4.7619
692		14.2857																	23.8095					52.381								38.0952									9.52381				14.2857		57.1429	4.7619
693		9.52381																	23.8095					52.381								38.0952									9.52381				19.0476		61.9048	4.7619
694		9.52381																	23.8095					52.381								38.0952									9.52381				19.0476		57.1429
695		9.52381																	23.8095					57.1429								42.8571									9.52381				19.0476		57.1429
696		9.52381																	19.0476					52.381								42.8571									9.52381				19.0476		52.381
697		9.52381																						52.381								42.8571									9.52381				23.8095		52.381
698		14.2857																						47.619								38.0952									9.52381				23.8095		47.619
699		14.2857																						42.8571								33.3333									9.52381				19.0476		42.8571
700		9.52381																						42.8571								28.5714									9.52381				19.0476		38.0952
701		9.52381																						47.619								23.8095									4.7619				14.2857		42.8571
702		14.2857																						52.381								23.8095									4.7619				14.2857		42.8571
703		14.2857																						57.1429								28.5714													14.2857		47.619
704		14.2857																						52.381								28.5714													14.2857		47.619
705		14.2857																						47.619								28.5714													19.0476		52.381
706		14.2857																						42.8571								28.5714													19.0476		57.1429
707		14.2857																						38.0952								23.8095													19.0476		61.9048
708		14.2857																						42.8571								23.8095													19.0476		57.1429
709		14.2857																						38.0952								23.8095													19.0476		57.1429
710		19.0476																						42.8571								23.8095													19.0476		52.381
711		19.0476																						38.0952								28.5714													19.0476		52.381
712		19.0476																						38.0952								28.5714													19.0476		47.619
713		19.0476																						42.8571								23.8095													19.0476		42.8571
714		19.0476																						42.8571								28.5714													14.2857		38.0952
715		19.0476																						47.619								28.5714													19.0476		42.8571
716		23.8095																						42.8571								23.8095													19.0476		42.8571
717		28.5714																						47.619								23.8095													19.0476		47.619
718		28.5714																						52.381								23.8095													19.0476		47.619
719		23.8095																						52.381								23.8095													19.0476		52.381
720		23.8095																						57.1429								23.8095													19.0476		57.1429
721		23.8095																						52.381								28.5714													19.0476		61.9048
722		28.5714																						52.381								33.3333													19.0476		57.1429
723		28.5714																						47.619								28.5714													23.8095		57.1429
724		28.5714																						42.8571								28.5714													23.8095		52.381
725		28.5714																						42.8571								28.5714													23.8095		52.381
726		33.3333																						42.8571								33.3333													19.0476		47.619
727		33.3333																						42.8571								33.3333													19.0476		42.8571
728		33.3333																						42.8571								33.3333													19.0476		38.0952
729		33.3333																						38.0952								28.5714													19.0476		42.8571
730		33.3333																						38.0952								28.5714													19.0476		42.8571
731		28.5714																						38.0952								28.5714													19.0476		47.619
732		28.5714																						38.0952								23.8095													19.0476		47.619
733		23.8095																						38.0952								28.5714													19.0476		52.381
734		23.8095																						33.3333								33.3333													14.2857		57.1429
735		23.8095																						38.0952								33.3333													14.2857		61.9048
736		23.8095																						38.0952								38.0952													9.52381		57.1429
737		19.0476																						38.0952								42.8571													9.52381		57.1429
738		14.2857																						33.3333								42.8571													9.52381		52.381
739		19.0476																						33.3333								42.8571													4.7619		52.381
740		19.0476																						33.3333								42.8571													4.7619		47.619
741		19.0476																						28.5714								42.8571													9.52381		42.8571
742		19.0476																						33.3333								38.0952													14.2857		38.0952
743		14.2857																						33.3333								38.0952													14.2857		42.8571
744		9.52381																						33.3333								42.8571													9.52381		42.8571
745		9.52381																						38.0952								38.0952													9.52381		47.619
746		14.2857																						42.8571								38.0952													9.52381		47.619
747		9.52381																						42.8571								33.3333													9.52381		52.381
748		14.2857																						47.619								33.3333													9.52381		57.1429
749		19.0476																						47.619								33.3333													14.2857		61.9048
750		23.8095																						47.619								38.0952													19.0476		57.1429
751		23.8095																						52.381								38.0952													23.8095		57.1429
752		23.8095																						47.619								38.0952													23.8095		52.381
753		23.8095																						52.381								42.8571													28.5714		52.381
754		23.8095																						52.381								38.0952													28.5714		47.619
755		23.8095																						52.381								38.0952													33.3333		42.8571
756		23.8095																						52.381								33.3333													33.3333		38.0952
757		23.8095																						47.619								28.5714													33.3333		42.8571
758		28.5714																						52.381								23.8095													33.3333		42.8571
759		28.5714																						52.381								23.8095													33.3333		47.619
760		23.8095																						47.619								23.8095													33.3333		47.619
761		28.5714																						47.619								23.8095													33.3333		52.381
762		28.5714																						47.619								28.5714													28.5714		57.1429
763		28.5714																						42.8571								28.5714													23.8095		61.9048
764		33.3333																						38.0952								23.8095													23.8095		57.1429
765		33.3333																						38.0952								19.0476													23.8095		57.1429
766		33.3333																						33.3333								19.0476													23.8095		52.381
767		28.5714																						33.3333								19.0476													23.8095		52.381
768		28.5714																						33.3333								19.0476													23.8095		47.619
769		23.8095																						33.3333								19.0476													23.8095		42.8571
770		23.8095																						33.3333								19.0476													23.8095		38.0952
771		19.0476																						38.0952								14.2857													19.0476		42.8571
772		19.0476																						38.0952								14.2857													14.2857		42.8571
773		19.0476																						38.0952								14.2857													14.2857		47.619
774		19.0476																						33.3333																					14.2857		52.381
775		19.0476																						28.5714																					14.2857		57.1429
776		19.0476																						28.5714																					9.52381		61.9048
777		19.0476																						23.8095																					9.52381		66.6667
778		19.0476																						28.5714																					9.52381		61.9048
779		14.2857																						28.5714																					9.52381		57.1429
780		14.2857																						33.3333																					9.52381		52.381
781		14.2857																						38.0952																					9.52381		52.381
782		9.52381																						42.8571																					9.52381		47.619
783		9.52381																						42.8571																					9.52381		42.8571
784		9.52381																						47.619																					14.2857		42.8571
785		9.52381																						52.381																					14.2857		42.8571
786		9.52381																						52.381																					14.2857		42.8571
787		14.2857																						57.1429																					14.2857		47.619
788		14.2857																						52.381																					14.2857		47.619
789		14.2857																						57.1429																					14.2857		47.619
790		14.2857																						57.1429																					14.2857		47.619
791		9.52381																						57.1429																					9.52381		47.619
792		9.52381																						57.1429																					9.52381		47.619
793		9.52381																						52.381																					9.52381		47.619
794		9.52381																						57.1429																					9.52381		42.8571
795		9.52381																						57.1429																					4.7619		38.0952
796		9.52381																						57.1429																					4.7619		38.0952
797		9.52381																						57.1429																					4.7619		33.3333
798		9.52381																						57.1429																					4.7619		33.3333
799		9.52381																						52.381																					4.7619		33.3333
800		14.2857																						47.619																					4.7619		38.0952
801		19.0476																						42.8571																					4.7619		38.0952
802		19.0476																						38.0952																					4.7619		42.8571
803		19.0476																						38.0952																					4.7619		42.8571
804		23.8095																						38.0952																					4.7619		42.8571
805																								38.0952																					0		38.0952
806																								33.3333																					0		42.8571
807																								38.0952																					0		42.8571
808																								38.0952																					0		42.8571
809																								38.0952																					0		47.619
810																								33.3333																					0		52.381
811																								28.5714																					0		57.1429
812																								28.5714																					0		61.9048
813																								23.8095																					4.7619		57.1429
814																								28.5714																					4.7619		52.381
815																								28.5714																					9.52381		52.381
816																								33.3333																					9.52381		52.381
817																								38.0952																					9.52381		47.619
818																								38.0952																					9.52381		47.619
819																								42.8571																					9.52381		47.619
820																								42.8571																					9.52381		47.619
821																								42.8571																					9.52381		47.619
822																								47.619																					9.52381		52.381
823																								47.619																					14.2857		52.381
824																								47.619																					14.2857		52.381
825																								52.381																					14.2857		57.1429
826																								47.619																					14.2857		57.1429
827																								52.381																					14.2857		57.1429
828																								47.619																					14.2857		57.1429
829																								47.619																					14.2857		52.381
830																								47.619																					19.0476		47.619
831																								47.619																					19.0476		47.619
832																								47.619																					19.0476		42.8571
833																								47.619																					19.0476		38.0952
834																								47.619																					14.2857		38.0952
835																								42.8571																					14.2857		42.8571
836																								38.0952																					14.2857		42.8571
837																								38.0952																					14.2857		47.619
838																								38.0952																					14.2857		47.619
839																								38.0952																					14.2857		52.381
840																								38.0952																					19.0476		52.381
841																								38.0952																					23.8095		57.1429
842																								42.8571																					23.8095		52.381
843																								42.8571																					23.8095		47.619
844																								42.8571																					23.8095		47.619
845																								38.0952																					23.8095		52.381
846																								33.3333																					23.8095		52.381
847																								33.3333																					23.8095		57.1429
848																								28.5714																					23.8095		52.381
849																								33.3333																					23.8095		52.381
850																								33.3333																					23.8095		52.381
851																								33.3333																					19.0476		52.381
852																								38.0952																					19.0476		52.381
853																								42.8571																					23.8095		57.1429
854																								47.619																					23.8095		57.1429
855																								52.381																					23.8095		57.1429
856																								52.381																					23.8095		52.381
857																								52.381																					19.0476		52.381
858																								52.381																					23.8095		47.619
859																								47.619																					23.8095		47.619
860																								52.381																					23.8095		47.619
861																								52.381																					23.8095		47.619
862																								52.381																					23.8095		42.8571
863																								52.381																					28.5714		42.8571
864																								47.619																					33.3333		42.8571
865																								52.381																					28.5714		42.8571
866																								52.381																					28.5714		42.8571
867																								52.381																					28.5714		42.8571
868																								52.381																					33.3333		42.8571
869																								52.381																					33.3333		47.619
870																								47.619																					33.3333		42.8571
871																								42.8571																					33.3333		42.8571
872																								42.8571																					33.3333		42.8571
873																								38.0952																					33.3333		42.8571
874																								38.0952																					28.5714		38.0952
875																								33.3333																					28.5714		38.0952
876																								33.3333																					33.3333		38.0952
877																								33.3333																					33.3333		42.8571
878																								38.0952																					33.3333		47.619
879																								38.0952																					28.5714		47.619
880																								38.0952																					28.5714		52.381
881																								33.3333																					28.5714		47.619
882																								28.5714																					28.5714		42.8571
883																								28.5714																					23.8095		47.619
884																								23.8095																					19.0476		47.619
885																								28.5714																					19.0476		47.619
886																								28.5714																					19.0476		42.8571
887																								33.3333																					19.0476		38.0952
888																								38.0952																					19.0476		33.3333
889																								38.0952																					14.2857		33.3333
890																								42.8571																					14.2857		33.3333
891																								42.8571																					14.2857		33.3333
892																								42.8571																					14.2857		33.3333
893																								47.619																					14.2857		33.3333
894																								47.619																					14.2857		28.5714
895																								47.619																					14.2857		33.3333
896																								52.381																					14.2857		33.3333
897																								47.619																					9.52381		33.3333
898																								52.381																					9.52381		33.3333
899																								47.619																					9.52381		28.5714
900																								47.619																					14.2857		28.5714
901																								47.619																					14.2857		23.8095
902																								47.619																					14.2857		28.5714
903																								47.619																					9.52381		33.3333
904																								47.619																					9.52381		33.3333
905																								47.619																					9.52381		38.0952
906																								42.8571																					4.7619		42.8571
907																								38.0952																					4.7619		42.8571
908																								38.0952																					4.7619		42.8571
909																								38.0952																					4.7619		42.8571
910																								38.0952																					9.52381		38.0952
911																								38.0952																					9.52381		33.3333
912																								38.0952																					9.52381		33.3333
913																								42.8571																					9.52381		38.0952
914																								42.8571																					9.52381		42.8571
915																								42.8571																					14.2857		42.8571
916																								38.0952																					14.2857		38.0952
917																								33.3333																					14.2857		42.8571
918																								33.3333																					14.2857		42.8571
919																								28.5714																					14.2857		38.0952
920																								33.3333																					14.2857		38.0952
921																								33.3333																					9.52381		38.0952
922																								33.3333																					9.52381		42.8571
923																								38.0952																					9.52381		38.0952
924																								42.8571																					14.2857		38.0952
925																								42.8571																					14.2857		33.3333
926																								47.619																					19.0476		28.5714
927																								52.381																					19.0476		23.8095
928																								52.381																					23.8095		23.8095
929																								47.619																					28.5714		28.5714
930																								42.8571																					28.5714		33.3333
931																								42.8571																					23.8095		33.3333
932																								38.0952																					23.8095		33.3333
933																								38.0952																					23.8095		33.3333
934																								33.3333																					28.5714		33.3333
935																								28.5714																					28.5714		33.3333
936																								28.5714																					23.8095		38.0952
937																								28.5714																					23.8095		38.0952
938																								28.5714																					23.8095		33.3333
939																								28.5714																					23.8095		38.0952
940																								28.5714																					28.5714		38.0952
941																								23.8095																					28.5714		42.8571
942																								19.0476																					28.5714		47.619
943																								19.0476																					33.3333		42.8571
944																								14.2857																					33.3333		42.8571
945																								9.52381																					33.3333		38.0952
946																								9.52381																					33.3333		42.8571
947																								4.7619																					33.3333		42.8571
948																								0																					38.0952		42.8571
949																								0																					33.3333		42.8571
950																								0																					28.5714		42.8571
951																								0																					28.5714		42.8571
952																								0																					28.5714		42.8571
953																								4.7619																					33.3333		42.8571
954																								9.52381																					33.3333		47.619
955																								9.52381																					28.5714		42.8571
956																								9.52381																					28.5714		38.0952
957																								9.52381																					28.5714		38.0952
958																								9.52381																					33.3333		42.8571
959																								9.52381																					33.3333		47.619
960																								14.2857																					33.3333		47.619
961																								19.0476																					28.5714		47.619
962																								23.8095																					28.5714		42.8571
963																								23.8095																					33.3333		38.0952
964																								28.5714																					28.5714		38.0952
965																								28.5714																					28.5714		38.0952
966																								28.5714																					23.8095		42.8571
967																								28.5714																					23.8095		38.0952
968																								28.5714																					23.8095		38.0952
969																								28.5714																					19.0476		38.0952
970																								28.5714																					19.0476		38.0952
971																								33.3333																					19.0476		38.0952
972																								33.3333																					23.8095		33.3333
973																								38.0952																					23.8095		38.0952
974																								33.3333																					23.8095		42.8571
975																								28.5714																					28.5714		38.0952
976																								33.3333																					28.5714		38.0952
977																								33.3333																					28.5714		42.8571
978																								33.3333																					28.5714		42.8571
979																								33.3333																					23.8095		38.0952
980																								33.3333																					23.8095		33.3333
981																								28.5714																					28.5714		33.3333
982																								23.8095																					28.5714		33.3333
983																								19.0476																					33.3333		33.3333
984																								19.0476																					28.5714		33.3333
985																								14.2857																					28.5714		33.3333
986																																													28.5714		38.0952
987																																													28.5714		38.0952
988																																													28.5714		42.8571
989																																													28.5714		42.8571
990																																													28.5714		42.8571
991																																													33.3333		42.8571
992																																													33.3333		38.0952
993																																													33.3333		38.0952
994																																													33.3333		33.3333
995																																													28.5714		28.5714
996																																													28.5714		28.5714
997																																													28.5714		28.5714
998																																													28.5714		28.5714
999																																													28.5714		23.8095
1000																																													28.5714		28.5714
1001																																													28.5714		28.5714
1002																																													23.8095		28.5714
1003																																													28.5714		28.5714
1004																																													28.5714		28.5714
1005																																													28.5714		33.3333
1006																																													28.5714		38.0952
1007																																													28.5714		33.3333
1008																																													28.5714		33.3333
1009																																													28.5714		33.3333
1010																																													23.8095		38.0952
1011																																													23.8095		42.8571
1012																																													19.0476		42.8571
1013																																													19.0476		42.8571
1014																																													14.2857		42.8571
1015																																													14.2857		47.619
1016																																													19.0476		47.619
1017																																													19.0476		52.381
1018																																													19.0476		52.381
1019																																													19.0476		47.619
1020																																													19.0476		52.381
1021																																													19.0476		52.381
1022																																													19.0476		52.381
1023																																													23.8095		47.619
1024																																													23.8095		52.381
1025																																													19.0476		52.381
1026																																													23.8095		52.381
1027																																													28.5714		47.619
1028																																													28.5714		47.619
1029																																													33.3333		47.619
1030																																													33.3333		42.8571
1031																																													33.3333		38.0952
1032																																													33.3333		33.3333
1033																																													38.0952		33.3333
1034																																													38.0952		33.3333
1035																																													38.0952		38.0952
1036																																													38.0952		38.0952
1037																																													38.0952		38.0952
1038																																													33.3333		38.0952
1039																																													38.0952		38.0952
1040																																													38.0952		42.8571
1041																																													38.0952		42.8571
1042																																													38.0952		38.0952
1043																																													38.0952		38.0952
1044																																													33.3333		38.0952
1045																																													28.5714		38.0952
1046																																													28.5714		42.8571
1047																																													23.8095		42.8571
1048																																													19.0476		47.619
1049																																													19.0476		47.619
1050																																													14.2857		47.619
1051																																													14.2857		52.381
1052																																													19.0476		52.381
1053																																													19.0476		52.381
1054																																													14.2857		52.381
1055																																													14.2857		57.1429
1056																																													14.2857		52.381
1057																																													14.2857		47.619
1058																																													9.52381		52.381
1059																																													9.52381		47.619
1060																																													4.7619		47.619
1061																																													4.7619		42.8571
1062																																													4.7619		42.8571
1063																																													9.52381		42.8571
1064																																													9.52381		47.619
1065																																													9.52381		47.619
1066																																													9.52381		47.619
1067																																													9.52381		42.8571
1068																																													9.52381		42.8571
1069																																													9.52381		38.0952
1070																																													14.2857		38.0952
1071																																													14.2857		33.3333
1072																																													14.2857		28.5714
1073																																													9.52381		33.3333
1074																																													9.52381		38.0952
1075																																													9.52381		38.0952
1076																																													9.52381		38.0952
1077																																													9.52381		42.8571
1078																																													9.52381		47.619
1079																																													14.2857		42.8571
1080																																													14.2857		42.8571
1081																																													14.2857		42.8571
1082																																													14.2857		42.8571
1083																																													14.2857		42.8571
1084																																													14.2857		42.8571
1085																																													14.2857		42.8571
1086																																													19.0476		42.8571
1087																																													23.8095		38.0952
1088																																													23.8095		42.8571
1089																																													28.5714		38.0952
1090																																													33.3333		38.0952
1091																																													28.5714		38.0952
1092																																													28.5714		38.0952
1093																																													28.5714		42.8571
1094																																													28.5714		38.0952
1095																																													28.5714		33.3333
1096																																													28.5714		38.0952
1097																																													28.5714		33.3333
1098																																													28.5714		28.5714
1099																																													28.5714		28.5714
1100																																													23.8095		33.3333
1101																																													23.8095		33.3333
1102																																													23.8095		33.3333
1103																																													28.5714		38.0952
1104																																													33.3333		38.0952
1105																																													28.5714		38.0952
1106																																													28.5714		33.3333
1107																																													23.8095		38.0952
1108																																													23.8095		38.0952
1109																																													23.8095		38.0952
1110																																													23.8095		42.8571
1111																																													19.0476		42.8571
1112																																													19.0476		47.619
1113																																													19.0476		47.619
1114																																													19.0476		42.8571
1115																																													19.0476		42.8571
1116																																													19.0476		47.619
1117																																													19.0476		42.8571
1118																																													23.8095		47.619
1119																																													23.8095		47.619
1120																																													28.5714		47.619
1121																																													33.3333		42.8571
1122																																													33.3333		42.8571
1123																																													33.3333		42.8571
1124																																													33.3333		42.8571
1125																																													33.3333		38.0952
1126																																													38.0952		42.8571
1127																																													42.8571		42.8571
1128																																													42.8571		38.0952
1129																																													38.0952		38.0952
1130																																													38.0952		33.3333
1131																																													38.0952		28.5714
1132																																													42.8571		28.5714
1133																																													47.619		23.8095
1134																																													47.619		28.5714
1135																																													52.381		28.5714
1136																																													57.1429		28.5714
1137																																													57.1429		28.5714
1138																																													61.9048		33.3333
1139																																													57.1429		33.3333
1140																																													61.9048		33.3333
1141																																													57.1429		33.3333
1142																																													57.1429		33.3333
1143																																													57.1429		33.3333
1144																																													57.1429		33.3333
1145																																													52.381		33.3333
1146																																													47.619		38.0952
1147																																													42.8571		38.0952
1148																																													38.0952		38.0952
1149																																													38.0952		42.8571
1150																																													38.0952		47.619
1151																																													38.0952		47.619
1152																																													33.3333		52.381
1153																																													28.5714		52.381
1154																																													23.8095		57.1429
1155																																													23.8095		52.381
1156																																													19.0476		57.1429
1157																																													14.2857		57.1429
1158																																													14.2857		57.1429
1159																																													9.52381		52.381
1160																																													9.52381		47.619
1161																																													4.7619		52.381
1162																																													4.7619		47.619
1163																																													4.7619		47.619
1164																																													4.7619		47.619
1165																																													9.52381		47.619
1166																																													9.52381		47.619
1167																																													9.52381		47.619
1168																																													9.52381		42.8571
1169																																													9.52381		42.8571
1170																																													9.52381		38.0952
1171																																													9.52381		38.0952
1172																																													9.52381		38.0952
1173																																													9.52381		33.3333
1174																																													9.52381		38.0952
1175																																													9.52381		38.0952
1176																																													9.52381		38.0952
1177																																													9.52381		38.0952
1178																																													9.52381		38.0952
1179																																													9.52381		33.3333
1180																																													9.52381		38.0952
1181																																													9.52381		38.0952
1182																																													9.52381		33.3333
1183																																													9.52381		33.3333
1184																																													4.7619		33.3333
1185																																													4.7619		38.0952
1186																																													0		42.8571
1187																																													0		38.0952
1188																																													0		33.3333
1189																																													0		38.0952
1190																																													0		42.8571
1191																																													0		42.8571
1192																																													0		38.0952
1193																																													0		38.0952
1194																																													0		42.8571
1195																																													0		38.0952
1196																																													0		33.3333
1197																																													0		38.0952
1198																																													0		33.3333
1199																																													0		33.3333
1200																																													4.7619		33.3333
1201																																													4.7619		28.5714
1202																																													4.7619		28.5714
1203																																													4.7619		33.3333
1204																																													4.7619		33.3333
1205																																													4.7619		33.3333
1206																																													4.7619		28.5714
1207																																													4.7619		23.8095
1208																																													4.7619		23.8095
1209																																													4.7619		28.5714
1210																																													4.7619		28.5714
1211																																															23.8095
1212																																															28.5714
1213																																															28.5714
1214																																															28.5714
1215																																															28.5714
1216																																															33.3333
1217																																															33.3333
1218																																															33.3333
1219																																															33.3333
1220																																															33.3333
1221																																															33.3333
1222																																															38.0952
1223																																															38.0952
1224																																															38.0952
1225																																															38.0952
1226																																															42.8571
1227																																															42.8571
1228																																															42.8571
1229																																															42.8571
1230																																															38.0952
1231																																															33.3333
1232																																															33.3333
1233																																															28.5714
1234																																															28.5714
1235																																															28.5714
1236																																															23.8095
1237																																															19.0476
1238																																															23.8095
1239																																															19.0476
1240																																															19.0476
1241																																															19.0476
1242																																															19.0476
1243																																															14.2857
1244																																															19.0476
1245																																															14.2857
1246																																															14.2857
1247																																															14.2857
1248																																															14.2857
1249																																															14.2857
1250																																															14.2857
1251																																															19.0476
1252																																															19.0476
1253																																															19.0476
1254																																															19.0476
1255																																															19.0476
1256																																															19.0476
1257																																															19.0476
1258																																															19.0476
1259																																															14.2857
1260																																															14.2857
1261																																															14.2857
1262																																															14.2857
1263																																															14.2857
1264																																															14.2857
1265																																															14.2857
1266																																															19.0476
1267																																															19.0476
1268																																															14.2857
1269																																															14.2857
1270																																															14.2857
1271																																															14.2857
1272																																															9.52381
1273																																															9.52381
1274																																															9.52381
1275																																															9.52381
1276																																															9.52381
1277																																															9.52381
1278																																															9.52381
1279																																															9.52381
1280																																															9.52381
1281																																															9.52381
1282																																															14.2857
1283																																															14.2857
1284																																															19.0476
1285																																															23.8095
1286																																															23.8095
1287																																															19.0476
1288																																															19.0476
1289																																															19.0476
1290																																															19.0476
1291																																															23.8095
1292																																															23.8095
1293																																															23.8095
1294																																															23.8095
1295																																															23.8095
1296																																															28.5714
1297																																															33.3333
1298																																															33.3333
1299																																															33.3333
1300																																															33.3333
1301																																															38.0952
1302																																															38.0952
1303																																															33.3333
1304																																															38.0952
1305																																															33.3333
1306																																															33.3333
1307																																															33.3333
1308																																															38.0952
1309																																															42.8571
1310																																															47.619
1311																																															47.619
1312																																															47.619
1313																																															47.619
1314																																															47.619
1315																																															52.381
1316																																															52.381
1317																																															52.381
1318																																															52.381
1319																																															52.381
1320																																															57.1429
1321																																															57.1429
1322																																															52.381
1323																																															52.381
1324																																															52.381
1325																																															47.619
1326																																															47.619
1327																																															42.8571
1328																																															38.0952
1329																																															33.3333
1330																																															28.5714
1331																																															23.8095
1332																																															23.8095
1333																																															19.0476
1334																																															23.8095
1335																																															23.8095
1336																																															23.8095
1337																																															28.5714
1338																																															23.8095
1339																																															19.0476
1340																																															19.0476
1341																																															14.2857
1342																																															14.2857
1343																																															14.2857
1344																																															14.2857
1345																																															14.2857
1346																																															14.2857
1347																																															19.0476
1348																																															23.8095
1349																																															28.5714
1350																																															28.5714
1351																																															28.5714
1352																																															28.5714
1353																																															28.5714
1354																																															28.5714
1355																																															23.8095
1356																																															23.8095
1357																																															19.0476
1358																																															14.2857
1359																																															14.2857
1360																																															14.2857
1361																																															19.0476
1362																																															23.8095
1363																																															23.8095
1364																																															23.8095
1365																																															23.8095
1366																																															23.8095
1367																																															23.8095
1368																																															23.8095
1369																																															19.0476
1370																																															14.2857
1371																																															14.2857
1372																																															14.2857
1373																																															14.2857
1374																																															14.2857
1375																																															14.2857
1376																																															19.0476
1377																																															19.0476
1378																																															19.0476
1379																																															19.0476
1380																																															23.8095
1381																																															23.8095
1382																																															19.0476
1383																																															14.2857
1384																																															14.2857
1385																																															14.2857
1386																																															14.2857
1387																																															14.2857
1388																																															14.2857
1389																																															9.52381
1390																																															9.52381
1391																																															14.2857
1392																																															19.0476
1393																																															19.0476
1394																																															19.0476
1395																																															23.8095
1396																																															23.8095
1397																																															19.0476
1398																																															19.0476
1399																																															23.8095
1400																																															23.8095
1401																																															19.0476
1402																																															19.0476
1403																																															23.8095
1404																																															23.8095
1405																																															23.8095
1406																																															23.8095
1407																																															23.8095
1408																																															23.8095
1409																																															23.8095
1410																																															28.5714
1411																																															28.5714
1412																																															23.8095
1413																																															19.0476
1414																																															19.0476
1415																																															19.0476
1416																																															14.2857
1417																																															14.2857
1418																																															19.0476
1419																																															19.0476
1420																																															14.2857
1421																																															14.2857
1422																																															19.0476
1423																																															19.0476
1424																																															14.2857
1425																																															14.2857
1426																																															14.2857
1427																																															14.2857
1428																																															14.2857
1429																																															14.2857
1430																																															19.0476
1431																																															14.2857
1432																																															19.0476
1433																																															23.8095
1434																																															28.5714
1435																																															33.3333
1436																																															33.3333
1437																																															33.3333
1438																																															33.3333
1439																																															33.3333
1440																																															38.0952
1441																																															38.0952
1442																																															38.0952
1443																																															33.3333
1444																																															38.0952
1445																																															38.0952
1446																																															38.0952
1447																																															38.0952
1448																																															38.0952
1449																																															38.0952
1450																																															42.8571
1451																																															38.0952
1452																																															38.0952
1453																																															33.3333
1454																																															28.5714
1455																																															23.8095
1456																																															19.0476
1457																																															19.0476
1458																																															19.0476
1459																																															19.0476
1460																																															14.2857
1461																																															9.52381
1462																																															14.2857
1463																																															14.2857
1464																																															19.0476
1465																																															14.2857
1466																																															19.0476
1467																																															19.0476
1468																																															23.8095
1469																																															23.8095
1470																																															23.8095
1471																																															19.0476
1472																																															19.0476
1473																																															19.0476
1474																																															19.0476
1475																																															19.0476
1476																																															19.0476
1477																																															19.0476
1478																																															19.0476
1479																																															19.0476
1480																																															19.0476
1481																																															19.0476
1482																																															19.0476
1483																																															14.2857
1484																																															19.0476
1485																																															14.2857
1486																																															14.2857
1487																																															9.52381
1488																																															9.52381
1489																																															4.7619
1490																																															4.7619
1491																																															4.7619
1492																																															4.7619
1493																																															4.7619
1494																																															4.7619
1495																																															4.7619
1496																																															4.7619
1497																																															4.7619
1498																																															4.7619
1499																																															4.7619
1500																																															4.7619
1501																																															4.7619
1502																																															4.7619
1503																																															4.7619
1504																																															4.7619
1505																																															0
1506																																															0
1507																																															0
1508																																															0
1509																																															0
1510																																															0
1511																																															0
1512																																															0
1513																																															0
1514																																															0
1515																																															0
1516																																															4.7619
1517																																															4.7619
1518																																															4.7619
1519																																															4.7619
1520																																															4.7619
1521																																															4.7619
1522																																															4.7619
1523																																															4.7619
1524																																															4.7619
1525																																															9.52381
1526																																															14.2857
1527																																															14.2857
1528																																															14.2857
1529																																															19.0476
1530																																															19.0476
1531																																															23.8095
1532																																															28.5714
1533																																															33.3333
1534																																															33.3333
1535																																															33.3333
1536																																															33.3333
1537																																															28.5714
1538																																															28.5714
1539																																															28.5714
1540																																															28.5714
1541																																															28.5714
1542																																															28.5714
1543																																															28.5714
1544																																															28.5714
1545																																															33.3333
1546																																															28.5714
1547																																															23.8095
1548																																															23.8095
1549																																															28.5714
1550																																															23.8095
1551																																															23.8095
1552																																															23.8095
1553																																															19.0476
1554																																															14.2857
1555																																															14.2857
1556																																															14.2857
1557																																															14.2857
1558																																															14.2857
1559																																															14.2857
1560																																															14.2857
1561																																															19.0476
1562																																															19.0476
1563																																															19.0476
1564																																															19.0476
1565																																															23.8095
1566																																															19.0476
1567																																															19.0476
1568																																															19.0476
1569																																															23.8095
1570																																															19.0476
1571																																															19.0476
1572																																															19.0476
1573																																															14.2857
1574																																															14.2857
1575																																															14.2857
1576																																															19.0476
1577																																															19.0476
1578																																															19.0476
1579																																															19.0476
1580																																															19.0476
1581																																															19.0476
1582																																															14.2857
1583																																															14.2857
1584																																															14.2857
1585																																															14.2857
1586																																															9.52381
1587																																															9.52381
1588																																															9.52381
1589																																															9.52381
1590																																															4.7619
1591																																															4.7619
1592																																															4.7619
1593																																															4.7619
1594																																															4.7619
1595																																															4.7619
1596																																															9.52381
1597																																															4.7619
1598																																															4.7619
1599																																															4.7619
1600																																															4.7619
1601																																															4.7619
1602																																															9.52381
1603																																															9.52381
1604																																															9.52381
1605																																															9.52381
1606																																															14.2857
1607																																															14.2857
1608																																															14.2857
1609																																															14.2857
1610																																															14.2857
1611																																															14.2857
1612																																															14.2857
1613																																															14.2857
1614																																															14.2857
1615																																															14.2857
1616																																															14.2857
1617																																															9.52381
1618																																															9.52381
1619																																															9.52381
1620																																															14.2857
1621																																															14.2857
1622																																															14.2857
1623																																															9.52381
1624																																															9.52381
1625																																															9.52381
1626																																															9.52381
1627																																															4.7619
1628																																															4.7619
1629																																															9.52381
1630																																															9.52381
1631																																															14.2857
1632																																															14.2857
1633																																															14.2857
1634																																															14.2857
1635																																															14.2857
1636																																															14.2857
1637																																															14.2857
1638																																															14.2857
1639																																															14.2857
1640																																															14.2857
1641																																															9.52381
1642																																															9.52381
1643																																															9.52381
1644																																															9.52381
1645																																															9.52381
1646																																															9.52381
1647																																															14.2857
1648																																															14.2857
1649																																															19.0476
1650																																															14.2857
1651																																															14.2857
1652																																															9.52381
1653																																															9.52381
1654																																															14.2857
1655																																															14.2857
1656																																															19.0476
1657																																															19.0476
1658																																															19.0476
1659																																															19.0476
1660																																															19.0476
1661																																															19.0476
1662																																															19.0476
1663																																															19.0476
1664																																															19.0476
1665																																															19.0476
1666																																															19.0476
1667																																															19.0476
1668																																															14.2857
1669																																															14.2857
1670																																															9.52381
1671																																															9.52381
1672																																															9.52381
1673																																															9.52381
1674																																															9.52381
1675																																															9.52381
1676																																															9.52381
1677																																															4.7619
1678																																															4.7619
1679																																															4.7619
1680																																															4.7619
1681																																															4.7619
1682																																															9.52381
1683																																															9.52381
1684																																															14.2857
1685																																															14.2857
1686																																															19.0476
1687																																															23.8095
1688																																															23.8095
1689																																															23.8095
1690																																															23.8095
1691																																															23.8095
1692																																															28.5714
1693																																															28.5714
1694																																															28.5714
1695																																															28.5714
1696																																															23.8095
1697																																															28.5714
1698																																															28.5714
1699																																															28.5714
1700																																															28.5714
1701																																															33.3333
1702																																															38.0952
1703																																															33.3333
1704																																															38.0952
1705																																															33.3333
1706																																															38.0952
1707																																															33.3333
1708																																															28.5714
1709																																															28.5714
1710																																															33.3333
1711																																															38.0952
1712																																															38.0952
1713																																															33.3333
1714																																															38.0952
1715																																															42.8571
1716																																															42.8571
1717																																															42.8571
1718																																															38.0952
1719																																															42.8571
1720																																															42.8571
1721																																															47.619
1722																																															42.8571
1723																																															38.0952
1724																																															38.0952
1725																																															33.3333
1726																																															38.0952
1727																																															33.3333
1728																																															33.3333
1729																																															33.3333
1730																																															38.0952
1731																																															33.3333
1732																																															33.3333
1733																																															38.0952
1734																																															38.0952
1735																																															33.3333
1736																																															28.5714
1737																																															28.5714
1738																																															28.5714
1739																																															28.5714
1740																																															28.5714
1741																																															28.5714
1742																																															23.8095
1743																																															28.5714
1744																																															28.5714
1745																																															28.5714
1746																																															28.5714
1747																																															23.8095
1748																																															23.8095
1749																																															23.8095
1750																																															23.8095
1751																																															19.0476
1752																																															19.0476
1753																																															14.2857
1754																																															9.52381
1755																																															9.52381
1756																																															9.52381
1757																																															9.52381
1758																																															14.2857
1759																																															14.2857
1760																																															19.0476
1761																																															14.2857
1762																																															14.2857
1763																																															14.2857
1764																																															9.52381
1765																																															9.52381
1766																																															9.52381
1767																																															9.52381
1768																																															9.52381
1769																																															9.52381
1770																																															9.52381
1771																																															9.52381
1772																																															9.52381
1773																																															9.52381
1774																																															9.52381
1775																																															9.52381
1776																																															9.52381
1777																																															9.52381
1778																																															9.52381
1779																																															9.52381
1780																																															9.52381
1781																																															4.7619
1782																																															4.7619
1783																																															4.7619
1784																																															4.7619
1785																																															4.7619
1786																																															4.7619
1787																																															4.7619
1788																																															4.7619
1789																																															9.52381
1790																																															14.2857
1791																																															14.2857
1792																																															14.2857
1793
1794
1795
1796
1797
1798
1799
1800
1801
1802
1803
1804
1805
1806
1807
1808
1809
1810
1811
1812
1813
1814
1815
1816
1817
1818
1819
1820
1821
1822
1823
1824
1825
1826
1827
1828
1829
1830
1831
1832
1833
1834
1835
1836
1837
1838
1839
1840
1841
1842
1843
1844
1845
1846
1847
1848
1849
1850
1851
1852
1853
1854
1855
1856
1857
1858
1859
1860
1861
1862
1863
1864
1865
1866
1867
1868
1869
1870
1871
1872
1873
1874
1875
1876
1877
1878
1879
1880
1881
1882
1883
1884
1885
1886
1887
1888
1889
1890
1891
1892
1893
1894
1895
1896
1897
1898
1899
1900
1901
1902
1903
1904
1905
1906
1907
1908
1909
1910
1911
1912
1913
1914
1915
1916
1917
1918
1919
1920
1921
1922
1923
1924
1925
1926
1927
1928
1929
1930
1931
1932
1933
1934
1935
1936
1937
1938
1939
1940
1941
1942
1943
1944
1945
1946
1947
1948
1949
1950
1951
1952
1953
1954
1955
1956
1957
1958
1959
1960
1961
1962
1963
1964
1965
1966
1967
1968
1969
1970
1971
1972
1973
1974
1975
1976
1977
1978
1979
1980
1981
1982
1983
1984
1985
1986
1987
1988
1989
1990
1991
1992
1993
1994
1995
[truncated: 284 more columns]
