# Supplementary material for: Mapping the O-Mannose Glycoproteome in Saccharomyces cerevisiae
Source: Mol Cell Proteomics. 2016 Jan 13;15(4):1323–37. doi: 10.1074/mcp.M115.057505 (PMC4824858; doi:10.1074/mcp.M115.057505)
Supplement: Supplemental Data [file 10.1074_M115.057505_mcp.M115.057505-6.xlsx]

## Sheet: Potential Peptides_6-25aa
Aga1	Trypsin					Ccw12	Trypsin					Ccw14	Trypsin					Crh1	Trypsin					Cwp1	Trypsin					Ecm33	Trypsin					Egt2	Trypsin					Gas1	Trypsin					Hsp150	Trypsin
	N	C	length	detection			N	C	length	detection			N	C	length	detection			N	C	length	detection			N	C	length	detection			N	C	length	detection			N	C	length	detection			N	C	length	detection			N
	1	36	36	no			1	80	80	no			1	2	2	no			1	2	2	no			1	2	2	no			1	4	4	no			1	3	3	no			1	4	4	no			1
	37	95	59	no			81	96	16	yes			3	18	16	yes			3	44	42	no			3	16	14	yes			5	46	42	no			4	10	7	yes			5	8	4	no			5
	96	127	32	no			97	116	20	yes			19	37	19	yes			45	67	23	yes			17	31	15	yes			47	95	49	no			11	29	19	yes			9	34	26	no			6
	128	280	153	no			117	133	17	yes			38	60	23	yes			68	73	6	yes			32	49	18	yes			96	96	1	no			30	39	10	yes			35	47	13	yes			70
	281	383	103	no									61	61	1	no			74	79	6	yes			50	66	17	yes			97	161	65	no			40	41	2	no			48	76	29	no			72
	384	457	74	no			AspN						62	80	19	yes			80	91	12	yes			67	68	2	no			162	162	1	no			42	60	19	yes			77	82	6	yes			73
	458	461	4	no			1	41	41	no			81	106	26	no			92	92	1	no			69	73	5	no			163	172	10	yes			61	85	25	yes			83	83	1	no			95
	462	507	46	no			42	61	20	yes			107	112	6	yes			93	99	7	yes			74	84	11	yes			173	213	41	no			86	96	11	yes			84	90	7	yes			114
	508	522	15	yes			62	62	1	no			113	123	11	yes			100	108	9	yes			85	98	14	yes			214	247	34	no			97	99	3	no			91	105	15	yes			133
	523	527	5	no			63	133	71	no			124	134	11	yes			109	114	6	yes			99	105	7	yes			248	262	15	yes			100	111	12	yes			106	127	22	yes			138
	528	705	178	no									135	146	12	yes			115	154	40	no			106	114	9	yes			263	284	22	yes			112	131	20	yes			128	141	14	yes			162
	706	710	5	no			LysN						147	161	15	yes			155	162	8	yes			115	124	10	yes			285	291	7	yes			132	133	2	no			142	176	35	no			186
	711	725	15	yes			1	79	79	no			162	177	16	yes			163	174	12	yes			125	135	11	yes			292	314	23	yes			134	138	5	no			177	180	4	no			205
							80	95	16	yes			178	226	49	no			175	186	12	yes			136	139	4	no			315	317	3	no			139	160	22	yes			181	183	3	no			224
	AspN						96	115	20	yes			227	238	12	yes			187	197	11	yes			140	170	31	no			318	335	18	yes			161	173	13	yes			184	189	6	yes			243
	1	25	25	yes			116	133	18	yes									198	251	54	no			171	221	51	no			336	336	1	no			174	187	14	yes			190	191	2	no			262
	26	38	13	yes									AspN						252	261	10	yes			222	239	18	yes			337	351	15	yes			188	190	3	no			192	192	1	no			281
	39	322	284	no			LysC						1	42	42	no			262	262	1	no									352	360	9	yes			191	213	23	yes			193	209	17	yes			318
	323	433	111	no			1	80	80	no			43	63	21	yes			263	285	23	yes			AspN						361	370	10	yes			214	245	32	no			210	222	13	yes			328
	434	516	83	no			81	96	16	yes			64	70	7	yes			286	367	82	no			1	20	20	yes			371	402	32	no			246	259	14	yes			223	236	14	yes			336
	517	518	2	no			97	116	20	yes			71	72	2	no			368	385	18	yes			21	34	14	yes			403	403	1	no			260	265	6	yes			237	240	4	no			338
	519	551	33	no			117	133	17	yes			73	91	19	yes			386	392	7	yes			35	43	9	yes			404	405	2	no			266	266	1	no			241	247	7	yes			346
	552	579	28	no									92	238	147	no			393	393	1	no			44	62	19	yes			406	429	24	yes			267	288	22	yes			248	252	5	no
	580	725	146	no															394	409	16	yes			63	63	1	no									289	292	4	no			253	271	19	yes			AspN
													LysN						410	419	10	yes			64	69	6	yes			AspN						293	293	1	no			272	302	31	no			1
	LysN												1	17	17	yes			420	440	21	yes			70	70	1	no			1	42	42	no			294	455	162	no			303	314	12	yes			41
	1	35	35	no									18	36	19	yes			441	460	20	yes			71	71	1	no			43	44	2	no			456	617	162	no			315	328	14	yes			79
	36	126	91	no									37	59	23	yes			461	492	32	no			72	79	8	yes			45	61	17	yes			618	622	5	no			329	337	9	yes			105
	127	279	153	no									60	60	1	no			493	495	3	no			80	89	10	yes			62	74	13	yes			623	656	34	no			338	353	16	yes			124
	280	382	103	no									61	79	19	yes			496	507	12	yes			90	98	9	yes			75	91	17	yes			657	686	30	no			354	414	61	no			148
	383	456	74	no									80	105	26	no									99	114	16	yes			92	99	8	yes			687	696	10	yes			415	424	10	yes			172
	457	460	4	no									106	111	6	yes			AspN						115	126	12	yes			100	120	21	yes			697	718	22	yes			425	437	13	yes			196
	461	506	46	no									112	122	11	yes			1	4	4	no			127	127	1	no			121	136	16	yes			719	746	28	no			438	442	5	no			215
	507	521	15	yes									123	133	11	yes			5	28	24	yes			128	145	18	yes			137	147	11	yes			747	755	9	yes			443	467	25	yes			234
	522	526	5	no									134	145	12	yes			29	50	22	yes			146	150	5	no			148	185	38	no			756	766	11	yes			468	502	35	no			253
	527	709	183	no									146	160	15	yes			51	60	10	yes			151	201	51	no			186	194	9	yes			767	775	9	yes			503	526	24	yes			272
	710	725	16	yes									161	176	16	yes			61	70	10	yes			202	239	38	no			195	201	7	yes			776	879	104	no			527	527	1	no			290
													177	225	49	no			71	82	12	yes									202	213	12	yes			880	882	3	no			528	534	7	yes			309
	LysC												226	238	13	yes			83	93	11	yes			LysN						214	257	44	no			883	917	35	no			535	559	25	yes			312
	1	36	36	no															94	129	36	no			1	1	1	no			258	286	29	no			918	920	3	no									333
	37	127	91	no									LysC						130	130	1	no			2	15	14	yes			287	308	22	yes			921	955	35	no			AspN						350
	128	280	153	no									1	18	18	yes			131	132	2	no			16	48	33	no			309	322	14	yes			956	961	6	yes			1	22	22	yes			369
	281	383	103	no									19	37	19	yes			133	135	3	no			49	65	17	yes			323	344	22	yes			962	1011	50	no			23	23	1	no			376
	384	457	74	no									38	60	23	yes			136	142	7	yes			66	67	2	no			345	381	37	no			1012	1028	17	yes			24	53	30	no			378
	458	461	4	no									61	61	1	no			143	155	13	yes			68	72	5	no			382	429	48	no			1029	1041	13	yes			54	65	12	yes			393
	462	507	46	no									62	80	19	yes			156	160	5	no			73	83	11	yes															66	76	11	yes			409
	508	522	15	yes									81	106	26	no			161	168	8	yes			84	97	14	yes			LysN						AspN						77	98	22	yes			412
	523	527	5	no									107	112	6	yes			169	172	4	no			98	104	7	yes			1	3	3	no			1	29	29	no			99	108	10	yes
	528	710	183	no									113	123	11	yes			173	180	8	yes			105	113	9	yes			4	45	42	no			30	34	5	no			109	110	2	no			LysN
	711	725	15	yes									124	134	11	yes			181	184	4	no			114	123	10	yes			46	94	49	no			35	44	10	yes			111	116	6	yes			1
													135	146	12	yes			185	191	7	yes			124	138	15	yes			95	95	1	no			45	46	2	no			117	127	11	yes			4
													147	161	15	yes			192	222	31	no			139	169	31	no			96	160	65	no			47	71	25	yes			128	128	1	no			5
													162	177	16	yes			223	224	2	no			170	220	51	no			161	161	1	no			72	97	26	no			129	134	6	yes			69
													178	226	49	no			225	241	17	yes			221	239	19	yes			162	246	85	no			98	114	17	yes			135	144	10	yes			71
													227	238	12	yes			242	255	14	yes									247	261	15	yes			115	128	14	yes			145	169	25	yes			94
																			256	266	11	yes			LysC						262	283	22	yes			129	152	24	yes			170	180	11	yes			113
																			267	277	11	yes			1	2	2	no			284	290	7	yes			153	155	3	no			181	187	7	yes			132
																			278	286	9	yes			3	16	14	yes			291	313	23	yes			156	167	12	yes			188	201	14	yes			137
																			287	291	5	no			17	49	33	no			314	334	21	yes			168	182	15	yes			202	202	1	no			161
																			292	433	142	no			50	66	17	yes			335	335	1	no			183	203	21	yes			203	204	2	no			185
																			434	438	5	no			67	68	2	no			336	350	15	yes			204	207	4	no			205	211	7	yes			204
																			439	448	10	yes			69	73	5	no			351	359	9	yes			208	220	13	yes			212	217	6	yes			223
																			449	484	36	no			74	84	11	yes			360	369	10	yes			221	236	16	yes			218	218	1	no			242
																			485	507	23	yes			85	98	14	yes			370	401	32	no			237	241	5	no			219	219	1	no			261
																									99	105	7	yes			402	402	1	no			242	281	40	no			220	223	4	no			280
																			LysN						106	114	9	yes			403	404	2	no			282	293	12	yes			224	237	14	yes			317
																			1	1	1	no			115	124	10	yes			405	429	25	yes			294	311	18	yes			238	285	48	no			327
																			2	43	42	no			125	139	15	yes									312	316	5	no			286	308	23	yes			335
																			44	66	23	yes			140	170	31	no			LysC						317	317	1	no			309	311	3	no
																			67	72	6	yes			171	221	51	no			1	4	4	no			318	322	5	no			312	316	5	no			LysC
																			73	78	6	yes			222	239	18	yes			5	46	42	no			323	363	41	no			317	317	1	no			1
																			79	90	12	yes									47	95	49	no			364	370	7	yes			318	343	26	no			5
																			91	98	8	yes									96	96	1	no			371	433	63	no			344	382	39	no			6
																			99	107	9	yes									97	161	65	no			434	615	182	no			383	383	1	no			70
																			108	113	6	yes									162	162	1	no			616	683	68	no			384	385	2	no			72
																			114	153	40	no									163	247	85	no			684	716	33	no			386	387	2	no			95
																			154	173	20	yes									248	262	15	yes			717	719	3	no			388	388	1	no			114
																			174	185	12	yes									263	284	22	yes			720	736	17	yes			389	401	13	yes			133
																			186	250	65	no									285	291	7	yes			737	773	37	no			402	443	42	no			138
																			251	260	10	yes									292	314	23	yes			774	776	3	no			444	481	38	no			162
																			261	261	1	no									315	335	21	yes			777	811	35	no			482	559	78	no			186
																			262	366	105	no									336	336	1	no			812	840	29	no									205
																			367	384	18	yes									337	351	15	yes			841	937	97	no			LysN						224
																			385	391	7	yes									352	360	9	yes			938	951	14	yes			1	3	3	no			243
																			392	392	1	no									361	370	10	yes			952	982	31	no			4	7	4	no			262
																			393	408	16	yes									371	402	32	no			983	1041	59	no			8	33	26	no			281
																			409	439	31	no									403	403	1	no									34	81	48	no			318
																			440	459	20	yes									404	405	2	no			LysN						82	82	1	no			328
																			460	494	35	no									406	429	24	yes			1	2	2	no			83	104	22	yes			336
																			495	507	13	yes															3	28	26	no			105	140	36	no
																																					29	38	10	yes			141	175	35	no
																			LysC																		39	40	2	no			176	188	13	yes
																			1	2	2	no															41	59	19	yes			189	192	4	no
																			3	44	42	no															60	84	25	yes			193	208	16	yes
																			45	67	23	yes															85	98	14	yes			209	221	13	yes
																			68	73	6	yes															99	110	12	yes			222	235	14	yes
																			74	79	6	yes															111	130	20	yes			236	239	4	no
																			80	91	12	yes															131	132	2	no			240	251	12	yes
																			92	99	8	yes															133	137	5	no			252	301	50	no
																			100	108	9	yes															138	159	22	yes			302	313	12	yes
																			109	114	6	yes															160	172	13	yes			314	327	14	yes
																			115	154	40	no															173	212	40	no			328	336	9	yes
																			155	174	20	yes															213	264	52	no			337	352	16	yes
																			175	186	12	yes															265	265	1	no			353	413	61	no
																			187	251	65	no															266	291	26	no			414	423	10	yes
																			252	261	10	yes															292	454	163	no			424	436	13	yes
																			262	262	1	no															455	616	162	no			437	441	5	no
																			263	367	105	no															617	621	5	no			442	466	25	yes
																			368	385	18	yes															622	685	64	no			467	501	35	no
																			386	392	7	yes															686	717	32	no			502	525	24	yes
																			393	393	1	no															718	745	28	no			526	526	1	no
																			394	409	16	yes															746	765	20	yes			527	533	7	yes
																			410	440	31	no															766	774	9	yes			534	559	26	no
																			441	460	20	yes															775	878	104	no
																			461	495	35	no															879	881	3	no			LysC
																			496	507	12	yes															882	916	35	no			1	4	4	no
																																					917	919	3	no			5	8	4	no
																																					920	954	35	no			9	34	26	no
																																					955	960	6	yes			35	82	48	no
																																					961	1010	50	no			83	83	1	no
																																					1011	1041	31	no			84	105	22	yes
																																											106	141	36	no
																																					LysC						142	176	35	no
																																					1	3	3	no			177	189	13	yes
																																					4	29	26	no			190	193	4	no
																																					30	39	10	yes			194	209	16	yes
																																					40	41	2	no			210	222	13	yes
																																					42	60	19	yes			223	236	14	yes
																																					61	85	25	yes			237	240	4	no
																																					86	99	14	yes			241	252	12	yes
																																					100	111	12	yes			253	302	50	no
																																					112	131	20	yes			303	314	12	yes
																																					132	133	2	no			315	328	14	yes
																																					134	138	5	no			329	337	9	yes
																																					139	160	22	yes			338	353	16	yes
																																					161	173	13	yes			354	414	61	no
																																					174	213	40	no			415	424	10	yes
																																					214	265	52	no			425	437	13	yes
																																					266	266	1	no			438	442	5	no
																																					267	292	26	no			443	467	25	yes
																																					293	455	163	no			468	502	35	no
																																					456	617	162	no			503	526	24	yes
																																					618	622	5	no			527	527	1	no
																																					623	686	64	no			528	534	7	yes
																																					687	718	32	no			535	559	25	yes
																																					719	746	28	no
																																					747	766	20	yes
																																					767	775	9	yes
																																					776	879	104	no
																																					880	882	3	no
																																					883	917	35	no
																																					918	920	3	no
																																					921	955	35	no
																																					956	961	6	yes
																																					962	1011	50	no
																																					1012	1041	30	no
[truncated: 7 more columns]
